# Supplementary material for: Nicotine exacerbates diabetic nephropathy through upregulation of Grem1 expression
Source: Mol Med. 2023 Jul 6;29:92. doi: 10.1186/s10020-023-00692-9 (PMC10327355; doi:10.1186/s10020-023-00692-9)
Supplement: Supplementary file 3 — Additional file 3: Table S1. Gene expression level matrix in 12 samples identified by RNA-seq sequencing analysis. [file 10020_2023_692_MOESM3_ESM.xlsx]

## Sheet: count_matrix_fpkm_5M
Gene	Symbol	Con__1	Con_2	Con_3	DM_1	DM_2	DM_3	Nic_1	Nic_2	Nic_3	Nic_DM_1	Nic_DM_2	Nic_DM_3
100017	Ldlrap1	7.16	7.61	7.83	6.27	8.15	9.75	6.77	6.76	6.59	10.02	8.91	9.62
100019	Mdn1	1.15	1.24	1.48	1.23	1.66	0.73	1.12	1.49	1.35	0.87	0.86	1.11
100033459	Pydc3	0.7	0.74	0.63	0.98	0.77	0.68	1	0.66	0.93	0.65	0.88	1.02
100034251	Wfdc17	2.08	3.33	1.07	0.99	1.74	4.1	1.83	1.69	2.91	0.8	2.24	2.13
100034361	Mfap1b	22.54	21.76	22.34	26.01	23.01	15.76	29.01	26.96	31.51	24.3	21.39	21.54
100034684	BC100530	0	0.49	0.49	0	0	0	0	0	0	0.17	0	0
100034729	Gm15114	0	0	0	0.23	0	0	0	0	0	0.09	0	0.39
100034739	Gm17762	0.19	0.54	0.72	0.19	0.24	0.38	0.21	0.14	0.21	0.19	0.12	0.33
100036521	Umad1	16.93	14.91	14.11	16.26	16.03	10.91	18.08	18.43	18.47	12.47	15.52	14.31
100036523	Gm16982	0.08	0.06	0.03	0.03	0.14	0.08	0.03	0.06	0.22	0.11	0.16	0.14
100036768	Gm11696	1.02	1.11	1	0.81	0.62	0.75	0.61	0.64	0.54	0.46	0.88	0.95
100037258	Dnajc3	59.19	45.57	49.99	56.97	44.09	33	57.97	65	60.94	38.32	41.59	44.16
100037262	Gm12359	0.92	0.7	0.48	0.47	1.16	0.56	0.44	0.79	0.62	0.48	0.33	0.62
100037278	Fam129c	0.52	0.39	0.25	0.21	0.35	0.45	0.25	0.4	0.25	0.26	0.63	0.64
100037282	Rsph3b	28.18	26.62	25.7	31.32	32.24	27.83	30.21	27.98	24.3	16.68	20.69	20.83
100037283	Rnaset2a	413.53	426.61	421.19	372.91	290.34	323.81	377.63	377.43	379.04	341.23	387.06	389.99
100037396	D030047H15Rik	0.03	0.03	0.03	0.03	0.12	0.03	0.05	0.06	0.05	0.03	0.08	0.03
100038347	Fam174b	4.34	8.03	8.09	4.22	14.3	8.67	6.28	5.44	3.76	8.85	10.76	11.82
100038358	Gm10857	0.04	0.02	0	0.03	0.03	0	0.09	0	0	0.03	0.07	0.06
100038363	F630028O10Rik	0.36	0.34	0.47	0.4	0.31	0.54	0.62	0.4	0.55	0.39	0.61	0.62
100038371	Zfp389	0.07	0.3	0.15	0.16	0.24	0.38	0	0.15	0.15	0.16	0.15	0
100038378	Gm10433	0.43	0.67	0.99	1.07	1.06	0.9	0.58	0.85	0.71	0.48	1.03	0.44
100038392	Gm10785	1.29	1.18	1.21	1.32	1.32	1.26	1.43	1.59	0.86	1.89	0.9	1.23
100038454	Platr8	0	0	0.1	0	0.05	0	0.05	0	0	0.11	0	0
100038460	Gm10677	0	0	0	0	0	0	0	0	0	0.07	0	0
100038464	Gm15441	1.19	0.79	0.77	0.84	0.92	1.48	0.81	0.55	0.75	4.06	3.53	4.1
100038468	Gm10684	0	0	0	0	0	0	0	0	0	0.04	0	0.03
100038479	Gm10787	1.37	1.39	0.95	1.41	0.99	0.86	1.81	1.96	2.68	1.09	1.95	2.03
100038489	Apela	77.76	118.42	122.55	95.74	218.96	91.72	97.85	73.19	50.35	130.26	135.95	160.98
100038494	Gm10782	0	0.09	0	0.05	0.05	0.05	0.09	0.1	0	0.05	0.14	0.09
100038514	Gm11837	11.47	10.27	10.65	8.55	4.04	2.52	10.66	11.23	13.7	1.57	2.33	4.44
100038522	Dnmt3aos	0	0	0.05	0	0	0	0	0	0	0.11	0.1	0.05
100038525	Gm10804	50.62	36.63	39.3	40.58	27.99	23.06	52.62	50.51	52.17	20.23	18.03	25.82
100038526	Gm10560	0.58	1.69	0.42	0.82	0.97	1.35	0.94	0.6	0.94	0.35	0.91	1.53
100038538	Gm10767	1.67	1.66	1.52	0.9	1.56	0.97	1.48	1.27	1.27	0.92	1.31	1.3
100038566	Gm10658	2.69	3.11	2.63	3.54	2.1	4.02	4.23	3.27	3.81	2.49	3.24	2.6
100038570	Gm11744	0.09	0	0.18	0	0.37	0.35	0	0.18	0.18	0.09	0.34	0.09
100038591	F420014N23Rik	0.56	0.55	0.38	0.39	0.64	0.4	0.4	0.42	0.67	0.48	0.52	0.37
100038595	Gm16287	0.07	0.1	0.07	0.05	0.04	0	0	0.16	0.08	0.07	0	0
100038600	Gm11529	0	0	0	0.04	0	0	0	0	0	0.04	0	0
100038602	Gm10865	0.52	1.14	0	0.39	0	0.73	0.77	0.95	0.81	0.55	0.45	0.47
100038608	Gm10389	0.04	0.16	0.08	0.02	0.08	0.02	0.06	0.11	0.01	0.02	0.1	0.1
100038614	Gm10791	0.95	1.22	1.44	1.35	1.15	1.32	1.23	1.66	1.27	1.41	1.96	1.7
100038627	F630042J09Rik	0.66	0.7	0.48	0.47	0.55	0.37	0.7	0.75	0.7	0.48	0.77	0.7
100038628	Gm10768	55.56	56.24	47.52	68.98	65.98	76.5	54.29	61.96	52.19	106.95	80.78	61.44
100038659	Mirt2	8.42	5.65	4.54	8.81	7.11	10.15	10.68	7.61	8.09	15.93	12.46	10.84
100038690	Gm10732	2.36	1.55	2.15	2.67	1.79	1.98	3.07	2.17	2.05	2.3	1.74	1.29
100038693	Tmem51os1	1.24	1.11	1.03	1.07	1.86	1.19	1.04	0.8	0.6	0.91	1.01	1.31
100038709	Gm10789	0.12	0.16	0.18	0.17	0.12	0.14	0.18	0.18	0.15	0.14	0.11	0.26
100038712	Gm10516	1.86	1.66	1.42	2.06	1.7	1.89	1.66	2.06	1.62	2.3	1.72	1.81
100038713	Gm10432	0.03	0.06	0	0.04	0.02	0.06	0.03	0.08	0.03	0.03	0	0.05
100038714	Gm15401	0.96	0.85	0.3	1.21	1	0.72	0.53	0.58	0.58	0.53	1.04	1.19
100038725	Cep85l	0.78	0.72	1.18	0.83	0.91	0.82	1.55	0.96	0.98	1.08	0.61	0.95
100038734	Gm10845	14.24	16.9	15.19	17.62	19.58	11.91	16.35	16.95	14.51	14.75	15.13	19.14
100038746	Gm1976	2.11	1.5	1.89	1.95	1.71	1.46	1.79	1.55	1.13	2.44	2.48	1.71
100038752	Gm10825	0.04	0.1	0.03	0.03	0.11	0.09	0.05	0.03	0.04	0.19	0.1	0.12
100038847	Gm10406	0.23	0.18	0.34	0.2	0	0	0	0.13	0	0.29	0	0
100038882	Isg15	2.85	2.23	3.01	5.09	9.44	14.33	2.33	2.19	2.32	12.02	11.84	12.57
100038909	Gm14548	0	0	0	0.08	0	0.09	0.06	0	0.08	0.07	0	0.16
100038949	Gm1979	0	0	0	0	0.21	0	0	0.03	0	0.03	0	0
100038993	Gm2002	0.31	0.26	0.16	0.06	0.27	0.17	0.22	0.27	0.11	0.35	0.26	0.21
100039008	Mup10	0	95.48	166.44	0	6.07	1.41	3.83	10.29	51.85	2.17	7.87	0
100039027	Gm2011	0.49	0.75	0.26	1.07	0.16	0.38	0.6	0.98	0.6	0.57	0.9	0.49
100039060	0610010B08Rik	4.14	5.59	0.58	1.74	3.65	4.64	3.81	2.13	5.2	3.16	4.74	5.77
100039062	Gm2027	0.29	0.32	0.29	0.52	0.41	0.29	0.18	0.3	0.41	0.3	0.2	0.31
100039123	Gm14295	10.59	11.17	11.67	10.86	14.38	8.23	14.87	10.61	12.51	10.61	11.86	14.3
100039139	Ccdc152	0.7	0.89	0.63	0.77	0.84	0.45	0.99	0.36	0.9	1.22	0.62	0.99
100039148	Gm12128	0.12	0.09	0.09	0.26	0.05	0.19	0.12	0.14	0.17	0.17	0.05	0.19
100039150	Mup15	0	0	0	0	0	0	0	0	0	1.11	2.72	0
100039192	Tmem254c	32.55	1.08	6.26	34.88	1.09	2.09	21.77	26.66	36.43	18.71	3.07	26.29
100039222	Gm2109	0	0	0.29	0.05	0.1	0	0.15	0.05	0.05	0.1	0	0.39
100039239	Gm2115	0.62	1.23	2.84	2.02	4.36	1.46	0.11	0.57	0.71	0.27	0.44	2.54
100039246	Plac9b	2.61	1.9	2.17	1.1	1.06	2.16	1.66	1.29	1.41	1.47	1.5	1.4
100039257	Tmem254b	30.08	58.93	46.35	20.77	53.43	62.99	38.05	31.62	18.67	32.02	46.57	24.45
100039436	Mageb16-ps1	0.43	0.63	0.72	0.71	0.3	0.25	0.46	0.61	0.68	0.17	0.33	0.37
100039495	Gm15706	3.3	3.68	3.14	3.3	4.35	3.93	2.74	3.41	2.99	2.78	4.58	4.91
100039596	Tcf24	5.29	5.65	4.96	5.28	6.03	5.28	6.34	5.44	5.22	4.81	5.79	5.37
100039636	Atp6v0c-ps2	440.4	510.84	453.3	482.62	18.89	176.59	365.98	398.81	403.4	605.77	611.69	564.54
100039672	Msmp	0	1.25	0	0.29	0.3	0	0.85	0	0	0.34	0.9	0
100039684	5031434O11Rik	0.88	0.3	0.5	0.22	0.31	0.7	0.4	0.1	0.4	0.42	0.2	0.4
100039707	Mthfsl	30.7	26.42	22.66	27.04	22.9	24.31	31.4	30.66	33.22	18.52	24.25	22.18
100039781	Hrct1	1.41	1.74	2.05	1.56	2.14	3.18	1.98	1	2.21	5.96	3.06	2.2
100039795	Ildr2	12.66	11.93	11.77	15.99	13.05	12.71	17.18	15.22	16.62	13.46	10.1	9.62
100039796	Tgtp2	2.82	2.49	3.52	7.72	8.41	14.56	3.4	2.7	5.29	29.96	5.92	9.35
100039801	Cldn24	0	0	0	0	0	0	0	0	0	0.23	0	0
100039805	D5Ertd605e	1.41	1.23	0.53	1.47	1.38	0.75	1.77	1.03	0.95	1.1	1.54	1.15
100039863	Gm13306	0.73	1.27	0.84	0.4	0.98	0.73	0.88	0.73	0.93	0.32	0.56	0.61
100039864	Snhg12	10.3	10.27	11.99	9.97	12.24	12.81	11.8	11.03	10.36	9.92	13.31	11.64
100039939	Gm2506	0.73	1.27	0.84	0.4	0.98	0.73	0.88	0.73	0.93	0.32	0.56	0.61
100039957	Gm2518	0.17	0.18	0.37	0.19	0.23	0.31	0	0.22	0.19	0.31	0.19	0.28
100039968	Gm12942	13.79	10.54	8.42	9.3	11.36	7.79	13	11.58	12.94	3.96	8.52	8
100040030	Gm2560	0.15	0	0	0	0	0	0.16	0.08	0.16	0.08	0	0.08
100040048	Ccl27b	0.73	1.27	0.84	0.4	0.98	0.73	0.88	0.73	0.93	0.32	0.56	0.61
100040322	3830408C21Rik	0.5	0.22	0.37	0.08	0.57	0.44	0.22	0.19	0.18	0.12	0.22	0.29
100040462	Mndal	0.39	0	0.19	3.69	3.15	3.3	0.24	0.33	0.21	0.67	0.43	0.17
100040525	Tmem181c-ps	0.08	0.08	0.07	0.06	0.31	0.15	0.03	0.03	0.08	0.03	0.02	0.06
100040531	Dynlt1f	12.6	16.81	10.18	14.27	16.42	13.22	14.47	13.96	10.08	14.17	14.73	13.63
100040563	Dynlt1c	54.01	43.16	39.27	61.03	116.17	119.95	60.11	46.28	58.45	55.3	60.01	59.28
100040567	Gm12409	0	0	0.11	0	0	0	0.11	0	0	0.12	0	0
100040591	Kcnj13	0.62	0.74	0.38	0.37	1.27	0.74	0.59	0.5	0.66	0.66	0.64	0.77
100040599	Gm15319	0.16	0.27	0.17	0.26	0.55	0.07	0.25	0.1	0.25	0.01	0.07	0.16
100040608	Fancf	1.69	1.73	1.69	1.38	0.82	1.65	1.91	1.79	1.49	1.56	1.42	1.73
100040617	Gm12603	0	0	0	0	0	0	0	0	0	0.1	0	0
100040724	Mirg	0.05	0.21	0	0	0	0	0.05	0	0	0.06	0	0
100040736	Foxd2os	0.38	0.45	0.29	0.52	0.38	0.38	0.56	0.29	0.51	0.28	0.35	0.55
100040843	Cyp4a32	2.6	2.25	2.49	3.76	3.06	2.53	3.19	2.7	3.31	4.57	5.68	4.46
100040852	Gm3002	0.17	0.64	0.52	0.58	0.23	0.35	0.52	0.4	0.48	0.37	0.47	0.32
100040970	Rpl14-ps1	143.93	122.81	135.14	151.89	133.66	139.91	156.31	113.06	138.11	97.43	104.18	113.72
100041034	LOC100041034	0.55	0.63	0.04	1.07	1.06	1.39	0.18	0.5	0.82	1.49	0.53	0.59
100041085	Mfsd4b3	11.56	9.21	8.08	11.72	12.24	14.18	9.62	10.78	8.83	10.52	15.16	14.4
100041096	Iqcf6	0	0	0	0	0	0	0	0	0	0.16	0	0
100041151	Gm3636	0	0	0.14	0.12	0	0.41	0.4	0.14	0.49	0.09	0	0.48
100041231	Gm3219	26.74	30.11	24.1	19.38	23.3	32.54	20.21	20.75	16.97	31.74	29.76	27.9
100041244	Gm3230	0.39	0.46	0.2	0.36	0.17	0.27	0.37	0.37	0.03	0.21	0.16	0.37
100041286	Snhg15	2.41	2.88	2.73	3.72	4.22	5.56	3.32	2.88	1.74	6.79	5.78	4.43
100041339	Gm3279	0.06	0	0	0	0.07	0	0	0	0	0.07	0	0
100041379	Zfp980	0.05	0	0	0.09	0	0	0	0.02	0	0.04	0.02	0.03
100041433	Zfp981	0.1	0.08	0	0.02	0.21	0	0.12	0.07	0.03	0.15	0.05	0.07
100041449	Cyp3a59	0.03	0.05	0	0.04	0	0.14	0.06	0.08	0.04	0.09	0.1	0
100041479	Gm3363	0.15	0.13	0.25	0.11	0.1	0.15	0.3	0.05	0.05	0.1	0	0.15
100041480	Gm9833	0	0.5	0	0	0	0	0.69	0.58	0.22	0.12	0.22	0.45
100041488	Gm11937	0	0	0	0	0	0	0	0	0	0.2	0	0
100041515	Gm3383	0.23	0	0	0.04	0.57	0	0.08	0	0	0.03	0.05	0
100041546	Ly6c2	1.73	2.12	1.76	2.57	2.17	2.35	2.91	1.85	3.93	4.37	3.9	4.05
100041554	Gm3404	0	0	0.14	0	0.07	0	0.06	0.13	0	0.1	0	0.14
100041574	9030025P20Rik	15.31	17.16	14.14	17.62	15.94	18.48	13.25	15.79	11.47	22.51	20.85	21.96
100041576	Gm3414	0.41	0.38	0.4	0.53	0.45	0.37	0.59	0.57	0.51	0.62	0.51	0.48
100041581	Zkscan16	0	0.05	0.05	0.05	0.28	0.05	0.07	0	0	0.05	0	0.12
100041585	Amd2	1.44	0.87	1.96	2.64	1.7	1.44	1.42	2.19	1.77	1.26	1.97	1.92
100041621	Gm3435	1.33	1.52	1.2	1.15	0.66	0.19	1.34	1.33	1.95	0.5	1.47	0.5
100041639	Gm3448	0.89	0	0.69	0.7	0.58	0.54	0.58	0	0.25	3.65	0.28	0
100041677	Zfp984	7.64	7.54	6.69	7.25	8.94	7.63	10.04	7.13	7.31	6.64	8.37	9.21
100041694	Gm10451	3.89	3.97	2.39	0.6	0.58	3.5	3.68	0.24	3.2	2	4.85	2.87
100041724	Gm15217	75.34	60.95	68.43	69.13	57.77	62.92	67.6	70.87	70.74	40.62	75.61	66.11
100041953	Sap18b	94.11	90.55	95.7	100.71	94.66	108.45	98.4	85.6	95.93	93.92	101.75	98.66
100041965	Oaz1-ps	83.33	96.9	89.07	84.34	78.33	100.97	80.18	65.54	73.9	57.2	93.34	99.82
100041979	Gm3604	1.08	1.18	1.25	0.94	1.47	0.79	1.57	1.31	0.66	0.67	1.1	1.23
100042049	Gm15421	0.3	1.37	0.46	0.34	0.67	0.48	0.29	0.33	0.65	0.83	0.65	0.64
100042056	9130019P16Rik	0.25	0.14	0.11	0.09	0.22	0.2	0.14	0.14	0.06	0.12	0.08	0.1
100042149	Gm3696	0	0.02	0	0	0	0	0	0.22	0	0.29	0.44	0.13
100042150	Nrg2	0.03	0.05	0.07	0.16	0.08	0.17	0	0.02	0.07	0.03	0.07	0.12
100042165	BC005561	1.11	1.79	1.58	1.54	2.47	1.1	1.79	1.73	1.66	2.11	1.98	1.73
100042166	Gm3704	1.47	1.37	1.68	0.78	0.7	0.85	0.98	1.13	0.73	0.81	0.77	0.96
100042173	Rps15a-ps6	37.86	34.44	31.63	41.06	39.15	38.48	48.44	41.28	45.1	42.51	40.45	43.55
100042194	Gm13446	0.07	0	0.03	0	0.04	0.03	0	0	0.03	0.04	0	0
100042198	Gm3716	15.66	13.19	8.43	15.84	11.01	11.3	17.02	15.34	17.95	6.28	11.52	10.65
100042295	Gm3776	0.57	0.53	0.34	0.39	1.23	0.99	0.34	0.4	0.55	3.47	3.15	1.52
100042314	Gm10639	101.32	146.64	105.21	132.12	159.89	231.24	240.34	131.32	96	295.73	498.59	287.84
100042332	2810410L24Rik	2.51	2.97	2.66	2.47	2.68	3.02	2.38	2.23	1.72	1.97	2.33	2.66
100042480	Nhsl2	2.44	2.27	2.61	1.99	2.19	1.82	1.94	2.11	1.83	1.27	1.91	1.98
100042498	Mir22hg	9.83	10.3	10.98	10.06	10.53	9.06	12.64	10.06	9.99	21.91	10.97	7.03
100042499	Vmn2r55	0.55	0.62	0.65	0.64	0.49	0.3	0.45	0.75	0.8	0.34	0.44	0.42
100042514	Sprr2a3	0.42	4.65	2.71	0	0.74	9.26	2	2.45	5.67	0.26	0.3	0.24
100042679	Gm16386	0.55	0.52	0.27	0.35	0.82	0.3	0.61	0.3	0.58	0.16	0.36	0.41
100042757	Gm4013	10.01	10.57	9.36	6.41	8.81	12.03	6.5	9.09	7.05	8.67	12.37	12.97
100042776	Gm4027	0	0	0	0	0	0	0	0	0	0.08	0	0
100042784	Prdm11	0.18	0.15	0.56	0.12	0.23	0.22	0.34	0.23	0.19	0.23	0.22	0.15
100042786	Gm16381	0.1	0.1	0	0	0.33	0.1	0.53	0	0	0.77	0.31	0.1
100042807	Eif3j2	24.51	28.54	28.1	26.56	31.35	31.06	29.64	29.76	25.19	41.06	34.09	35.7
100042856	Gm4070	2.05	1.17	0.94	2.8	2.75	2.9	1.35	2.42	3.2	5.37	3.38	4.67
100042889	C920021L13Rik	0.81	0.9	0.7	1.13	0.82	0.76	0.91	0.97	0.89	0.69	0.88	1.06
100042894	Vmn2r46	0.36	0.36	0.39	0.35	0.26	0.19	0.23	0.31	0.37	0.3	0.27	0.33
100042926	Gm13546	0.1	0.21	0.14	0.23	0	0	0	0.64	0.11	0.66	0	0.11
100042948	Gm15760	0.44	0.66	0.48	0.5	0.63	0.68	0.46	0.55	0.62	0.57	0.79	0.68
100043040	1110002L01Rik	2.15	2.29	2.77	3.64	3.14	2.16	2.39	2.92	2.06	1.7	2.64	2.11
100043057	Tmem207	10.44	17.43	44.21	14.05	29.89	7.08	8.22	10.39	9.09	3.95	10.67	30.95
100043102	4632428C04Rik	0.56	0.37	0.6	0.65	0.71	0.43	0.4	0.58	0.17	0.21	0.62	0.6
100043108	Cyp2c69	0.81	0.66	0.5	0.8	0.96	0.61	1.35	1.06	0.86	0.49	0.69	1.09
100043133	9130023H24Rik	2.89	2.91	3.05	2.77	2.62	2.41	2.46	2.64	1.9	1.21	2.03	2.26
100043147	Gm4262	0.83	1.1	0.84	0.91	0.67	0.7	0.91	0.75	1.08	0.46	0.89	1.28
100043150	Gm4265	0	0	0	0	1.12	0.11	0	0	0	0.56	0	0.54
100043188	Gm10696	0.06	0.06	0.06	0.17	0.06	0	0.16	0.06	0.06	0.03	0.03	0.09
100043189	Gm4285	11.45	10.3	11.25	8.7	12.18	11.79	11.93	11.48	7.56	9.58	9.18	9.91
100043229	Gm10046	0.24	0.13	0	0	0.13	0.12	0.15	0	0	0.18	0.13	0
100043232	3110099E03Rik	1.71	1.46	1.1	0.93	1.12	0.58	2.05	1.54	1.24	0.52	0.64	1.44
100043272	Inafm2	5.73	7.17	7.34	5.38	7.92	7.03	5.41	4.94	5.62	7.25	7.23	6.75
100043305	Gm4349	0.13	0	0	0	0	0	0	0	0	0.08	0	0
100043314	Tigit	1.25	1.66	0.66	1.61	0.84	1.02	1.44	0.48	0.74	1.24	1.25	0.62
100043416	Gm4425	0.05	0.05	0.16	0.08	0.03	0.02	0.19	0.24	0.13	0.05	0.21	0.1
100043424	Gm14005	0.35	0.84	0.34	0.44	0.68	0.13	0.47	0.6	0.32	0.66	0.92	0.8
100043456	Gm10681	617.88	488.43	628.28	532.54	367.46	224.88	560.33	599.05	581.18	199.25	266.63	347.42
100043462	Nutf2-ps1	56.68	53.11	49.51	61.89	58.41	69.74	50.57	52.73	55.96	50.77	64.78	63.57
100043468	Zfp955b	4.11	3.92	3.81	3.82	3.72	2.28	5.37	5.11	4.59	2.52	3.55	3.92
100043489	1300002E11Rik	15.21	12.72	13.93	15.74	15.74	17.34	17.1	15.4	14.01	16.52	21.21	18.28
100043497	Nat8f7	285.77	189.06	187.69	265.41	118.31	124.96	353.02	298.92	372.32	70.49	100.89	143.41
100043580	Gm4532	0.39	0.6	0.3	0.65	0.95	1.21	0.3	0.41	0.71	0.74	0.59	0.2
100043597	Srcap	10	12.16	11.38	9.37	11.27	8.18	8.77	9.47	8.85	9.26	8.66	9.07
100043609	Gm14207	1.7	1.22	0.73	1.09	0.74	1.13	1.72	0.88	1.34	0.23	1.49	1.11
100043636	AI662270	1.12	0.74	0.6	1.18	0.99	1.24	1.15	0.96	1.4	1.51	1.81	1.3
100043665	Gm10662	0.08	0.04	0.24	0.04	0.08	0	0.12	0.12	0.04	0.09	0.12	0.16
100043682	Gm10584	0.05	0.11	0	0.09	0.08	0.18	0.05	0.11	0.19	0.17	0.23	0.05
100043684	Amy2a4	0.07	0.03	0.04	0.04	0.02	0.01	0.09	0.05	0.04	0.09	0	0.04
100043686	Amy2a3	0.07	0.03	0.04	0.04	0.02	0.01	0.09	0.05	0.04	0.09	0	0.04
100043688	Amy2a2	0.07	0.03	0.04	0.04	0.02	0.01	0.09	0.05	0.04	0.09	0	0.04
100043706	Gm4598	0	0	0	0	0	0	0	0	0	0.07	0	0
100043757	Zfp831	0	0.03	0	0.05	0.01	0.05	0	0.01	0.01	0.01	0.03	0.01
100043766	Gm14057	0.45	0.33	0.35	0.57	0.17	0.55	0.16	0.22	0.53	0.29	0.37	0.89
100043772	Zfp850	0.34	0.37	0.48	0.44	0.64	0.35	0.56	0.51	0.56	0.47	0.59	0.42
100043885	Gm4710	0.23	0.12	0.24	0.4	0.19	0.12	0.36	0.24	0.12	0.13	0.06	0.18
100043899	R3hdml	0.19	0.19	0.26	0.42	0.27	0	1.17	0.13	0.19	0.07	0.19	0
100043910	A630075F10Rik	1.27	0.99	0.83	1.05	1.97	0.92	0.96	0.59	0.79	0.99	1.33	1.21
100043911	Ppp4r1l-ps	1.25	1.47	1.13	0.86	1	1.24	1.32	1.06	1.2	1.36	1.06	0.89
100044193	Gm20939	3.64	5.11	4.9	3.63	4.92	2.9	4.64	3.57	3.86	3.19	4.19	5.15
100044509	Tgfbr3l	2.31	3.27	1.84	0.78	1.16	2.95	1.78	1.99	2.18	1.1	3.1	2.7
100045026	LOC100045026	0.02	0.02	0.05	0	0.2	0.59	0	0.02	0.07	1.18	0.14	0.12
100045469	Gm14204	0.82	0.56	0.16	0.6	0.46	0.41	0.37	0.41	0.63	0.61	0.41	0.49
100045778	Rnf223	0.06	0.12	0.09	0.08	0.14	0.15	0.08	0.08	0.09	0.11	0.09	0.11
100045792	Ect2l	0	0	0.02	0.03	0	0	0	0	0	0.05	0.02	0
100048534	Cfap43	0.09	0.08	0.08	0.07	0.06	0.03	0.12	0.07	0.15	0.08	0.08	0.1
100048644	Pet117	0	0	0.43	0	1.02	1.32	0.62	0.75	0.52	1.51	0.41	1.13
100048658	Ddx43	0.21	0.19	0.19	0.37	0	0.06	0.19	0.1	0.13	0.33	0.22	0.31
100048895	9330020H09Rik	0.67	1.34	0.98	0.76	1.2	1.38	1.1	0.82	0.73	1.04	1.45	1.84
100049077	LOC100049077	0.71	0.77	0.94	0.69	0.56	0.72	0.29	0	0.66	1.03	0.65	0.87
100061	Lrrc19	119.64	116.93	108.22	126.83	111.67	73.38	155.45	152.93	138.39	102.64	88.83	100.82
100066	Cyp2j11	175.96	156.1	154.9	192.25	135.99	62.09	212.73	205.66	219.6	51.59	76.46	113.96
100072	Camta1	2.46	3.32	2.63	2.22	2.67	3.43	2.19	2.28	1.91	3.34	2.77	2.84
100073351	Yy2	0.26	0.38	0.43	0.49	0.38	0.29	0.39	0.37	0.34	0.48	0.38	0.24
100087	Kti12	10.44	10.96	8.05	7.76	9.27	9.06	10.24	9.13	9.52	10.82	10.37	10.61
100088	Rcc1	3.69	4.16	3.87	3.96	4.57	4.41	3.31	4.34	3.96	4.63	5.2	4.79
100090	Zbtb48	3.5	2.7	2.96	1.75	2.44	2.83	2.72	2.11	2.32	1.99	2.39	2.5
100101806	Srp54c	38.04	39.57	37.43	43.07	41.37	38.66	45.07	38.46	49.36	40.37	43.19	44.63
100101807	1700047I17Rik2	7.95	8.88	8.95	6.14	8.77	12.25	6.74	6.01	10.37	13.31	11.67	8.85
100102	Pcsk9	1.27	1.27	0.94	1.8	0.98	0.29	2.37	1.81	1.93	0.14	0.37	0.16
100113398	Adat3	0.34	0.74	0.81	0.59	0.52	0.55	0.05	0.41	0.61	0.68	0.64	0.45
100121	Tdrd7	7.2	6.59	6.66	7.66	10.2	7.82	7.27	7.49	6.9	7.9	8.76	8.87
100124467	Mir568	4.3	2.92	7.34	3.17	7.65	5.86	5.9	1.48	1.47	1.54	5.77	5.88
100125931	Phtf1os	0.36	0.87	0.43	0.17	0.8	0.59	0.52	0.42	0.95	0.5	0.18	0.84
100126824	Sco2	6.04	7.34	4.85	4.5	5.82	7.59	3.35	6.01	4.79	5.31	7.49	9.26
100127111	Snord22	2.24	4.56	4.58	4.94	4.77	4.57	6.89	3.86	4.6	8.79	5.99	10.69
100127433	Gm11532	0	0	0.07	0.04	0.07	0.1	0.07	0.03	0.13	0.03	0.03	0.07
100129	Gpr153	0.48	0.91	0.64	0.28	0.42	0.56	0.49	0.42	0.29	0.9	0.56	0.46
100134861	Gm44502	1.21	4.96	4.59	2.31	6.38	2.55	0	1.14	1.61	5.08	4.89	4.84
100151693	Gm10364	0.34	0.05	0.32	0.39	0.11	0.51	0.47	0.16	0.22	0.7	0.33	0.51
100163	Pafah2	41.56	44.63	44.86	46.75	45.78	61.49	36.22	39.02	37.76	49.22	56.15	50.44
100165	AI507597	2.53	3.8	2.69	2.48	2.25	2.79	2.07	1.7	2.16	2.51	3.35	2.45
100169	Phactr4	23.58	24.21	25.93	23.31	21.72	19.85	21.81	21.94	19.98	26.41	20.01	20.46
100169864	Gm44504	0	0.13	0	0.76	0.42	0.34	0.38	0	0.32	0.31	1.13	0.4
100169874	Gm11110	0.27	0.27	0.35	0.3	0.43	0.83	0.35	0.35	0.14	0.51	0.34	0.41
100169878	Gm10941	0.61	0.99	0.72	0.6	0.91	1.53	0.86	1.27	1.09	0.93	0.97	0.91
100169889	Peg3os	1.22	1.86	1.32	0	0.81	0.6	0.59	0.02	0.72	3.79	0.76	0.52
100170401	EU599041	0	0	0	0.06	0	0.05	0	0	0.09	0.05	0.04	0.19
100177	Zmym6	3.63	3.97	3.72	4.33	4.19	3.12	4.63	4.74	3.86	3.12	4.04	4.04
100182	Akna	1.4	1.2	1.14	1.08	1.16	1.46	1.61	1.45	1.18	1.74	1.55	1.56
100198	H6pd	36.75	36.8	39.46	32.67	41.6	37.42	26.5	34.56	32.16	79.82	45.6	38.29
100201	Tmem64	40.6	38.87	32.57	34.61	33.54	25.83	39.22	41.06	44.17	20.77	21.79	24.66
100206	Adprhl2	10.62	11.59	10.21	7.37	9.4	9.57	7.98	9.28	7.52	9.18	10.48	10.62
100210	Gpn2	5.91	7.32	5.43	5.95	8.08	8.06	4.47	5.81	5.75	6.05	7.59	7.28
100213	Rusc2	3.85	4.75	5.02	3.72	4.78	5.02	3.43	3.69	3.61	6.49	5.41	4.58
100216530	Snord118	0	0	0.67	0	0	0.67	0	0	0	0.7	0	0
100216532	Snord2	2.12	0	0	0	2.26	0	2.18	0	2.18	2.27	2.13	0
100216534	Snord96a	1.65	3.36	3.37	1.82	7.03	0	6.77	1.7	1.69	5.3	4.97	1.69
100216537	Snord104	9.13	0	1.87	2.02	7.8	7.47	5.63	5.67	3.76	5.88	9.19	9.36
100216539	Snord4a	5.97	8.12	0	6.6	10.62	2.03	2.05	4.12	0	4.27	0	6.12
100216540	Snord95	0	2.16	0	0	0	0	0	0	0	2.27	0	2.17
100217417	Snora34	0.82	1.67	0	0	0.87	0	0	0	2.52	0.88	0	0
100217420	Snora81	2.61	2.13	1.61	5.78	1.67	1.6	2.15	8.12	3.77	4.49	3.68	4.29
100217425	Snord45c	0	0	1.87	0	1.89	0	0	1.89	2.25	1.36	1.71	0
100217435	Snord90	0	0	0	0	0	0	0	0	0	2.27	0	0
100217441	Snord23	0	0	0	0	0	0	0	0	0	2.29	0	0
100217443	Snord12	0	2.3	0	0	2.41	2.31	2.32	0	0	2.42	0	2.32
100217464	Snora41	0.87	0	0	1.93	1.86	0	0.9	0	2.69	0.93	0	0.89
100217469	Snord91a	5.67	5.79	5.81	3.14	12.11	0	8.75	0	2.92	3.04	2.85	2.91
100226	Stx12	24.62	24.38	24.55	28.77	31.09	25.28	32.36	29.05	30.39	45.44	29.66	28.79
100233175	AK010878	3.66	3.92	4.06	3.36	2.83	5.26	4.03	3.52	3.61	3.92	5.05	4.29
100233208	Gm10778	1.76	1.75	1.75	1.71	2.25	1.8	2.14	1.91	1.8	1.19	1.58	1.73
100270707	Gm14379	0.25	0.18	0.15	0.32	0.19	0.22	0.07	0.19	0.18	0.08	0.22	0.51
100271841	Uckl1os	0.48	0.21	0.17	0.42	0.22	0.41	0.21	0.14	0.17	0.29	0.62	0.44
100272219	AA543186	0.54	0.58	0.43	0.46	0.53	0.13	0.51	0.59	0.56	0.17	0.54	0.67
100272221	Gm17801	0	0.17	0.2	0	0.17	0.13	0.15	0.05	0.1	0.06	0.26	0.11
100273	Osbpl9	94.18	85.36	84.79	85.53	88.4	69.43	123.22	99.06	122.25	136.48	91.59	85.87
100294583	Fam150b	0.46	0.86	1.06	0.73	0.4	0.43	0.42	0.43	1.17	1.23	0.37	0.48
100302594	Snord14e	2.45	9.98	3.76	1.35	10.44	1.25	1.26	7.6	6.29	3.94	7.38	5.02
100302730	5830417I10Rik	3.79	4.15	4.06	3.57	4.13	2.94	3.23	3.37	2.59	3.48	4.48	3.79
100303645	D7Ertd143e	0	0	0	0	0	0	0.03	0	0	0.03	0	0
100303732	Zfp967	3.74	3.53	6.65	2.33	2.06	1.14	2.51	3.38	3.3	4.37	1.88	2.03
100303740	Snora75	2.52	0	0	0	0.89	0.86	0	0	0	0.9	0	0
100303744	Sprr2a2	0.2	0	1.27	0.01	0.31	2.38	0	0	1.72	0.13	0.14	0.14
100303747	Gm12238	0	0	0	0	0	0	0	0	0	0.82	0	0
100303751	Snora31	5.3	3.6	2.71	1.95	4.71	3.61	3.63	2.74	2.73	4.74	2.66	7.24
100306944	Snora73a	0.87	3.72	0	0.88	0.42	1.21	1.22	1.31	0.41	0.84	3.77	1.31
100306945	Snora73b	3.49	1.12	1.62	1.31	1.69	1.21	2.04	1.97	2.03	3.82	1.41	3.96
100306952	Snora78	0	1.13	1.7	0	0	0	0	0	0.57	0.59	0	0.57
100310809	Gm10509	1.45	1.98	2.2	1.74	2.45	0.79	2.2	1.59	2.21	1.42	1.93	1.85
100310872	Dynlt1a	2.37	2.32	1.89	2.21	3.17	2.23	2.49	2.01	2.29	1.59	1.56	2.2
100316678	Mir1902	0	0	0	0	0	0	0	0	1.78	0.06	0	0
100316727	Mir2139	0	0	0	0	0	0	0	0	0	1.59	0	0
100316776	Mir1954	1.24	0	0	0	0	0	0	0	3.1	1.18	0	0
100316778	Mir1982	0	7.25	1.82	1.97	1.9	10.91	3.66	3.68	3.66	5.72	1.79	5.47
100316808	Mir1905	0	0	2.41	2.64	2.51	0	1.15	0	0	2.68	0	2.49
100316870	Gm17821	20.34	26.85	19.09	10.95	29.47	25.72	20.2	16.28	17.04	43.74	30.02	24.8
100316903	Gm20605	2.4	2.44	1.98	2.27	3.31	4.37	2.99	3.37	1.23	2.12	3.96	3.86
100316932	Snora28	4.68	0	3.99	6.9	7.49	2.39	4.81	4.84	1.6	1.67	4.71	4.8
100317	AU040320	28.62	30.31	29.67	25.3	25.92	27.32	22.9	27.65	23.92	21.11	26.88	22.73
100336	Ppp1r8	12.82	15.89	13.17	15.1	14.2	13.27	15.55	13.65	15.76	14.7	15.81	14.73
100340	Smpdl3b	5.01	4.79	1.41	4.45	11.34	9.13	5.01	4.9	3.74	10.26	15.27	10.89
100342	Fam46b	2.64	3.23	2.79	2.33	4.11	3.78	2.47	1.66	1.07	7.21	4.53	3.34
100359413	AA413626	0.18	0	0	0	0	0	0	0.38	0	0.2	0	0
100380944	Ino80dos	1.06	0.95	0.92	1.03	1.58	1.39	0.91	1.01	1.06	2.15	1.48	0.87
100382	AW011738	0.81	0.75	0.38	0.49	0.66	0.6	0.43	0.71	1.01	0.55	0.92	1.01
100383	Bsdc1	29.42	32.48	31.57	25.23	29.66	30.92	25.35	28.24	25.72	30.84	27.31	24.47
100415787	Tomm6os	0.67	0.49	0.59	0.27	0.46	0.56	0.87	0.49	0.53	0.25	0.8	0.88
100415901	Gm13648	2.52	3.6	3.03	2.05	3.11	3.34	2.59	1.87	3.27	3.93	5.38	4.03
100415912	Gm11665	0	0.07	0.13	0.14	0.14	0.2	0.07	0.2	0.2	0.14	0.06	0
100415914	Gm12505	0.61	0.87	0.58	0.52	0.96	1.76	0.77	0.3	1.17	1.13	1.15	0.96
100415915	A530072M11Rik	0.15	0.11	0.15	0.37	0.24	0.19	0.11	0.19	0.34	0.2	0.26	0.23
100416706	Zfp729b	5.01	4.97	5.83	5.09	5.78	3.54	5.38	5.37	5.59	4.13	4.14	4.99
100417675	Nlrp5-ps	0.07	0.07	0.04	0	0.11	0.04	0.01	0.04	0.02	0.04	0	0.07
100417829	Gm17757	0.39	0.36	0.38	0.52	0.74	0.86	0.57	0.45	0.52	1.47	0.55	0.87
100434	Slc44a1	9.85	11.18	12.32	9.62	16.54	9.38	10.82	11.07	10.57	10.71	11.03	11.81
100463512	Gm20594	158.46	189.88	188.01	213.15	235.04	357.19	324.23	209.51	273.87	329.29	390.87	481.48
100465	Mob3c	4.34	3.99	4.16	3.22	3.85	3.31	4.29	4.03	4.82	3.76	3.46	3.92
100494	Zfand2a	4.29	4.58	4.9	4.67	4.82	4.38	3.97	4.15	3.9	6.15	6.63	5.31
100500713	9530027J09Rik	0.07	0.06	0.11	0	0.11	0	0	0	0.05	0.11	0	0.06
100502601	Gm19276	0.24	0.16	0	0.18	0	0	0.08	0.17	0.41	0.09	0.32	0
100502619	AW046200	0.18	0.42	0.47	0.25	0.24	0.7	0.38	0.14	0.19	0.29	0.5	0.23
100502630	Gm15545	1.74	2.91	2.49	2.5	3.03	2.56	1.88	2.38	2.06	2.19	2.68	2.41
100502636	Gm19299	0.1	0.05	0.04	0.05	0.1	0	0	0.1	0.1	0.05	0.1	0
100502698	Rubcn	6.25	7.12	7.3	5.92	6.49	7.04	6.04	6.33	5.99	5.36	7.09	7
100502700	AV039307	0.47	0.42	0.14	0.23	0.73	0.19	0.33	0.07	0.41	0.74	0.07	0.29
100502734	Gm16023	0.55	0.69	0.64	0.7	0.79	0.6	0.8	0.56	0.76	0.19	0.49	0.63
100502736	Gm19345	0	0.07	0.07	0	0.07	0	0	0	0	0.07	0	0
100502742	1700007L15Rik	2.91	2.87	1.54	2.59	3	3.36	1.83	2.14	3.19	2.42	2.36	2.69
100502745	2900009J06Rik	0.47	0.33	0.16	0.52	0.85	0.32	0.65	0.71	0.66	0.17	0.64	0.5
100502764	Gm16617	0.11	0.2	0.11	0	0.54	0.2	0.1	0.22	0	0.12	0.2	0
100502766	Kifc1	0.44	0.29	0.32	0.76	0.47	0.67	0.21	0.17	0.44	0.13	0.53	0.64
100502820	Gm19395	0	0	0	0.36	0	0	0	0	0	0.12	0	0
100502825	Rpl37rt	55.07	31.74	24.88	55.8	41.19	70.44	64.77	37.86	55.34	51.51	54.48	62.37
100502829	Gm9899	0.01	0.13	0.12	0	0.01	0.19	0	0.04	0.29	0.01	0.03	0.06
100502834	Gm15972	3.88	2.58	2.59	2.42	4.68	1.72	2.25	2.27	2.6	1.27	1.53	1.73
100502841	Epg5	2.59	2.67	3.51	2.68	2.87	2.31	2.33	2.75	2.69	2.87	2.84	2.37
100502868	Gm20597	0.16	0.13	0.13	0.16	0.13	0.22	0.09	0.12	0.13	0.13	0.14	0.16
100502888	Gm19434	0.33	0.21	0.52	0.38	0.22	0.37	0.41	0.23	0.42	0.42	0.51	0.39
100502933	Gm19461	0.5	0.55	0.51	0.36	0.44	0.29	0.42	0.34	0.29	0.23	0.28	0.38
100502936	E330021D16Rik	0.34	0.27	0.46	0.31	0.41	0.08	0.08	0.47	0.27	0.5	0.15	0.08
100502940	Gm684	1.14	1.16	1.06	0.78	0.7	1	1.23	0.9	0.84	0.82	1.2	0.56
100502946	Gm16796	0.11	0.11	0.13	0.14	0.17	0.16	0.17	0.11	0.18	0.16	0.07	0.13
100502950	Gm3336	0.9	0.3	0.73	0.73	0.83	0.92	0.8	0.87	0.74	1.09	0.96	1.16
100502959	AV051173	0.9	1.38	0.58	0.75	0.6	1.39	0.93	0.47	1.05	2.18	2.27	0.81
100502982	BC037704	1.35	1.03	1.25	1.27	1.3	1.11	1.25	0.94	1.29	0.91	1.26	1.25
100502985	Gm10814	0.25	0.11	0.15	0.12	0.23	0.11	0.04	0.15	0.19	0.23	0.32	0
100502987	Gm17066	6.05	7.12	5.84	6.07	8.17	6.04	7.82	7.15	6.38	7.79	5.93	7.11
100503021	Gm19510	0	0.04	0.04	0	0	0.04	0.03	0	0	0.08	0.07	0.07
100503040	Gm19522	0.8	0.65	0.58	0.92	0.74	0.33	1.15	0.86	1.29	0.23	0.48	0.44
100503041	Pdzd7	0.11	0.32	0.27	0.31	0.38	0.47	0.05	0.18	0.11	0.19	0.21	0.2
100503043	Armcx4	0.63	0.63	0.61	0.55	0.55	0.77	0.6	0.57	0.48	0.65	0.71	0.57
100503044	A730020M07Rik	0.86	1.46	0.81	0.68	0.75	1.58	0.72	0.85	1.04	1.1	2.26	1.42
100503074	2610016A17Rik	1.04	1.52	1.53	1.48	0.64	1.68	0.77	0.77	0.46	0.64	2.25	1.53
100503085	Klhl3	4.56	4.78	6.42	5.32	4.32	5.11	2.87	4	4.76	3.6	2.64	3.83
100503104	Gm19557	0.1	0.05	0.23	0.2	0.19	0.21	0.18	0.13	0.18	0.11	0.26	0.29
100503120	A930006K02Rik	0.81	0.64	0.37	0.1	0.29	1.56	0.83	0.28	0.92	0.48	0.72	0.74
100503157	Gm15471	0.27	0.29	0.15	0	1.41	1.18	0.52	0.12	0.16	1.02	0.77	1.24
100503166	1700048M11Rik	0	0.3	0.31	0.16	0.8	0	0.15	0.31	0.77	0.16	0.15	0.15
100503175	Gm19582	0.34	0.09	0.27	0	0	0	0.18	0.09	0.09	0.09	0	0.09
100503178	2810013P06Rik	9.22	8.98	9.45	9.93	9.41	5.57	8.22	8.72	7.77	5.84	7.86	8.52
100503185	Btbd8	0.49	0.12	0.5	0.54	0.32	0.12	0.5	0.5	0.31	0.39	0.24	0.19
100503197	Gm19589	1.18	1.2	1.11	1.28	0.88	1.31	1.92	1.23	1.34	0.8	1.23	1.63
100503199	5430416N02Rik	3.17	3.46	2.2	2.88	4.83	1.73	4.19	2.69	2.09	3.64	3.41	2.32
100503265	Gm19619	0.13	0.16	0.27	0.13	0.18	0.11	0.03	0.2	0.07	0.23	0.13	0.08
100503272	Gm11423	9.42	9.01	8.92	7.68	8.8	8.38	10.32	9.99	7.49	5.25	7.49	10.26
100503307	Gm15408	2.24	1.16	1.63	2.25	2.01	1.47	1.79	1.8	1.28	1.12	1.6	1.63
100503337	Gm9895	1.38	2.06	1.52	1.41	1.02	1.85	1.64	1.87	1.86	1.37	0.85	1.42
100503353	Gm14440	1.51	2.12	2.5	1.97	2.81	1.42	2.58	2.28	3.29	1.4	1.68	2.05
100503355	Zfp648	0.25	0.37	0.45	0.2	0.35	0.07	0.15	0.08	0.22	0.27	0.22	0.07
100503380	Snhg4	7.78	6.28	4.66	6.42	7.72	6.67	9.1	6.87	8.86	7.38	7.94	7.73
100503386	Tpbgl	0.58	0.57	0.8	0.42	0.5	0.57	0.5	0.67	0.46	0.69	0.83	0.87
100503393	Gm14827	0.55	0.47	0.38	0.51	0.52	0.74	0.54	0.79	0.48	0.4	0.77	0.94
100503427	Gm10390	0	0.02	0.04	0	0.06	0.02	0.01	0	0	0.02	0	0.05
100503434	Gm19689	0	0	0	0.1	0	0	0	0	0	0.05	0	0
100503460	Gm19705	1.76	1.97	1.08	1.75	3.35	2.14	2.53	1.44	0.9	2.45	3.17	2.68
100503468	Gm14023	0.72	0.72	0.29	0.45	0.39	0.5	0.57	0.65	0.17	0.05	0.41	0.3
100503469	Gm19710	0.55	0.45	0.91	0.61	0.35	0.99	0.8	0.59	0.71	0.24	0.58	1.02
100503471	Gm15867	0.07	0.07	0.07	0.15	0.22	0.29	0.22	0.36	0	0.37	0.35	0.07
100503474	Platr22	0.06	0.35	0.06	0.19	0.8	0.12	0.24	0.24	0.12	0.68	0.52	0.24
100503495	A930016O22Rik	0.3	0.31	0.41	0.17	0.27	0.31	0.2	0.18	0.13	0.1	0.24	0.18
100503496	LOC100503496	3.07	2.19	2.25	4.91	2.48	3.93	2.79	2.87	2.65	3.49	4.66	3.26
100503498	Gm16675	0.16	0.64	0.64	0.46	0.33	0.8	0.43	0.22	0.43	0.5	0.58	0.21
100503536	Gm19757	3.14	3.44	3.09	3.37	3.31	1.98	2.59	3.06	2.56	2.38	2.29	2.71
100503545	Nuggc	0.08	0.08	0.16	0.03	0.08	0.05	0.05	0.19	0.19	0.03	0.11	0.11
100503565	Gm9926	1.59	2.14	1.29	1.53	1.54	1.5	1.91	1.84	1.93	1.33	1.77	2.12
100503572	Bbip1	13.07	12.9	12.89	12.45	14.18	12.6	14.75	12.05	13.7	13.46	13.89	14.14
100503580	Gm19782	0.25	0.14	0.23	0.17	0.15	0.26	0.23	0.25	0.14	0.32	0.16	0.14
100503583	Fsbp	0.22	0.18	0	0	0.25	0.17	0.34	0.13	0.23	0.16	0.3	0.18
100503584	Zfp534	0	0	0.07	0.06	0	0.07	0	0.07	0	0.1	0	0.19
100503595	Gm13003	0	0.09	0.02	0	0.02	0.02	0	0.02	0	0.02	0.02	0.02
100503613	5031434C07Rik	0	0	0	0	0	0.03	0	0	0	0.03	0	0.03
100503652	Gm16845	0.86	1.34	1.1	0.86	1	1.3	0.99	1.01	1.15	0.62	0.26	0.61
100503659	Cbarp	1.71	2.6	1.63	1.46	1.9	3.36	1.5	1.36	1.48	1.54	2.34	1.92
100503670	Rpl5	299.24	260.38	250.65	295.27	285.62	239.47	401.46	304.6	342.66	266.5	246.75	283.41
100503676	Gm38426	4.78	6.08	5.69	6.21	8.18	7.35	5.93	6.9	6.31	6.46	9.27	8.44
100503704	Gm16861	1.38	1.44	1.33	2.47	2.02	1.67	1.72	1.6	1.89	1.29	1.71	0.83
100503710	Gm5741	1.14	0	0.7	0	0.49	1.17	0.47	0.47	0.71	0.74	0.46	0
100503790	Gm19897	0.04	0.2	0.07	0.05	0.18	0	0.09	0.14	0.09	0.05	0.21	0.22
100503794	Gm9920	0	0	0	0	0.09	0.09	0.09	0	0	0.26	0.08	0
100503823	Gm16973	2.09	2.14	1.99	2.03	2.8	2.28	2.52	2.4	1.85	2.98	2.23	2.45
100503830	Gm11762	0.04	0.04	0	0	0	0	0	0	0	0.04	0	0
100503849	Sp3os	2.75	3.09	3.96	3.65	2.84	4.12	2.94	2.33	2.96	3.45	3.87	3.85
100503869	Mkln1os	0.58	0.95	1.1	1.19	1.07	1.47	1.26	0.82	0.81	0.62	2.02	1.25
100503884	Ccdc149	1.44	2.05	1.79	1.24	2.26	1.62	1.92	1.33	1.36	1.92	1.94	1.65
100503890	Pet100	31.07	30.1	25.31	29.73	33.08	39.18	30.47	29.49	33.19	27.18	30.84	36.18
100503895	Tpsab1	0	0.13	0.06	0	0.07	0.06	0	0.07	0	0.99	0.19	0.18
100503915	Smpd5	0.26	0.48	0.38	0.5	0.52	0.73	0.51	0.34	0.12	0.74	0.27	0.46
100503991	Acpt	0	0	0	0	0	0	0	0	0	0.06	0	0
100504007	Gm15787	0.23	0.81	0.46	0.48	0.3	0.54	0.35	0.71	0.66	0.61	0.35	0.52
100504026	Gm16157	0.78	0.55	0.65	0.73	0.4	0.75	0.77	1.01	1	0.14	0.54	0.12
100504029	Gm16740	0.51	0.42	0.81	0.72	0.62	0.58	0.62	0.71	0.97	1.25	0.47	0.55
100504069	Gm15915	1.15	1.33	1.96	1.18	1.63	1.02	0.47	0.48	0.55	0.82	0.85	1.96
100504104	Gm16062	0.66	0.82	1.44	1.03	1.23	1.93	0.55	0.94	0.85	1.13	1.58	1.08
100504114	Gm16907	0.07	0.18	0.13	0.17	0.16	0.1	0.24	0.1	0.18	0.11	0.08	0.23
100504121	Med9os	0.95	0.55	1.11	1.2	0.29	0.14	1.11	1.54	0.28	0.15	1.09	0.83
100504166	4933421O10Rik	1.59	1.74	1.61	2.09	1.9	1.47	1.97	1.54	1.35	1.78	2.22	1.88
100504169	Gm20098	0	0	0	0	0	0	0	0	0	0.02	0	0
100504191	Gm16576	0.53	0.71	0.39	0.34	0.36	0.46	0.5	0.5	0.5	0.29	0.46	0.27
100504195	Micalcl	0.37	0.4	0.35	0.59	0.72	0.66	0.41	0.41	0.73	0.64	0.65	0.58
100504207	Arhgap33os	0.08	0.15	0.16	0.2	0.16	0.44	0.05	0.18	0.05	0.08	0.2	0.21
100504231	Gm15708	0.23	0.2	0.32	0.04	0.16	0.28	0.16	0.2	0.08	0.37	0.16	0.32
100504234	Ccdc170	2.74	2.7	5.23	3.1	1.72	0.26	0.84	1.6	2.34	0.03	0.22	0.71
100504235	Gm20125	0.06	0.02	0.05	0.11	0.1	0.04	0.06	0.12	0.14	0.09	0.06	0.1
100504239	Gm10591	1.42	0	1.9	0.1	2.14	0	1.67	0	0.79	1.49	0.82	1.57
100504249	Gm15350	0	0	0	0	0.1	0	0.18	0	0	0.18	0	0
100504255	Gm12159	0	0	0	0.16	0.05	0	0.1	0.1	0	0.1	0	0.05
100504262	A730020E08Rik	0.7	0.7	0.73	0.99	0.92	0.5	0.73	0.53	0.69	0.33	0.76	0.85
100504263	2210418O10Rik	1.43	1.84	1.11	1.19	1.36	1.03	1.38	1.38	1.38	1.69	1.06	1.22
100504267	Trp53cor1	0.11	0.09	0.02	0.43	0.55	0.42	0.13	0.25	0.04	0.16	0.35	0.58
100504268	2310005A03Rik	0.19	0.15	0.1	0.05	0.05	0.2	0.41	0.35	0.1	0.16	0.17	0.2
100504309	Toporsos	21.49	22.86	20.12	18.91	17.01	17.96	23.76	21.53	19.26	11.9	17.67	20.13
100504333	Gm16712	0.11	0.22	0.16	0.13	0.15	0.2	0.21	0.28	0.26	0.12	0.26	0.3
100504346	Gm13304	1.42	0	1.9	0.1	2.14	0	1.67	0	0.79	1.49	0.82	1.57
100504347	Gm20187	1.76	2	1.73	1.26	0.94	1.58	0.99	1.24	1.76	1.16	2.03	1.87
100504375	Gm15880	0.02	0.03	0.06	0.13	0	0.13	0.07	0.09	0.05	0.08	0.05	0
100504377	Gm20199	0.06	0.07	0	0.02	0.11	0	0.02	0	0.04	0.09	0.07	0.03
100504399	C130021I20Rik	0.12	0.14	0.04	0.06	0.06	0.2	0.15	0.16	0.13	0.06	0.12	0.05
100504404	H2-Ea-ps	2.35	0.96	0.96	2.77	2.17	2.24	2.1	1.14	2.18	4.04	3.15	1.93
100504421	2900076A07Rik	1.55	1.5	1.75	1.89	1.74	1.83	2.52	1.77	2.27	2.27	2.54	2.59
100504425	Gm20219	0.49	0.99	0.44	0.48	1.04	1.16	0.83	0.9	0.67	0.87	1.14	1.28
100504446	Prr22	0.1	0.47	0.52	0.22	0.22	0.42	0.21	0.26	0.21	0.6	0.87	0.36
100504464	E230016K23Rik	1.21	2.65	2.07	2.15	2.79	3.57	1.8	1.64	1.89	2.25	3.17	2.87
100504467	Gm16596	0	0.1	0.16	0	0	0	0.06	0	0.11	0.05	0	0.05
100504474	Smlr1	23.85	20.26	21	18.62	17.3	15.72	21.94	27.07	26.03	17.72	25.77	21.65
100504486	Gdap10	0.34	0.45	0.32	0.44	0.58	0.22	0.4	0.25	0.37	0.35	0.47	0.57
100504491	Dcdc2b	0.08	0.66	0	0.09	0.17	0.08	0	0.08	0.25	0.17	0.08	0.33
100504501	Gm20257	0.97	1.9	1.07	1.3	1.18	1.79	1.75	1.91	1.49	1.21	0.95	1.43
100504549	AI463170	0.26	0.27	0.41	0.15	0.99	0.41	0	0.14	0	0.57	1.86	0.54
100504561	9230112J17Rik	0.15	0.21	0.24	0.12	0.24	0.27	0.14	0.09	0.06	0.06	0.26	0.17
100504586	Gm20300	10.94	10.74	9.01	9.71	10.26	8.52	11.52	11.45	10.88	7.31	8.7	9.96
100504601	Gm16702	5.09	6.55	9.93	4.5	5.66	2.86	4.09	5.02	3.96	3.4	3.78	4.43
100504608	Mettl21b	0.4	0.62	0.72	1	0.97	1.75	1.14	1.04	0.1	0.54	1.32	0.93
100504637	Gm20324	0.86	0.57	0.7	0.89	0.86	1.01	0.7	0.64	0.64	1.06	1.3	0.89
100504641	1700101I11Rik	1.82	1.86	1.95	3.45	2.87	2.66	2.49	1.97	2.41	3.16	2.53	2.49
100504661	Gm20337	1.42	1.38	1.18	1.67	2.13	2.27	1.74	1.49	0.68	1.2	1.32	2.02
100504663	Atg14	5.23	5.87	6.47	5.72	5.56	5.09	5.64	5.31	5.72	5.67	4.99	5.44
100504687	2810029C07Rik	2.73	2.85	3.29	1.87	2.03	2.05	2.2	2.5	2.09	3.18	3.12	2.23
100504689	Plscr5	0.06	0.06	0.06	0	0	0.06	0.06	0	0	0.07	0	0
100504692	Gm20356	0	0	0.03	0.03	0.06	0	0	0.06	0	0.06	0.06	0
100504701	Gm20362	3.22	2.7	2.85	2.63	3.33	3.52	3.39	2.35	2.37	3.47	2.34	2.48
100504703	A730063M14Rik	5.24	6.74	5.84	4.03	6.32	7.92	7.5	7.08	5.86	5.38	7.11	6.07
100504710	Nat8f6	85.73	54.48	51.06	76.81	37.1	42.39	93.55	82.33	99.69	20.42	28.34	44.03
100504714	Gm16793	2.48	1.81	1.54	2.07	1.92	1.61	2.21	1.78	2.25	1.63	2.45	2.36
100504715	Tmppe	5.48	6.84	6.18	4.19	4.91	5.72	5.52	5.11	5.6	5.54	6.93	6.17
100515	Zfp518b	0.84	1.02	1.21	0.82	0.83	0.82	0.73	1.03	0.88	0.75	0.81	0.87
100526463	Mir3058	0	0	0	0	0	0	0	0	0	1.31	0	0
100526465	Mir3057	0	1.25	1.25	1.35	0	1.25	0	0	0	1.31	0	0
100526466	Mir3060	0	0	0	0	1.53	1.47	0	0	0	1.54	2.88	0
100526469	Mir3064	113.68	124.81	98.53	91.87	88.63	111.74	123.63	135.79	130.42	82.06	123.13	143.4
100526505	Mir3101	1.29	1.32	0	2.86	1.38	1.32	2.66	0	0	1.39	1.3	0
100526514	Mir3112	0	0	0	0	0	0	0	0	0	1.2	0	1.21
100526542	Mir3113	0	0	1.73	1.87	0	0	0	0	0	1.81	1.7	0
100526556	Mir3091	0	1.72	0	0	1.8	0	0	0	0	1.81	0	0
100526796	Cahm	0.67	0.69	1.38	1.12	0.84	0.34	1.21	0.64	0.92	0.3	0.68	1.04
100529075	Snord100	0	0	0	2.2	0	2.03	0	0	2.05	4.27	6.01	0
100529077	Snord42b	7.21	0	3.69	7.97	7.69	0	0	0	0	3.87	3.62	3.69
100529082	Gm11127	3.81	4.65	2.74	2.71	2.33	4.43	2.97	2.95	3.92	1.92	2.58	2.38
100532	Rell1	5.93	4.97	4.86	5.22	4.89	4.77	5.07	4.61	4.24	8.77	6.01	4.78
100532730	C230037L18Rik	0.66	1.17	0.57	1.2	1.55	1.17	0.52	1.18	0.69	0.7	2.15	1.4
100534273	Fer1l5	0.48	0.35	0.4	0.45	0.34	0.31	0.35	0.51	0.25	0.16	0.43	0.35
100554	AA792892	0.21	0.08	0.47	0	0.75	0.45	0.13	0.06	0.28	0.24	0.21	0.23
100559	Ugt2b38	37.3	39.47	22.16	36.04	63.63	87.28	61.59	96.99	77.67	112.39	88.64	96.97
100561	Slc15a4	3.18	4.05	3.89	2.28	4.03	4.75	3.6	2.7	2.58	3.2	3.17	2.93
100568458	Gm38431	0.24	0	0.27	0	0.2	0.12	0.08	0	0.12	0.14	0.08	0.08
100568459	Bc1	885.68	1115.08	552.68	698.67	1211.86	1130.67	1305.69	1156.49	1014.71	1184.65	1388.67	1513.16
100604	Lrrc8c	1.43	1.31	1.66	1.29	1.81	2.12	1.52	1.33	1.52	2.69	1.75	1.88
100608	Noc4l	5.66	6.21	6.55	4.79	6.54	7.18	5.58	5.55	4.97	8.28	6.16	6.18
100609	Nsun5	3.34	2.35	3.32	3	3.26	3.13	3.27	3.63	2.9	3.89	4.23	4.31
100616095	Snhg18	40.41	36.88	31.64	29.42	28	26.87	35.98	35.09	31.87	21.99	27.49	29.28
100628593	Mir5125	7.84	19.19	8.03	0	3.35	9.62	4.84	8.12	6.45	11.78	12.62	1.61
100628601	Mir5132	3.87	1.97	0	0	0	1.98	0	0	0	4.15	1.94	0
100628605	Mir5136	0	0	0	0	0.52	1.6	0.5	0	0.7	1.47	0	0
100628611	Mir5107	1.29	1.32	0	2.86	2.76	2.65	0	0	1.33	1.39	0	2.65
100628612	Mir5113	2.04	1.64	0	0	1.7	2.57	3.46	0.42	0.6	2.12	0.81	3.75
100628629	Mir5121	3.56	1.81	3.64	1.97	0	0	0	0	0	3.81	1.79	0
100637	N4bp2l1	6.1	4.98	4.89	6.11	4.49	4.55	5.57	4.21	4.03	5.58	3.15	3.18
100642166	Gm15446	0.37	0.43	0.14	0.41	0.57	0.52	0.42	0.48	0.53	0.75	0.61	0.93
100647	Upk3b	0.93	4.59	3.14	1.14	7.93	4.26	1.85	1.93	1.61	2.61	3.42	4.1
100653389	Mir155hg	0.38	0.22	0.17	0.24	0.23	0.06	0.11	0.28	0.06	0.12	0.11	0.06
100662	D930016D06Rik	2.37	2.97	2.84	2.27	3.09	2.84	3.36	2.67	2.69	3.68	3.68	3.64
100678	Psph	16.61	12.77	12.33	20.85	16.36	18.69	18.16	17.42	18.62	23.8	20.81	18.69
100683	Trrap	4.19	4.77	4.41	3.3	4.31	3.51	4.11	4.26	4.42	3.74	3.41	3.9
100689	Spon2	0.15	0.06	0.12	0.1	0.13	0.15	0.03	0.03	0.06	0.03	0.09	0.12
100689703	9330133O14Rik	3.11	2.7	3.26	3.23	1.9	1.32	2.19	2.49	1.9	1.46	1.68	1.74
100702	Gbp6	1.51	2.38	1.74	18.65	30.59	60.9	1.19	1.96	5.73	125.05	23.68	21.22
100705	Acacb	5.6	8.71	8.91	5.37	8.11	9.33	4.01	5.67	8.76	8.91	11.03	8.89
100710	Pds5b	6.46	6.62	6.53	6.77	6.5	4.75	7.87	7.16	7.25	6.68	6.57	6.99
100715	Papd4	13.32	12.59	15.58	15.9	13.17	11.88	14.45	13.34	11.61	17.21	11.69	11.57
100727	Ugt2b34	14.79	12.82	14.01	17.41	26.31	24.06	31.35	14.12	20.77	25.17	30.37	27.25
100732	Mapre3	18.83	23.22	22.53	17.27	23.16	40.31	13.08	16.5	15.22	31.79	31.12	26.99
100736249	Mira	25.39	28.12	29.33	23.63	28.86	35.8	22.87	21.94	21.52	25.73	26.16	32.67
100737	Dcun1d4	10.29	10.28	11.61	12.07	15.18	10.15	11.65	11.73	10.38	15.4	13.73	13.02
100740	AI839979	0.29	0.54	0.12	0.19	0.38	0.42	0.24	0.43	0.24	0.25	0.65	1.08
100756	Usp30	7.85	7.6	8.88	7.85	7.88	6.58	7.22	7.14	8.12	8.36	6.84	7.52
100763	Ube3c	11.14	10.95	11.86	13.81	12.76	9.9	12.6	13.12	13.26	12.12	11.72	12.91
100764	Rita1	8.04	8.75	7.85	6.44	7.56	7.68	6.29	6.36	6.71	7.05	8.93	7.63
100855	Tbc1d14	16.87	17.27	17.41	16.78	22.83	22.07	15.68	15.38	15.35	20.04	22.81	19.96
100859931	Gm20604	1.41	2.67	2.08	2.03	2.67	2.67	1.95	0	3.21	3.25	4.19	3.5
100859962	Gm21057	0.82	0.14	0.42	0.76	0	0	0.42	0.28	0.42	0.15	0.28	0
100861531	Rn45s	2.08	1.49	2.82	1.23	0.61	0.79	0.37	0.73	0.72	0.6	0.38	0.62
100861615	LOC100861615	0	0.23	0	0.48	0	0	0.2	0.1	0.43	0.3	0	0.24
100861668	Gm21119	0	0	0	0.13	0	0.07	0	0.1	0	0.01	0.07	0.05
100861753	Gm21188	0.4	0.52	0.53	0.67	0.96	0.98	0.39	0.34	0.42	0.61	0.65	1
100861851	Gm21269	0.1	0.1	0.1	0.11	0.1	0	0	0	0.1	0.21	0.1	0.1
100861870	Gm21284	0.18	0.29	0.29	0.17	0.1	0.06	0.16	0.21	0.15	0.06	0.23	0.07
100861880	Gm21293	0.08	0.05	0.03	0	0.12	0.13	0.02	0.1	0.08	0.04	0.04	0.04
100861891	Gm21304	0.08	0.05	0.03	0	0.12	0.13	0.02	0.1	0.08	0.04	0.04	0.04
100861908	Gm21319	0.29	0.08	0.08	0.06	0.09	0.12	0.09	0.04	0.08	0.06	0.19	0.08
100861978	LOC100861978	0.73	1.27	0.84	0.4	0.98	0.73	0.88	0.73	0.93	0.32	0.56	0.61
100862203	Gm6712	12.38	15.18	14.87	13.84	10.28	7.72	17.65	13.96	15.96	12.94	14.68	15.79
100862268	LOC100862268	0.07	0.08	0.08	0.04	0	0	0.11	0.08	0	0.04	0	0.04
100862359	Gm21671	0	0	0	0	0	0	0	0.03	0.09	0.03	0	0
100900	Hscb	21.14	16.98	20.27	16.93	22.01	22.91	21.3	19.43	16.96	14.51	21.35	18.29
100910	Chpf2	6.66	6.55	6.82	5.13	7.03	6.9	5.74	6.02	4.55	8.6	6.05	5.48
100929	Tyw1	7.99	7.03	7.08	7.76	6.97	6.05	7.42	7.54	7.08	7.82	7.05	8.14
100952	Emilin1	4.71	3.49	3.62	3.03	4.69	5.53	3.9	2.6	2.36	6.26	6.2	6.34
100972	Rab28	26.64	24.48	24.18	26.26	23.16	19.23	26.41	27.96	24.6	22.56	21.35	20.77
100978	Nfxl1	2.59	2.09	2.72	2.94	3.21	2.76	3.75	3.23	3.51	3.56	3.73	3.82
100986	Akap9	7.18	6.53	7.74	8.54	8.54	5.21	8.15	8.01	7.67	7.54	6.64	6.47
100993	AW549542	0.04	0.27	0.33	0.19	0.24	0.43	0.47	0.4	0.36	0.39	0.16	0.31
100996933	Lincred1	0.05	0.04	0	0.05	0.04	0.06	0.06	0.03	0.1	0.01	0.05	0.04
101023	Zfp513	6.66	6.83	6.68	4.66	6.29	8.54	5.91	4.76	4.94	6.36	7.71	7.2
101055671	Lipo2	0.48	0.77	0.66	0.44	0.76	0.44	0.64	0.88	0.67	0.53	0.61	0.5
101055769	Gm12596	0.17	0.4	0.17	0.48	0.3	0.12	0.18	0.37	0.3	0.18	0.34	0.25
101056073	LOC101056073	0.07	0.12	0.08	0.14	0.09	0.14	0.11	0	0.23	0.11	0.15	0.12
101056136	Gm17026	0.24	0.22	0.08	0.51	0.64	0.59	0.29	0.14	0.26	0.92	0.59	0.44
101056149	Gm15908	0	0	0	0	0	0.13	0	0	0	0.07	0	0
101095	Zfp282	2.34	2.39	2.17	1.73	2.61	2.06	2.13	2.05	2.06	2.33	2.04	2.5
101100	Ttll3	0.49	0.35	0.24	0.36	0.32	0.38	0.2	0.38	0.42	0.35	0.7	0.51
101113	Snx21	12.32	12.92	11.6	10.19	13.09	13.92	9.29	11.49	10.08	10.22	10.58	15.06
101118	Tmem168	12.87	11	11.99	12.96	12.55	9.2	13.96	14.75	14.29	13.08	11.18	11.79
101122	Rpusd3	9.74	11.47	10.09	8.2	8.72	10.67	7.18	8.68	9.29	8.3	9.3	9.32
101142	Itfg2	4.48	4.75	4.77	4.95	4.12	5.33	4.15	3.61	4.67	5.27	4.53	5.34
101148	Bmt2	4.98	5.57	6.02	4.65	6.35	4.45	5.4	5.83	5.52	7.75	5.29	5.89
101185	Pot1a	3.36	4.14	3.77	3.34	3.95	2.8	4.05	4.12	3.79	3.01	3.08	4.17
101187	Parp11	1.74	2.24	2.48	2.2	2.36	2.5	1.79	1.46	2.12	2.37	2.09	2.88
101197	Zfp956	2.7	1.66	2.27	3.07	2.96	2.81	2.4	2.66	2.2	2.27	2.13	1.82
101202	Hepacam2	16.64	13.97	10.31	15.59	12.61	22.75	17.24	15.97	15.47	33.75	23.69	14.42
101206	Tada3	10.05	10.65	9.95	9.53	9.9	11.84	7.65	7.71	8.56	8.89	10.36	9.17
101214	Tra2a	14.06	16.22	15.08	13.75	15.51	15.2	17.46	11.03	16.89	12.14	17.3	23.13
101240	Wdr91	18.03	18.95	17.48	21.48	20.2	20.3	16.72	16.53	18.11	23.74	19.85	19.6
101243624	Gm29811	0.53	0.79	0.46	0.5	0.44	0.17	0.25	0.8	0.34	0.31	0.25	0.54
101314	Brk1	68.39	70.67	62.73	66.42	73.55	91.94	69.74	64.23	64.27	76.34	85.71	85.56
101351	Eogt	10.49	9.66	9.27	10.58	9.62	6.77	10.82	11.07	10.41	7.07	9.56	8.63
101358	Fbxl14	7.49	9.39	9.01	6.36	8.3	8.44	8.08	7.29	6.76	6.57	7.2	7.37
101401	Adamts9	2.45	2.62	2.09	1.56	2.2	1.65	2.03	1.98	2.03	2.61	2.24	2.55
101437	Dhx32	14.28	13.42	14.43	16.78	16.86	15.51	13.54	16.61	15.83	18.96	16.88	14.41
101447999	Mirc35hg	0.05	0.2	0.14	0.06	0.12	0.08	0.12	0.05	0.1	0.1	0.08	0.16
101471	Phrf1	6.25	7.78	6.78	4.92	6.41	6.59	5.39	5.91	5.11	6.75	6.87	6.82
101476	Plekha1	19.92	23.3	20.13	21.55	32.83	28.43	24.78	19.88	22.68	33.2	31.12	29.36
101488	Slco2b1	3.32	3.24	3.13	3	2.24	3.15	2.92	2.96	2.73	4.87	3.58	2.64
101488143	Hbb-bt	1.35	1.51	1.32	0	0.79	0.77	1.53	0	0.77	3.52	3.77	4.59
101489	Ric8a	9.18	10.32	8.09	10.16	9.75	10.26	9.18	8.44	8.53	11.43	10.24	10.61
101490	Inpp5f	25.5	23.3	25.34	25.27	25.5	16.88	25.29	26.91	24.03	21.63	22.86	21.43
101497	Plekhg2	2.6	2.66	2.58	1.44	2.6	3.7	2.45	2.24	2.07	3.62	3.63	3.04
101502	Hsd3b7	10.19	11.13	10.64	9.95	9.35	9.98	10.43	9.83	9.37	8.86	9.59	8.15
101513	Mob2	14.23	15.56	14.29	16.41	17.09	17.09	17.72	13.81	15.41	19.29	17.24	19.45
101521	AI314278	120.69	93.69	79.5	91.65	71.64	71.08	132.32	123.41	125.71	71.28	81.65	89.53
101540	Prkd2	3.24	3.31	2.44	2.48	2.37	4.03	3.59	2.66	2.75	3.31	3.26	3.35
101543	Wtip	5.76	7.11	7.43	5.26	6.03	7.56	6.81	5.39	3.89	5.95	6.39	7.15
101544	Zfp575	0.21	0.32	0.26	0.19	0.16	0.27	0.11	0.24	0.22	0.31	0.43	0.57
101565	Ccp110	2.19	2.37	2.88	3.02	3.04	1.89	2.93	2.78	3.26	2.6	2.86	3.19
101568	Vrk3	20.5	20.93	20.99	16.9	20.24	20.14	18.34	21.02	18.15	17.94	18.47	17.97
101592	Efl1	4.7	4.23	4.82	5.86	4.96	4.14	5.08	4.68	4.61	5.13	4.73	4.28
101602	AI467606	1.45	1.41	1.42	1.37	2.57	1.16	1.86	1.43	1.31	1.48	2.46	2.98
101604	E430018J23Rik	1.65	1.67	2.43	1.34	1.38	1.42	1.65	1.12	1.6	1.25	1.34	1.34
101612	Grwd1	3.39	3.67	3.91	3.04	3.85	4.34	2.9	3.4	2.61	4.06	3.59	4.13
101613	Nlrp6	19.62	18.92	16.35	24.01	17.29	21.09	19.58	20.68	17.06	10.79	19.67	18.72
101631	Pwwp2b	2.47	4.66	2.71	2.31	4.43	4.66	3.35	2.53	2.22	2.55	3.76	4.26
101669761	Gm15694	0.14	0.36	0.22	0.15	0.15	0.5	0	0.22	0.07	0.63	0.07	0.17
101685	Spty2d1	7.75	8.71	8.66	7.98	8.39	8.7	9.2	8.3	9.07	9.22	8.61	9.55
101700	Trim68	4.19	5.09	3.82	4.15	3.86	4.08	4.57	4.15	5.31	3.79	3.72	4.36
101706	Numa1	21.45	19.85	21.61	18.45	19.5	17.59	19.85	20.55	17.63	17.3	16.56	19.1
101739	Psip1	15.19	15.29	14.74	15.84	16.84	12.32	16.31	16.13	16.47	15.92	12.96	14.36
101772	Ano1	0.53	0.92	0.98	0.39	0.47	1.13	0.81	1.04	1.41	0.5	0.31	0.31
101786	A730082K24Rik	0.41	0.34	0.13	0.23	0.14	0	0.19	0.16	0.23	0.12	0.3	0.15
101809	Spred3	0.53	0.74	0.79	0.62	0.6	1.29	0.37	0.39	0.68	1	0.88	0.91
101831	Faap24	3.15	4.05	3.47	2.61	3.28	4.1	2.83	2.88	2.74	3.02	3.84	3.17
101835	AW146154	3.73	3.79	4.02	3.33	3.41	2.52	4.54	4.48	3.5	2.89	2.98	3.81
101861	Ints4	12.1	10.54	10.7	14.59	15.51	9.92	13.57	12.68	13.83	11.98	12.82	13.46
101867	Rrp8	5.01	5.69	5.81	5.54	4.94	5.46	5.25	5.63	5.23	7.1	6.02	6.37
101869	Unc45a	8.31	9.92	9.02	8.65	10.31	11.58	8.65	8.67	8.32	10.74	11.4	10.46
101883	Igflr1	1.15	2.24	1.48	0.64	1.6	1.71	0.95	1.08	0.83	1.36	1.57	2.37
101943	Sf3b3	13.23	11.72	13.2	13.93	15.02	13.22	13.51	12.45	12.78	15.99	15.15	13.61
101966	D8Ertd738e	117.38	106.12	89.71	111.44	111.49	138.34	113.53	111.51	117.42	112.85	126.92	139.02
101985	Usb1	10.46	11.37	10.79	8.79	11.61	12.15	9.29	11.67	9.05	11.09	12.42	11.31
101994	Champ1	5.14	4.71	4.58	4.43	4.95	3.7	3.93	4.7	4.34	3.74	4.16	4.4
102022	Ces2a	0.02	0	0	0	0.23	0	0.11	0.16	0	0.12	0.15	0
102032	Smim19	18.68	20.53	19.09	17.65	19.09	18.92	18.47	18.52	13.82	11.3	16.56	18.01
102058	Exoc8	3.16	3.65	2.88	3.11	2.96	2.75	3.09	3.21	2.82	2.81	3.49	3.49
102060	Gadd45gip1	17.25	18.09	15.63	15.72	17.84	24.73	15.29	15.23	15.16	17.06	16.13	19.07
102075	Plekhg4	0.03	0	0	0	0.03	0	0	0	0.02	0.07	0.02	0.05
102093	Phkb	15.6	14.16	15.24	16.56	14.19	9.48	15.4	15.61	16.06	8.87	10.82	12.69
102098	Arhgef18	10.16	11.48	11.7	9.75	12.61	12.64	9.14	9.14	8.77	9.22	10.6	12.13
102103	Mtus1	23.97	23.36	25.87	23.91	23.67	23.88	23.22	27.17	27.64	20.58	21.93	23.08
102115	Dohh	17.91	18.5	18.05	18.77	15.9	18.4	16.09	16.59	17.02	18.35	19.48	17.15
102122	Fam192a	16.07	18.45	17.27	16.11	18.63	19.04	15.06	15.9	13.4	17.08	16.73	17.71
102124	Enkd1	2.41	2.89	2.2	3.02	1.9	2.04	2.27	1.96	1.89	1.8	3.06	2.42
102132	E230013L22Rik	4.43	4.5	5.16	3.96	4.91	3.79	3.21	3.86	3.53	3.9	3.23	4.24
102141	Snx25	17.67	16.58	15.23	19.85	18.47	12.73	19.73	19.43	17.65	16.78	18.61	16.96
102162	Taf5l	5.14	5.33	5.86	5.24	7.05	5.27	4.8	4.74	4.03	6.91	5.85	5.48
102182	Prmt9	6.88	6.22	5.33	6.93	6.66	6.11	8.22	6.82	8.15	7.14	7.16	7.84
102193	Zdhhc7	11.3	12.24	11.38	7.69	11.06	11.31	9.11	10.07	9.45	10.43	10.94	11.56
102209	Snapc2	9.34	10.66	10.62	7.47	10.73	13.48	7.45	9.76	7.08	11.27	11.29	11.18
102216272	Ak6	18.26	13.24	16.74	19.53	20.63	19.13	21.44	17.77	19.16	19.14	17.59	19.06
102247	Gpat4	19.35	22.89	21.87	22.53	23.92	23.72	23.39	23.53	21.92	25.27	25.19	25.9
102278	Cpne7	0.56	0.43	0.66	0.53	0.24	0.51	0.46	0.46	0.17	0.84	0.51	0.6
102294	Cyp4v3	4.93	6.01	4.79	6.22	8.38	9.33	6.85	5.27	5.71	11.84	10.24	7.61
102323	Dcun1d2	9.26	9.69	9.85	8.31	10.66	8.08	9.66	10.25	10.33	7.65	10.8	10.76
102334	Ankrd10	8.7	9.47	8.68	7.27	10.54	9.34	7.58	7.28	6.93	8.93	10.98	9.86
102339	Cog4	25.4	23.11	21.69	24.96	24.37	22.45	25.1	27.66	28.22	21.29	26.78	25.17
102371	Myzap	2.55	4.15	3.04	3.25	4.75	4.76	3.51	3.2	3.02	4.81	3.34	4.02
102414	Clk3	15.82	16.32	14.76	15.45	16.59	20.41	15.23	15.84	14.99	17.63	16.67	16.46
102423	Hinfp	2.16	1.94	2.38	2.54	2.59	1.72	2.29	2.24	2.33	2.53	2.53	2.55
102436	Lars2	10.59	11.71	12.29	12.6	9.89	9.73	11.09	11.68	11.81	8.12	9.89	9.34
102442	Dennd4a	2.08	2.07	2.2	2.56	2.5	1.94	2.59	2.68	2.59	2.84	2.23	2.43
102443350	Xndc1	4.09	3.24	3	3.32	3.44	3.95	3.25	3.33	3.31	2.19	3.16	3.8
102448	Xylb	120.05	112.22	107.66	117.32	92.16	91.74	112.75	111.97	107.2	82.34	71.42	76.47
102462	Imp3	38.79	35.75	32.88	32.99	38.79	38.87	44.87	38.58	36.69	42	39.85	38.82
102465150	Mir6244	0	0	0	2.35	0	0.36	0	2.04	2.02	1.86	5.89	0
102465172	Mir6338	0	0	0	0	0	0	0	0	0	1.97	0	0.94
102465213	Mir6397	0	0	0	0	0	0	0	0	0	1.27	0	0
102465548	Mir6909	0	0	0	0	0	2.67	0	5.41	0	2.8	0	0
102465564	Mir6935	0	2.47	2.48	0	2.59	4.96	2.49	0	0	5.2	9.75	0
102465575	Mir6953	6.35	0	0	0	0	0	2.18	0	0	2.27	0	2.17
102465598	Mir6989	0	2.39	0	0	0	0	0	0	0	2.51	0	0
102465635	Mir7050	0	0	0	0	0	0	0	0	0	3.04	0	0
102465636	Mir7051	1.83	0	0	2.02	1.95	7.47	1.88	3.78	0	3.92	3.67	3.74
102465670	Mir7115	2.42	2.47	0	0	0	0	0	0	0	2.6	2.44	0
102465755	Mir7646	1.25	1.55	0	0	0.9	0	0	0	0	4.46	0	1.63
102465885	Mir8093	0	0	0	0	0.71	0	0.68	0.69	0	0.71	0	0
102465890	Mir8099-1	0.19	0	0	1.38	0	1.19	0	0	0	1.57	0.34	0
102465895	Gm24148	0.6	0	0.62	0	0	1.23	0.62	0	0.62	0.65	0	1.24
102465900	Mir8112	5.64	6.47	4.34	7.02	9.79	5.05	6.53	4.38	4.35	3.03	7.1	7.95
102465901	Mir8113	0	0	0	0	0	0	0	0	0	0.77	0.72	0
102465903	Mir8117	0.95	0	0	0	0	0	0	0	0	1.01	0	0.97
102466213	Mir6990	0	1.25	1.25	0	0	1.25	0	1.27	3.78	1.31	0	1.25
102466254	Mir3473f	1.94	7.85	1.7	2.4	3.06	0	1.95	3.96	2.62	3.21	2.26	3.45
102466272	Mir7045	2.52	0	0	0	0	0	0	0	2.59	2.7	0	0
102466640	Mir130c	3.25	11.85	10.98	2.8	1.99	5.49	5.06	3.19	0	3.39	3.29	0.88
102466785	Mir7005	2.05	0	0	0	0	0	2.11	2.12	0	2.2	0	0
102466843	Mir7670	1.83	0	0	0.3	0	0.3	0	0	0	4.19	1.76	0
102466883	Mir142b	0	0	0	0	0	0	0	0	0	0.91	0	0
102466888	Mir8099-2	0.19	0	0	1.38	0	1.19	0	0	0	1.57	0.34	0
102502	Pls1	42.33	36.62	36.03	56.64	44.02	32.53	47.44	48.2	45.45	38.89	44.65	43.31
102545	Cmtm7	9.45	8.36	7.61	10.52	11.42	15.85	9.35	7.64	6.97	12.67	13.87	13.04
102566	Ano10	13.43	15.25	14.2	15.25	12.99	15.57	13.42	14.81	13.56	15.81	14.94	13.57
102570	Slc22a13	96.4	87.53	95.31	76.2	67.73	38.97	62.09	77.3	58.7	16.01	44.94	52.17
102580	Alg9	7.13	6.3	6.99	8.21	8.11	5.86	6.79	8.15	7.05	6.17	7.83	6.94
102595	Plekho2	1.79	2.01	1.64	1.71	2.05	2.47	1.47	1.37	1.74	1.63	1.91	1.89
102607	Snx19	8.2	9.16	9.74	8.91	9.78	7.68	8.06	8.68	8.04	7.59	9.65	9.44
102614	Rpp25	0.86	1.49	1.55	1.34	1.34	3.09	0.72	0.47	0.67	2.48	1.87	1.44
102626	Mapkapk3	5.23	7	5.73	4.14	5.27	5.79	5.11	5.49	4.3	4.2	5.57	5.61
102631696	Gm29968	1.01	1.62	1.67	1.02	1.15	0.69	1.15	1.5	1.5	1.42	0.87	1.89
102631730	4930512M02Rik	4.34	5.85	8.45	3.17	4.61	1.85	3.66	6.51	5.07	1.58	2.42	3.02
102631757	LOC102631757	16.97	12.72	9.9	17.15	12.68	13.72	15.44	12.84	14.76	7.31	12.26	9.53
102632	Acad11	96.61	75.46	80.78	105.83	91.68	73.83	123.16	113.68	124.2	86.41	95.91	101.59
102632192	Gm30332	0.12	0.03	0.24	0.1	0.15	0	0	0.12	0.27	0.06	0.09	0.03
102632488	Gm29508	0.2	0	0.06	0.01	0.27	0.1	0.2	0.1	0.05	0.18	0.05	0.2
102632492	Gm30551	10.26	12.28	15.97	10.91	7.57	5.23	4.37	6.75	5.36	1.36	2.19	4.71
102633035	Gm28979	0.27	0.18	0.21	0	0.19	0.17	0.28	0.23	0.14	0.14	0.18	0.14
102633214	Gm12925	0	0.22	0	0.24	0.23	0.15	0.23	0	0.15	0.24	0.22	0.08
102633673	Etaa1os	1	1.36	0.68	0.37	1.24	1.83	0.97	1.67	0.51	0.71	1.67	0.85
102633773	Gm31520	0.18	0.18	0.18	0.1	0.34	0.28	0.05	0.09	0.24	0.09	0.05	0.37
102633805	Gm26688	0.04	0.22	0.23	0.05	0.23	0.55	0	0.06	0.17	0.43	0.31	0.32
102634101	Gm31763	0	0	0	0	0.07	0	0	0	0	0.07	0	0
102634559	Gm29443	0	0.46	0.03	0.51	0.44	0	0.65	0	1.3	0.94	0.67	0.65
102634678	Haglr	0.52	0.59	0.51	0.15	0.47	0.56	0.34	0.29	0.43	0.27	0.44	0.51
102634812	LOC102634812	0.24	0.2	0.23	0.38	0.36	0.48	0.2	0.31	0.39	0.19	0.34	0.17
102634913	Gm16070	4.68	5.16	8.5	3.5	3.44	1.74	3.96	3.84	3.14	1.32	1.55	2.82
102635087	Gm32511	0	0	0	0	0	0	0	0	0	0.04	0	0
102635290	Ttc39aos1	2.08	1.88	1.97	2.28	2.74	1.83	1.37	1.44	0.77	3.12	2.9	1.51
102635415	Halr1	12.58	11.78	11.57	8.23	8.9	5.77	9.9	15.94	10.69	7.57	7.49	8.55
102635496	Malrd1	4.17	3.21	2.93	4.35	1.65	2.32	3.97	4.31	4.24	2.82	2.09	2.03
102635561	Ggnbp2os	4.55	3.1	4.6	2.89	2.6	4.66	4.56	3.46	3.83	3.02	3.41	6.66
102636142	4930526H09Rik	0	0	0	0	0	0	0	0	0	0.06	0	0
102636620	Gm15326	0.1	0.15	0.15	0.37	0.05	0.1	0.25	0.25	0	0.05	0.1	0.2
102637952	Gm34637	0	0.04	0	0	0.2	0.1	0.3	0.3	0	0.2	0	0
102639259	Gm35612	0	0.2	0.59	0.64	1.65	1.19	3.18	1.6	1	1.66	1.17	0.4
102639268	Gm13830	0.13	0.05	0	0.04	0.09	0	0.08	0.08	0.03	0.03	0.08	0
102639399	Gm35725	0	0	0	0	0	0	0	0	0	0.05	0	0
102639566	Ptgs2os2	0.12	0.08	0.04	0	0.04	0.08	0.04	0	0.16	0.08	0	0
102639598	Gm14296	1.56	2.09	1.21	1.36	1.59	1.45	1.62	1.53	1.56	2.09	1.39	1.38
102639736	Gm35978	0	0.06	0.07	0	0	0	0	0	0.13	0.14	0	0
102640359	LOC102640359	0.6	2.54	0.77	0.66	0.32	1.4	1.54	1.08	0.92	1.01	0.9	0.7
102640562	BB218582	0.53	0.68	0.55	0.52	1.14	1.09	0.55	0.69	0.55	0.64	1.27	1.02
102640597	Gm29571	0	0.04	0	0	0	0	0	0.04	0	0.04	0	0
102644	Oaf	14.43	17.2	14.7	13.48	18.39	18.67	12.65	12.68	9.39	18.21	23.53	18.16
102657	Cd276	0.34	0.62	0.97	0.75	1.4	1.42	0.46	0.52	0.59	0.88	0.98	0.93
102680	Slc6a20a	12.63	12.62	14.39	12.88	10.3	5.22	17.09	14.81	14.81	6.4	5.3	7.03
102688	AU023762	0.08	0.28	0.14	0.34	0.29	0.09	0.22	0.23	0.36	0.21	0.39	0.18
102693	Phldb1	8.12	10.65	8.52	8.12	11.83	9.43	7.71	8.7	7.68	8.25	9.44	9.86
102747	Lrrc49	2.83	2.28	2.64	2.59	2.11	2.27	3.05	2.93	2.91	2.31	2.17	2.32
102774	Bbs4	6.63	6.05	6.57	7.77	7.38	6.31	7.33	6.78	7.99	6.54	5.92	7.61
102791	Tcta	16.52	17.75	16.96	18.87	18.23	20.24	17.63	17.81	17.77	20.43	20.42	18.2
102800312	Lncppara	0.37	0.87	0.52	0.15	0.44	0.38	0.34	0.33	0.14	0.94	0.69	0.44
102857	Slc6a8	68.62	79.7	68.26	74.28	66.51	94.94	70.52	73.31	70.72	72.26	76.34	71.08
102866	Pls3	23.27	26.05	26.17	28.77	44.94	24.32	33.94	25.79	27.09	29.18	29.65	35.81
102871	D330045A20Rik	2.95	2.96	2.6	2.37	2.61	1.6	3.35	3.34	2.71	2.38	2.83	3.45
102902673	Gm21992	0	0	0	0	0	0	0	0	0	0.61	0	0
102920	Cenpi	0.13	0.08	0.04	0.14	0.38	0.19	0.1	0.06	0.02	0.2	0.37	0.48
102941	B630019K06Rik	0.77	1.05	0.9	0.77	0.8	0.66	0.82	0.51	0.77	0.66	0.78	0.66
102954	Nudt10	0.5	0.51	0.7	0.42	0.38	0.53	0.39	0.39	0.45	0.54	0.2	0.38
103012	Firre	8.12	8.47	7.41	5.97	8.48	8.13	9.21	7.71	7.67	7.87	8.46	8.86
103080	2021-09-10	6.35	6.06	5.66	7.51	8.04	4.89	7.76	6.34	8.42	5.73	5.34	6.24
103098	Slc6a15	9.78	8.1	14.8	8.32	5.18	1.49	6.11	6.13	9.3	1.99	1.62	4.53
103135	Pan2	4.76	4.63	4.08	4.2	4.5	4.2	5.24	4.85	4.83	5.17	4.79	4.91
103136	Pwp1	8.34	7.78	7.25	9.98	9.6	8.74	8.76	8.42	8.28	11.05	9.18	9.57
103140	Gstt3	38.7	39.98	37.63	38.5	45.94	60.57	36.84	34.92	32.97	42.63	55.83	53.77
103142	Rdh9	1.08	1.16	1.68	1.58	1.23	1.18	1.98	1.58	1.61	1.05	1.22	1.19
103149	Upb1	48.48	50.88	46.14	51.2	44.3	54.52	59.88	50.47	53.27	40.29	46.11	48.08
103161	Apof	0	0.15	0.07	0.16	0.35	0.24	0.36	0.45	0.1	0.23	0.47	0.04
103172	Chchd10	393.27	464.4	377.71	372.36	394.03	642.57	322.13	326.69	336.1	385.65	523.1	455.32
103175	D630029K05Rik	104.79	80.15	74.3	97.68	46.74	35.93	91.69	119.75	101.19	25.4	30.06	46.17
103199	Fig4	12.03	10.21	10.43	13.31	11.94	9.23	12.61	11.78	12.97	11.01	10.53	11.62
103213	Traf3ip2	2.14	2.47	2.68	2.06	3.12	3.68	1.99	2.34	2.16	3.79	2.7	3.14
103220	Ttc41	1.48	1.51	1.08	1.59	1.3	1.21	1.71	1.58	1.25	1.89	2.08	1.58
103236	Csnk1g2	44.7	52	47.9	37.34	46.39	55.78	38.64	37.52	34.76	41.77	45.44	43.21
103266	Tmem263	2.33	2.26	2.42	2.18	2.49	2.53	2.82	2.23	2.23	2.51	2.59	2.89
103268	Cep57l1	2.39	2.46	2.15	2.86	2.77	1.82	2.8	2.19	2.87	2.08	2.98	3.11
103284	Zc3h10	5.55	7.47	6.75	5.21	6.75	7.33	4.88	5.11	4.58	5.5	5.75	5.62
103406	Zfr2	0.84	0.94	0.78	0.67	0.71	1.19	0.62	0.52	0.5	0.5	1.03	0.99
103425	Ncln	25.61	27.65	25.32	17.6	21.49	26.34	17.02	21.29	18.2	18.35	23.45	21.03
103466	Nt5dc3	3.04	3.13	2.48	2.41	2.4	3.89	2.44	3	2.28	2.79	3.27	2.82
103468	Nup107	3.03	2.22	3.04	3.45	3.77	2.3	3.55	3.32	3.64	3.51	3.31	3.04
103505	BB019430	0	0.05	0	0	0	0	0	0	0	0.06	0	0
103511	Fam26e	0.57	0.43	0.74	0.46	0.57	0.7	0.59	0.55	0.47	0.86	0.5	0.63
103534	Mgat4b	37.65	42.02	43.62	30.85	41.45	52.08	28.63	31.62	26.95	31.17	40.25	38.88
103537	Mbtd1	5.15	5.01	5.38	5.78	5.05	4.15	6	6.09	5.06	5.66	4.93	4.64
103551	E130012A19Rik	0.26	0.73	0.77	0.77	1.02	1.56	0.27	0.54	0.33	1.36	0.93	1.27
103554	Psme4	24.54	28.84	30.45	29.07	31.47	25.98	27.66	29.33	31.72	36.8	30.94	32.97
103573	Xpo1	14.02	13.21	11.29	13.47	15.48	12.25	16.82	14.84	15.14	13.17	16.71	17.71
103583	Fbxw11	26.19	24.87	25.32	25.3	26.13	24.41	24.91	26.95	22.54	26.45	26.16	25.03
103655	Sec14l4	0	0.02	0.07	0	0	0.09	0.02	0.05	0.16	0.1	0.09	0
103677	Smg6	10.5	11.72	12.28	8.15	8.71	10.27	10.2	9.62	9.4	10.01	8.9	8.58
103694	Tmed4	79.88	76.11	74.18	75.87	76.11	81.19	75.31	77.46	71.08	73.97	86.01	76.94
103710	Slc35e4	3.71	4.05	3.66	3.2	4.12	4.47	2.61	2.72	2.25	3.79	4.3	3.44
103711	Pnpo	41.34	44.37	41.42	41.64	33.07	49.17	32.04	34.76	30.86	26.38	39.17	38.19
103724	Tbc1d10a	17.83	17.03	16.85	17.22	15.82	17.61	16.23	17.87	16.16	12.81	16.3	13.76
103729	AI450353	0.38	0.83	0.44	0.28	1.02	0.9	0.36	0.78	0.55	0.74	0.57	0.33
103733	Tubg1	17.18	20.13	18.4	19.25	19.73	25.83	13.35	15.6	16.02	19.79	21.82	20.27
103737	Pex12	6.2	5	5.76	5.87	4.84	5.2	6.35	5.75	6.2	6.03	5.34	5.08
103742	Mien1	73.07	73.55	59.49	77.34	72.85	90.19	66.71	66.41	74.87	56.77	77.64	88.17
103743	Tmem98	6.87	7.78	6.36	5.66	8.29	9.44	5.65	6.13	5.02	8.48	10.43	7.57
103765	Tmem17	1.8	2.45	2.92	1.82	2.67	1.64	1.8	1.71	1.59	1.66	1.11	2.56
103768	Tubg2	0.34	0.25	0.44	0.4	0.4	0.87	0.35	0.34	0.15	0.48	0.82	0.34
103775	Slc25a41	0.17	0.06	0.06	0	0	0.11	0	0.06	0	0.06	0.06	0.11
103784	Wdr92	21.22	20.99	18.27	20.57	25.97	33.78	22.83	20.11	18.82	49.15	32.41	33.19
103806	Maml1	3.38	4.14	3.75	2.34	3.6	3.02	3.24	3.19	3.43	3.87	2.94	3.17
103836	Zfp692	4.76	4.74	4.02	3.63	3.84	5.82	3.82	3.8	3.41	3.48	6.12	4.99
103841	Cuedc1	8.16	11.24	10.73	6.89	11.15	13.06	6.75	7.13	6.04	13.12	11.12	11.08
103844	Inca1	3.58	3	3.34	3.18	3.68	4.62	4.2	3.86	3.95	3.77	4.24	2.84
103850	Nt5m	7.25	9.64	7.96	7.73	8.35	10.74	7.07	6.63	7.4	8.17	10.56	10.93
103889	Hoxb2	13.21	17.61	14.91	13.64	15.66	18.72	13.63	10.3	10.32	12.15	13.42	14.53
103948	Rn7s1	2.16	1.17	0.26	1.26	0.54	1.69	1.18	1.05	1.05	0.82	2.3	1.95
103949	Rn7s2	2.16	1.17	0.26	1.26	0.54	1.69	1.18	1.05	1.05	0.82	2.3	1.95
103963	Rpn1	64.54	56.49	53.81	61.05	60.87	50.85	64.9	65.34	57.9	46.55	56.3	58.57
103967	Dnm3	2.01	3.63	4.57	2.13	6.39	2.25	2.39	1.52	1.35	2.46	3.35	4.85
103968	Plin1	0.04	5.75	7.12	0	0.19	6.18	0.33	1.35	14.19	0.04	0	0.04
103978	Gpc5	1.31	1.05	2.18	1.4	1.32	0.36	0.91	1.16	0.89	0.68	0.75	1.01
104001	Rtn1	0.62	2.04	1.56	0.79	2.79	0.95	0.55	0.69	0.49	1.17	1.24	1.22
104009	Qsox1	10.28	10.11	9.27	8.94	8.78	10.67	8.73	9.92	9.88	14.82	10.85	8.39
104010	Cdh22	0.17	0.15	0.31	0.21	0.12	0.29	0.15	0.21	0.17	0.1	0.15	0.19
104015	Synj1	3.97	4.24	4.37	4.17	4.88	4.75	3.91	3.41	4.1	6.49	5.36	4.89
104027	Synpo	14	12.74	13.39	13.35	9.58	16.92	14.22	12.49	10.45	9.41	9.94	10.75
104079	Nxph3	1.91	2.68	2.39	2.12	1.63	3.31	2.2	1.61	1.47	1.5	1.21	1.4
104080	Nxph4	2.97	2.9	3.54	2.34	0.82	1.29	1	1.94	1.05	0.65	0.9	1.67
104082	Wdr7	4.47	4.38	4.48	4.74	4.51	3.32	4.39	4.96	5.04	4.99	4.53	4.15
104086	Cyp27a1	19.2	17.39	16.5	25.23	19.55	22.36	22.2	20.75	20.29	31.43	26.58	19.14
104099	Itga9	2.55	2.51	2.31	1.68	2.51	2.1	2.19	1.92	2.13	2.32	2.35	2.78
104103	Airn	4.23	5.66	2.84	7.04	11.53	10.71	6.48	4.99	7.19	11.72	12.44	12.62
104110	Adcy4	0.91	1.11	0.95	0.98	1.28	1.01	1.28	0.92	1.04	0.91	1.11	1.42
104111	Adcy3	0.43	0.79	0.9	0.17	0.22	0.46	0.29	0.33	0.6	0.49	0.26	0.29
104112	Acly	46.88	40.26	46.73	44.21	37.3	29.76	39.86	47.08	77.58	27.81	33.36	32.67
104130	Ndufb11	352.45	351.33	294.92	337.65	376.27	365.05	384.88	364.69	399.81	316.76	397.76	439.99
104156	Etv5	8.66	7.23	7.69	7.55	4.85	6.1	6.39	7.77	6.55	4.26	5.05	3.98
104158	Ces1d	119.58	110.04	101.63	138.22	100.68	73.1	234.82	151.22	263.71	50.87	73.21	93.54
104174	Gldc	87.83	69.13	92.33	54.25	51.46	96.97	91.02	90.15	74.23	213.73	106.32	68.77
104175	Sbk1	11.31	12.24	9.33	11.36	9.61	14.57	8.06	8.95	9.66	11	12.29	11.14
104183	Chil4	0	0	0	0.05	0.19	0	0.09	0	0.08	0.06	0	0.05
104184	Blmh	23.73	20.26	20.91	27.92	26.17	28.81	27.32	27.03	22.63	29.05	29.16	29.59
104215	Rhoq	14.56	16.41	17.22	15.12	17.36	18.06	15.99	15.76	16.31	16.82	16.99	16.41
104248	Cabin1	6.7	8.37	7.74	6.22	7.5	8.16	5.55	7.06	5.95	6.15	7.7	7.14
104252	Cdc42ep2	5.78	7.01	5.54	5.27	6.7	9.09	6.6	6.12	5.94	10.32	8.21	10.67
104263	Kdm3a	7.43	7.37	8.24	12.35	9.65	6.81	8.22	8.28	7.43	12.08	7.23	8.06
104271	Tex15	0.39	0.57	0.37	0.33	0.3	0.3	0.36	0.42	0.39	0.47	0.33	0.41
104303	Arl1	61.17	56.63	61.39	73.42	76.65	53.82	77.88	72.92	74.41	66.58	62.27	63.89
104318	Csnk1d	19.43	21.73	25.39	18.84	22.55	24.17	19.32	19.26	17.67	24.98	22.85	22.52
104346	Gas8	5.66	5.4	4.8	5.72	5.6	5.53	5.07	4.81	5.11	6.46	6.74	5.55
104348	Zfp120	4.3	4.07	4.26	4.21	4.66	2.88	5.66	4.05	4.45	3.48	3.04	4.09
104349	Zfp119a	2.15	2.6	3.2	3.03	2.82	1.98	2.89	2.52	2.2	2.39	1.74	2.99
104367	Snora65	3.27	3.34	5.87	5.43	3.49	3.35	2.52	5.08	0.84	3.51	0.82	2.52
104370	Snora68	1.08	2.21	2.22	1.2	0	0	0	3.37	3.35	3.49	3.27	4.44
104383	Rcor2	0.74	1.35	1.09	0.81	1.29	1.72	0.76	0.92	0.88	2.24	2.88	2.69
104394	E2f4	21.24	24.22	21.96	16.73	21.26	26.48	17.83	19.83	17.36	20.87	23.11	22.45
104401	Pcnx3	8.35	8.65	8.65	6.53	7.57	7.58	6.42	7.52	6.68	5.13	6.83	7.33
104416	Bap1	17.73	17.69	19.64	18.97	18.85	20.73	16.77	17.88	14.88	19.18	18.27	18.36
104418	Dgkz	22.24	24.8	22.55	21.77	20.2	22.96	19.52	21.62	19.67	16.88	21.29	22.57
104443	Npffr2	0.12	0.3	0.04	0.05	0	0	0.09	0.09	0.09	0.13	0.21	0.04
104444	Rexo2	66.07	73.05	65.63	62.98	75.83	93.99	62.52	63.21	57.19	87.58	83.56	78.97
104445	Cdc42ep1	11.6	13.81	12.35	8.45	11.73	19.97	9.28	10.3	9.96	14.41	14.99	13.69
104457	0610010K14Rik	44.82	48.88	37.64	37.11	35.1	46.95	35.12	36.22	35.17	27.37	42.22	37.67
104458	Rars	28.09	26.82	23.96	33.58	30.98	25.63	32.33	32.19	30.94	31.14	30	32.81
104479	Ccdc117	8.85	11.46	10.58	8.77	11.55	7.76	10.48	9.82	9.63	9.03	9.86	10.95
104570	Smek2	15.01	16.95	16.62	16.29	19.41	13.31	20.66	18.81	17.53	20.87	16.27	19.81
104582	Rprml	0.45	0.72	0.73	0.14	0.41	0.39	0.33	0.4	0.6	0.21	0.45	0.79
104601	Mycbpap	1.42	2.55	1.71	1.62	3.13	2.16	0.99	1.28	0.87	1.45	1.82	2.96
104625	Cnot6	16.89	16.83	16.17	16.62	16.9	16.13	20.61	19.26	16.63	17.79	16.77	16.71
104662	Tsr1	4.87	5.04	5.26	7.17	6.64	4.36	6.32	5.77	7.05	7.64	6.87	5.55
104681	Slc16a6	8.12	4.29	3.59	7.41	4.92	8.24	4.79	6.57	4.49	5.51	14.17	8.09
104709	Pik3r6	0.85	0.77	0.64	0.54	0.58	0.61	0.65	0.8	0.71	0.69	0.7	0.57
104718	Ttc7b	17.27	18.54	16.19	15.17	14.2	16.73	14.69	17.33	15.27	18.29	15.6	14.26
104721	Ddx1	45.37	39.43	43.54	56.55	48.17	39.15	48.02	47.98	44.01	48.62	41.39	47
104725	Sptssa	35.74	35.46	30.43	36.63	35.43	30.92	49.05	38.3	39.66	31.91	34.76	37.61
104732	4930427A07Rik	0.22	0.23	0.19	0.34	0.39	0.56	0.21	0.21	0.25	0.27	0.33	0.43
104759	Pld4	2.85	3.08	3.38	4.1	4.87	9.09	4.03	3.16	5.37	6.15	5.8	6.86
104771	Jkamp	26.66	24.09	19.06	23.32	22.47	22.11	24.27	24.42	25.17	21.98	25.78	25.82
104776	Aldh6a1	390.11	337.84	356.99	442.36	354.81	239.49	511.57	473.09	479.89	297.8	290.51	299.63
104795949	Gm38670	0	1.68	1.69	0	0	0	0	0	0	1.77	0	3.37
104799	Vipas39	18.47	19.08	20.27	19.76	20.02	20.23	19.91	18.08	19	21.23	21.74	21.13
104806	Fancm	1.23	1.33	1.2	1.74	1.33	0.95	1.24	1.56	1.57	1.67	1.13	1.22
104816	Aspg	9.77	10.87	9.17	5.61	5.17	4.93	8.27	9.65	8.45	1.3	4.15	5.73
104831	Ptpn23	10.53	11.92	12.78	10.04	13.85	15.9	7.83	9.63	8.87	13.9	15.07	13.74
104836	Cbll1	3.98	5.65	4.78	4	4.96	4.63	4.54	4.34	3.87	4.29	4.34	4.39
104859	Tecpr2	1.42	1.72	1.57	1.44	1.58	1.66	1.31	1.33	1.27	1.39	1.79	1.89
104871	Spata7	4.31	4.67	5.71	5.3	4.77	3.97	5.56	4.66	4.68	3.91	4.34	4.23
104884	Tdp1	2.98	2.74	2.78	3.11	3.39	3.55	2.63	3.15	2.73	2.81	3.03	2.82
104886	Rab15	3.63	5.52	2.83	3.39	6.65	6.24	3.24	4.36	3.57	5.65	4.38	5.18
104910	Slc25a47	0.55	0.82	0.35	0.28	0.77	0.43	0.35	0.22	0.35	0.95	1.28	0.56
104923	Adi1	86.72	97.07	87.55	77.63	92.48	102.62	82.23	81.22	74.34	72.28	88.65	85.79
104940697	Dalir	0	0.13	0.07	0.07	0	0	0	0.06	0.07	0.07	0.06	0.22
104943	Fam110c	6.04	6.86	6.55	6.85	7.01	4.99	5.31	6.94	5.47	6.16	4.99	4.44
105000	Dnal1	2.12	1.84	1.74	1.93	1.51	1.75	2.14	1.57	2.06	1.28	1.76	1.71
105005	Fam84a	3.49	5.9	5.6	3.22	4.65	3.54	4.07	3.3	2.59	4.4	4.96	7.03
105014	Rdh14	23.64	24.24	24.12	23.12	27.54	21.28	25.88	24.42	22.55	21.47	21.07	23.33
105083	Pelo	9.8	9.33	10.52	9.08	11.69	13.71	7.95	9.57	9.33	19.82	13.4	15.64
105120	AI197445	0.39	0.46	0.37	0.5	0.51	0.12	0.18	0.46	0.56	0.11	0.37	0.68
105148	Iars	13.3	12.79	12.82	17.74	14.96	11.96	14.75	14.27	13.38	15.49	13.59	13.63
105171	Arrdc3	20.42	18.04	21.5	24.16	23.8	14.75	22.83	25.98	22.27	42.23	29.03	30.36
105180375	Tmem265	2.69	3.53	2.64	1.7	1.99	2.86	1.75	1.19	1.75	2.53	2.15	2.19
105193	Nhlrc1	1.44	1.29	1.23	1.04	1.13	1.83	1.33	1.06	1.09	0.82	1.83	1.23
105203	Fam208b	4.49	4.32	4.31	4.65	5.11	3.52	4.93	4.98	5.53	5.52	4.51	4.72
105239	Rnf44	40.15	46.32	42.89	33.07	36.22	44.44	28.53	33.01	29.38	32.96	36.31	32.98
105242579	LOC105242579	0.07	0.18	0.11	0.18	0.11	0	0	0.1	0.07	0.06	0.1	0.07
105242658	Hotairm1	18.48	26.37	22.4	21.46	26.94	41.24	23.12	20.09	21.22	21.14	27.88	32.83
105243	Slc9a3	22.69	24.58	27.78	22.45	30.53	14.31	22.21	25.12	19.51	14.51	27.47	21.09
105244662	Cyp4x1os	0.09	0.22	0.11	0.2	0.04	0.18	0.14	0.07	0.04	0.11	0.24	0.17
105245	Txndc5	48.6	46.16	54.93	47.72	39.5	38.5	43.28	43.6	43.7	29.72	37.57	38.78
105245437	Gm40893	0.09	0	0	0.1	0	0	0.05	0.16	0.17	0.17	0.19	0
105246	Brd9	7.28	7.89	6.69	7.31	6.9	7.36	7.9	7.99	7.68	7.33	8.18	8.28
105246056	LOC105246056	0.38	0.46	0.46	0.59	0.48	0.46	0.39	0.39	0.7	0.49	0.61	0.78
105246278	B230354K17Rik	4.32	5.78	5.06	4.98	4.37	4.02	5.5	5.98	5.78	3.11	4.97	5.78
105246506	LOC105246506	0.17	0.14	0.07	0.04	0.11	0.04	0.03	0.03	0.1	0.19	0.04	0
105278	Cdk20	1.5	2.17	1.92	1.14	1.29	2.18	1.4	1.9	2.11	0.75	1.55	2.11
105298	Epdr1	2.14	1.46	1.64	4.77	3	0.78	2.87	2.48	2.9	1.63	1.3	3.12
105348	Golm1	10.11	9.67	7.59	12.21	16.41	13.98	13.69	11.61	9.62	23.32	24.02	17.12
105349	Akr1c18	104.45	113.48	98.23	139.95	101.95	48.61	56.42	106.63	94.67	23.45	51.3	65.53
105351	AW209491	11.36	9.77	9.7	9.55	8.3	7.97	10.73	11.4	10.41	8.91	11.55	11.63
105352	Dusp22	13.19	11.65	11.89	12	13.77	14.49	14.17	14.31	13.33	12.07	13.62	13.5
105355	Slc17a3	122.75	91.69	110.4	89.42	53.04	46.15	90.83	123.36	123.9	25.68	59.61	67.37
105364	AW495222	0.09	0	0	0.19	0	0	0	0.19	0.18	0.09	0.09	0.18
105372	Utp15	3.9	3.69	3.78	3.87	4.14	2.82	4.04	3.85	4.27	4.91	3.79	3.95
105377	Slf1	2.95	3.03	2.84	3.08	3.4	2.24	3.61	3.11	2.7	2.82	2.82	3.02
105387	Akr1c14	34.21	25.17	39.75	16.31	6.67	1.21	9.82	18.61	22.85	2.07	1.99	4.18
105404	BB123696	0.03	0.09	0.15	0.1	0.28	0.15	0.03	0.03	0.06	1.76	0.38	0.18
105418	E330034G19Rik	0.05	0.19	0.09	0.05	0.1	0.05	0.05	0	0.14	0.05	0.05	0.09
105428	Fam149b	24.08	24.34	22.2	26.15	22.81	20.19	23.81	24.11	26.65	19.59	21.18	22.33
105439	Slain1	2.01	2.42	2.21	2.17	2.33	1.85	2.27	2.23	1.44	1.71	2.19	2.08
105440	Kctd9	7.66	8.19	7	7.38	9.14	6.55	7.86	8.35	7.39	11.07	8.34	7.67
105445	Dock9	24.35	22.67	21.86	24.15	19.93	14.24	21.94	24.53	19.23	18.55	16.84	16.9
105446	Gmpr2	12.69	12.4	12.37	13.75	11.95	10.11	13.63	12.14	14.23	10.94	10.87	13.14
105450	Mmrn2	8.24	6.84	6.88	6.41	9.31	8.95	9.11	7.24	7.55	8.51	8.94	11.34
105463124	Borg	0.05	0.07	0	0.03	0.16	0	0.1	0.1	0.08	0.08	0.05	0.08
105501	Abhd4	26.79	28.11	27.2	27.8	34.71	40.11	23.73	23.27	23.8	37.22	32.77	29.95
105504	Exoc5	7.63	7.31	8.61	8.2	10.12	8.75	10.2	9.21	9.65	14.29	9.8	9.68
105513	Chmp7	16.91	17.55	15.09	17.37	20.57	22.8	16.38	16.88	16.39	18.24	19.95	19.81
105522	Ankrd28	10.65	9.89	11.64	12.38	13.04	9.71	12.86	11.99	12.18	15.16	12.53	11.37
105559	Mbnl2	19.96	23.81	25.65	22.97	32.73	26.4	25.01	21.14	22.82	39.46	28.18	28.39
105590	Zfp957	0.12	0.08	0.15	0.05	0.05	0	0.1	0.05	0	0.02	0	0.03
105594	Cphx1	0.12	0.13	0.13	0.09	0.18	0.04	0.21	0.21	0.04	0.13	0.08	0.25
105638	Dph3	14.28	13.52	13.07	13.07	17.71	13.31	15.59	12.4	14.76	16.43	17.64	17.19
105651	Ppp1r3e	1.07	0.9	1.17	0.53	1.25	0.64	1.1	1.06	1.02	0.75	0.81	0.49
105653	Phyhip	2.13	3.24	3.37	2.06	1.71	4.14	0.82	1.55	1.45	1.71	1.58	2.46
105663	Thtpa	12.32	13.16	13.51	13.55	11.97	13.26	11.54	12.66	11.23	9.19	10.51	9.82
105670	Rcbtb2	9.83	8.58	8.56	10.78	7.93	8.99	10.58	11.13	11.18	7.44	8.3	8.68
105675	Ppif	50.14	56.41	48.22	46.4	46.66	61.24	40.79	45.56	44.54	43.46	54.97	50
105689	Mycbp2	4.84	4.93	5.95	5.02	6.1	4.14	6.17	5.19	5.52	5.56	5.02	4.82
105722	Ano6	16.96	18.97	19.77	18.3	20.52	18.1	15.22	15.45	13.43	20.18	22.7	20.55
105727	Slc38a1	1.13	1.52	1.19	0.97	1.68	0.93	0.77	0.82	0.74	1.16	0.96	1.32
105732	Fam83h	6.32	7.87	7.16	4.71	6.44	7.52	5.06	5.98	4.63	6.46	7.01	6.63
105734	Tigd5	0.44	0.48	0.44	0.29	0.41	0.41	0.36	0.44	0.43	0.39	0.42	0.43
105734727	Emc8-1190005i06rik	0.37	0	0.55	1.82	0	0.29	0.11	0.69	0	0.56	1.81	0.01
105782	Scrib	7.18	7.9	7.76	6.23	8.47	8.24	6.05	6.07	6.17	7.3	7.98	7.9
105785	Kdelr3	0.58	0.89	0.45	0.48	0.83	0.74	0.55	0.35	0.75	0.93	1.17	0.79
105787	Prkaa1	9.28	10.7	10.56	9.26	13.18	9.22	11.41	10.31	10.83	13.19	11.22	10.98
105827	Amigo2	1.2	1.25	1	0.91	1.5	1.7	0.98	0.74	1.14	1.43	1.18	1.29
105833	Ccdc65	0.58	0.48	0.74	0.56	0.39	0.67	0.67	0.75	0.3	0.12	0.65	0.63
105835	Sgsm3	3.45	3.22	3.67	3.84	4.35	5.18	3.59	3.27	3.48	5.02	4.98	4.64
105837	Mtbp	2.3	1.97	1.94	2.84	2.56	1.46	2.52	2.03	2.3	2.51	2.95	2.61
105841	Dennd3	8.03	5.72	7.16	6.96	6.37	6.27	7.46	6.15	5.96	5.45	5.02	5.06
105844	Card10	14.82	14.53	13.06	13.08	13.29	15.73	13.53	15.43	14.7	12.25	13.11	13.92
105847	Lmf2	15.5	17.6	16.76	13.26	14.5	18.01	12.33	14.7	12.05	12.88	15.56	14.29
105853	Mal2	16.8	28.52	23.52	20.79	55.9	27.83	23.63	19.79	15.03	40.11	45.92	48.36
105855	Nckap1l	1.41	1.35	1.21	2.24	1.96	2.14	1.26	1.31	2.08	2.06	2.44	2.25
105859	Csdc2	2.97	2.75	2.52	1.49	1.5	1.96	1.53	2.26	1.83	1.56	1.6	2.35
105886298	Cmc4	6.63	9.22	6.24	9.12	9.37	9.22	10.92	9.51	9.78	10.78	7.7	9.34
105886299	Apoc4-apoc2	0	0	0	0	0.77	0.97	0	0	0	0.34	0	0
105887	Ugt3a1	214.14	231.01	235.47	150.85	113.51	54.26	179.21	266.75	241.96	83.3	69.51	129.57
105892	9030619P08Rik	144.8	139.3	155.76	140.13	98.83	36.96	85.05	140.7	118.57	40.84	59.38	74.44
105940408	Synj2bp-cox16	8.42	6.09	5.94	12.5	6.82	5.82	5.84	4.27	8.36	5.42	9.27	7.8
105943584	Clk2-scamp3	4.29	2.18	4.83	2.89	2.85	2.47	3.31	3.11	3.44	1.35	0.79	2.03
105975	AU022754	0.18	0.26	0.48	0.17	0.2	0.34	0.22	0.29	0.18	0.31	0.28	0.44
105980075	Dpm1-adnp	22.81	24.93	25.35	24.1	24.49	22.4	24.53	22.44	23.49	20.14	23.2	25.03
105988	Espl1	0.1	0.11	0.09	0.18	0.26	0.17	0.11	0.07	0.08	0.11	0.12	0.17
106014	Fam19a5	2.76	3.53	2.73	2.23	2.04	3.91	2.76	2.73	2.1	2.3	2.86	2.78
106014251	Rnf8-cmtr1	0.18	1.06	0.36	0.57	0.7	0.59	0.31	0.9	0.83	0.41	0.66	1.07
106021	Topors	12.46	12.52	12.72	12.61	15.68	10.07	13.62	13.1	13.34	15.22	10.78	9.95
106025	Sharpin	20.89	21.02	18.01	17.8	21.83	28.85	17.8	15.17	15.76	22.91	24.78	21.22
106039	Gga1	18.15	21.5	19.69	15.47	20.05	23.49	13.97	16.76	15.42	19.66	21.32	20.06
106042	Prickle1	2.17	1.49	2.01	2.11	2.14	1.9	1.95	2.32	2.12	2.17	1.86	2.08
106052	Fbxo4	3.54	3.59	3.33	3.62	4.28	4.3	4.74	3.75	3.98	4.4	3.7	3.57
106064	AW549877	20.3	22.77	25.09	20.82	22.34	11.79	24.1	23.08	23.15	18.39	15.62	18.86
106068	Slc45a4	7.14	8.49	9.65	8.23	9.02	9.25	6.13	6.49	6.21	6.47	8.37	8.27
106073	Mfsd5	13.06	17.26	11.17	12.62	15.77	22.42	12.3	12.38	11.66	18.07	20.88	18.47
106143	Cggbp1	13.24	18.24	16.28	13.07	17.92	14.31	15.35	15.28	14.96	15.9	15.23	16.87
106200	Txndc11	16.38	16.57	17.37	17.54	16.85	22.84	17.63	14.54	15.34	17.11	18.67	18.65
106205	Zc3h7a	9.17	9.73	8.46	10.15	10.2	9.35	11.63	10.57	10.3	13.08	11.42	11.26
106248	Qtrtd1	3.14	3.23	2.93	3.03	2.84	2.09	2.96	3.18	2.4	2.4	3.02	2.56
106264	0610012G03Rik	23.31	29.77	25.25	23.06	27.33	35.44	22.39	21.27	20.89	26.34	34.55	31.24
106298	Rrn3	7.94	9.48	8.88	8.45	10.24	10.23	8.43	8.7	8.26	11.62	10.71	10.66
106326	Osbpl11	6.99	7.99	8.3	8.01	7.17	7.92	7.81	7.87	8.21	11.34	8.87	7.89
106338	Nsun3	8.67	5.67	5.89	8.01	7.35	4.65	6.5	6.65	6.09	7.22	5.95	6.69
106344	Rfc4	1.9	2.51	2.3	4.15	3.46	4.44	4.84	3.07	3.05	3.31	4.87	5.11
106347	Ildr1	10.15	12.82	15.19	9.54	15.76	12.77	7.99	9.32	7.53	13.29	15.36	12.78
106369	Ypel1	0.67	0.55	0.7	0.68	0.5	0.46	0.39	0.71	0.66	0.43	0.55	0.41
106389	Eaf2	16.07	17.74	12.58	8.86	17.06	14.43	18.53	15.96	14.84	17.57	16.71	19.11
106393	Srl	0.88	1.22	1.01	1.03	0.95	0.8	0.79	0.91	1.04	0.35	0.57	0.55
106407	Slc51a	54.63	45.81	32.12	52.19	39.54	51.36	49.61	43.41	52.41	31.64	49.16	38.94
106489	Sft2d1	16.55	17.74	16.81	14.73	21.38	18.13	14.84	16.86	16.2	16.12	17.7	16.96
106504	Stk38	17.9	20.53	18.99	17.35	19.1	20.59	19.9	18.74	22.08	18.71	21.22	21.21
106512	Gpsm3	3.53	4.63	4.18	3.18	5.06	8.45	2.85	2.56	2.7	6.06	6.14	5.32
106522	Pkdcc	5.27	6.33	4.66	4.06	4.88	7.33	5.47	4.25	4.62	5.24	6.3	4.18
106529	Tecr	216.92	242.05	210.32	195.93	189.91	222.29	189.46	175.8	199.05	156.26	186.14	182.66
106557447	LOC106557447	0.62	0.98	0.91	1.06	2.12	2.24	0.85	1.06	0.42	2.13	1.72	2.04
106564	Ppcs	14.59	14.43	13.87	16.08	16.98	20.74	15.04	15.25	13.98	21.19	24.42	19.57
106565	Dlk2	0.15	0.3	0.05	0.32	0.31	0.59	0.27	0.35	0.6	0.52	0.49	0.45
106572	Rab31	5.43	4.8	4.94	5.51	6.49	5.55	4.56	4.27	3.79	8.59	6.06	6.56
106581	Fam234a	28.08	37.65	37.81	25.53	38.23	33.79	23.26	26.51	23.09	29.71	38.09	39.76
106582	Nrm	1.09	1.07	0.89	1.21	1.21	0.98	1.03	0.89	0.98	0.93	1.42	1.03
106583	Scaf8	9.35	9.81	11.13	9.86	11.22	8.8	10.22	10.42	9.72	11.27	10.18	11.22
106585	Ankrd12	3.79	4.46	4.53	4.44	4.92	3.84	5.65	4.57	4.73	5.36	3.83	4.45
106618	Wdr90	1.21	1.01	1.09	0.66	1.03	0.69	1	0.92	0.65	0.52	0.71	1.03
106628	Trip10	11.87	14.17	12.76	10.34	16.89	15.21	10.51	12.09	8.68	17.58	16.9	16.2
106633	Ift140	2.95	3.17	3.07	2.99	3.15	2.97	3.06	2.99	2.79	2.2	2.79	3.45
106639	Vmac	23.09	22.31	18.71	18.76	20.32	18.55	20.18	17.67	16.75	11.63	14.62	19.45
106648	Cyp4f15	0.29	1.24	0.53	0.07	0.48	1.69	0.65	0.79	1.42	0.2	0.29	0.36
106672	AI413582	12.01	15.55	12.08	14.47	12.12	18.91	10.45	11.76	9.23	16.7	16.53	17.29
106707	Rpusd1	3.68	3.83	4.92	3.76	4.44	6.18	2.39	2.94	3.87	3.26	4.35	5.25
106722	G6b	0.57	1.17	0.89	0.5	0.71	0.71	0.53	0.53	0.31	0.42	0.73	0.77
106740	LOC106740	2.47	3.62	3.64	3.3	3.59	2.79	2.8	2.56	1.7	5.24	4.02	3.18
106757	Catsperd	0.24	0.48	0.3	0.29	0.62	0.54	0.19	0.3	0.54	0.2	0.13	0.3
106759	Ticam1	12.1	12.75	14.02	8.67	10.49	15.01	9.08	10.74	9.57	11.05	11.31	10.8
106763	Ttbk1	0.54	0.52	0.5	0.27	0.28	0.39	0.18	0.36	0.23	0.14	0.28	0.36
106766	Stap2	8.3	10.94	10.16	6.31	13.81	10.87	6.75	7.37	5.49	9.03	13.9	14.52
106794	Dhx57	2.98	3.36	2.97	3.32	3.37	2.82	4.14	3.85	3.51	2.42	2.95	3.43
106795	Tcf19	3.47	3.1	2.55	4.95	5.94	8.24	4.12	3.58	3.86	4.3	7.05	7.03
106821	Oard1	38.01	34.04	31.16	33.72	38.2	29.15	46.03	36.95	37.19	29.46	29.92	35.86
106840	Unc119b	54.78	51.08	45.73	48.37	48.94	49.38	58.36	51.6	46.68	51.69	62.14	54.99
106861	Abhd3	44.33	38.79	34.47	42.86	37.08	25.12	47.9	53.7	52.4	34.67	36.58	36.58
106869	Tnfaip8	59.87	50.32	45.59	66.4	43.32	44.47	61.46	65.92	64.18	30.84	49.19	46.76
106877	Afap1l1	18.68	15.08	13.73	16.25	13.99	9.46	20.51	18.84	16.85	8.6	12.49	14.29
106878	Smim3	5.45	3.72	3.91	4.97	5.02	5.53	4.31	4.38	3.03	5.77	6.77	6
106894	Hmgxb3	6.84	7.34	7.66	5.61	6.32	5.84	5	6.39	5.81	6.6	6.19	6.73
106931	Kctd1	12.8	16.06	17.95	17.73	19.66	26.19	10.77	15.79	12.81	21.15	26.6	21.71
106947	Slc39a3	6	7.03	7.02	5.27	5.52	5.66	4.98	5.51	5.34	4.61	5.71	6.51
106952	Arap3	5.61	5.37	4.51	3.6	3.28	4.82	5.64	4.69	4.75	3.38	3.51	5.03
106957	Slc39a6	2.4	3.06	2.77	2.12	3.48	2.89	2.06	1.94	1.99	3.38	2.58	3.14
107003	A330093E20Rik	0.04	0.08	0.07	0.09	0.04	0	0.04	0.16	0.11	0.04	0	0
107022	Gramd3	10.41	11.25	10.11	12.86	15.69	12.73	12.12	11.64	11.24	15.44	15.37	16.19
107029	Me2	5.02	6.63	6.21	7.29	8.88	6.9	5.05	5.42	4.65	5.79	7.4	7.54
107035	Fbxo38	9.24	9.97	10.73	10.57	10.77	7.67	12.05	10.83	10.81	13.23	9.65	10.05
107045	Lars	11.06	9.75	10.2	14.23	13.39	10.25	13.05	12.36	12.79	15.9	12.87	11.7
107047	Psmg2	19.04	17.88	16.16	19.33	20.24	17.2	19.24	18.36	20.05	16.99	19.02	19.05
107065	Lrrtm2	0.02	0.08	0.07	0.09	0.08	0.01	0.07	0.04	0.13	0.03	0.04	0.08
107071	Wdr74	12.39	13.44	13.16	12.27	16.11	17.8	13.67	13.71	12.69	23.44	17.45	14.44
107094	Rrp12	1.39	1.55	1.76	1.93	2.61	2.36	1.08	1.63	1.42	3.1	2.74	2.55
107146	Glyat	343.73	314.67	294.47	421.17	326.77	341.74	526.16	407	496.58	381.48	401.89	446.74
107173	Gpr137	22.19	25.16	22.78	19.83	24.66	27.84	16.09	18.31	15.47	16.57	28.21	26.02
107182	Btaf1	5.56	6.15	6.17	6.8	7.85	5.21	7.21	7	7.05	8.48	7.13	6.79
107197	Uqcc3	29.7	27.93	26.8	31.57	27.56	35.66	29.27	25.29	26.99	23.64	30.7	30.27
107227	Macrod1	20.04	25.45	22.77	16.02	17.9	27.81	15.88	12.5	19.63	13.93	20.59	20.93
107239	Carns1	0.41	0.55	0.45	0.43	0.51	0.31	0.42	0.3	0.33	0.24	0.36	0.54
107242	AI837181	15.31	19.77	18.81	13.95	17.28	28.72	14.26	13.85	14.66	17.56	21.6	21.45
107250	Kazald1	0.59	0.4	0.71	0.49	0.53	0.51	0.56	0.97	0.87	0.58	0.8	0.56
107260	Otub1	43.98	42.47	46.34	43.69	52.77	59.75	38.11	37.53	37.04	54.4	54.12	49.86
107271	Yars	10.81	12.15	12.83	12.34	14.62	16.77	9.79	9.61	10.34	14.19	17.02	15.32
107272	Psat1	19.21	16.33	11.01	19.74	23.16	21.9	17.89	20.85	19.16	49.72	27.31	25.06
107303348	Setdb2-phf11c	1.75	1.63	1.95	2.02	1.77	1.25	2.9	2.15	1.86	3.29	2.12	1.38
107305	Vps37c	12.45	15.29	14.07	9.77	14.53	18.94	8.62	10.48	9.4	15.57	16.1	15.31
107321	Lpxn	0.41	0.75	0.63	0.72	0.83	1.33	0.5	0.72	0.54	0.87	0.98	0.67
107328	Trpt1	3.61	4.74	3.77	4.93	4.1	5.94	3.14	2.89	3.87	4.59	4.37	3.94
107338	Gbf1	12.68	13.06	13.14	12.02	13.33	15.08	9.28	11.45	11.2	11.1	12.46	14.61
107350	AW112010	0.88	0.9	3.08	4.11	6.7	8.14	2.37	1.92	3.82	11.96	4.89	4.63
107351	Kank1	13.57	13.18	14.26	14.55	14.96	12.05	12.75	13.9	14.08	12.06	11.5	13.62
107358	Tm9sf3	60.89	58.95	63.18	55.17	56.43	37.72	62.7	61.16	56.31	44.33	42.93	47
107368	Pdzd8	7.71	9.52	9.66	7.85	9.2	7.9	8.13	8.63	7.22	9.81	8.02	7.98
107371	Exoc6	38.35	32.88	34.5	34.76	31.43	19.33	39.12	44.14	41.98	31.7	22.47	22.42
107372	C030016D13Rik	0.31	0.32	0.29	0.12	0.47	0.21	0.21	0.38	0.29	0.17	0.18	0.21
107373	Fam111a	1.79	1.78	1.23	2.19	3.17	2.61	2.93	2.1	2.49	2.94	3.22	3.54
107375	Slc25a45	19.82	19.83	16.42	23.23	26.17	35.63	22.71	17.48	18.74	26.91	28.52	24.31
107376	E330013P04Rik	0.03	0.1	0.17	0.07	0.31	0.03	0	0	0.03	0.03	0.07	0.13
107392	Brms1	19.42	20.1	17.88	17.08	21.45	25.92	15.88	16.35	16.34	25.14	19.14	21.72
107435	Hat1	16.68	13.56	13.89	19.88	20.19	14.43	20.22	18.25	18.89	18.76	20.26	24.95
107448	Unc5a	0.04	0.43	0.16	0.04	0.11	0.56	0.09	0.2	0.27	0.06	0.04	0.07
107449	Unc5b	1.56	1.41	2.05	0.93	1.6	2.01	1.98	1.57	1.32	2.06	2.33	1.78
107476	Acaca	4.11	8.56	8.74	4.45	4.11	4.67	4.72	4.84	21.39	2.89	2.93	3.06
107477	Guca1b	0	0	0	0.04	0	0.08	0	0	0.08	0.04	0.12	0.08
107503	Atf5	14.54	17.86	18.11	18.34	19.06	31.64	10.77	10.83	12.11	24.47	26.93	23.76
107508	Eprs	26.9	21.3	24.7	31.4	27.59	18.88	31.4	30.4	32.91	26.32	24.37	25.73
107513	Ssr1	14.23	14.69	14.81	14.81	14.4	14.54	14.9	14.13	13.17	13.5	15.04	13.26
107515	Lgr4	33.36	34.59	34.37	30.49	35.98	31.29	39.08	37.11	36.52	56.33	36.28	37.45
107522	Ece2	4.73	5.38	4.54	4.62	5.19	6.79	4.46	4.68	4.7	4.63	7.75	6.53
107526	Gimap4	36.25	30.61	26.76	26.38	25.25	31.22	42.03	34.34	42.59	22.21	25.31	32.63
107527	Il1rl2	0.63	0.32	0.5	0.27	0.45	0.21	0.5	0.22	0.54	0.41	0.25	0.29
107528	Magee1	0.94	1.28	1.17	0.94	1.26	1.15	1.41	1.23	1.26	1.07	1.19	1.41
107566	Arl2bp	30.54	34.52	29.09	29.26	32.94	32.05	25.87	28.04	21.25	25.66	32.52	30.13
107568	Wwp1	26.51	27.33	26.7	31.13	30.07	22.06	34.65	32.78	31.35	27.22	27.69	27.24
107569	Nt5c3	35.59	34.64	36.76	40.63	40.25	32.6	38.2	39.74	42.98	35	35.52	39.04
107581	Col16a1	1.41	1.77	2.23	1.24	1.39	1.16	1.16	1.38	0.95	1.25	1.62	1.16
107585	Dio3	0.04	0.19	0.07	0.04	0.04	0.04	0.22	0.11	0.04	0.08	0	0.07
107586	Ovol2	0.62	1.79	1.22	0.69	1.21	0.93	0.87	0.88	0.64	0.97	1.14	1.57
107587	Osr2	4.82	7.07	9.84	4.36	7.14	6.56	3.11	3.75	3.77	3.38	4.25	5.43
107589	Mylk	12.02	12.68	12.86	10.28	11.48	10.71	11.5	13.12	12.66	13.03	11.37	11.12
107605	Rdh1	2.56	1.96	1.47	1.83	1.9	1.57	1.99	2.83	2.87	1.36	1.29	1.99
107607	Nod1	3.53	3.9	4.06	2.59	2.98	3.31	3.26	3.57	3.09	2.64	2.94	3.05
107650	Pi4kb	10.43	11.22	11.11	10.96	10.92	11.43	10.27	10.01	11.48	12.42	11.98	11.58
107652	Uap1	29.66	29.35	27.75	26.3	26.56	23.27	40.22	31.81	36	34.09	30.19	25.95
107684	Coro2a	3.67	3.86	3.05	2.06	3.9	8.37	5.08	4.13	3.12	9.16	10.43	6
107686	Snrpd2	78.06	69.06	68.95	80.38	78	75.89	83.17	71.15	76.22	62.79	78.79	83.49
107701	Sf3b4	19.52	23.93	22.24	16.31	19.28	30.91	15.4	16.77	15.61	19.76	23.68	22.65
107702	Rnh1	39.98	41.8	39.82	37.2	43.29	39.68	38.76	37.76	37.3	38.55	40.16	41.82
107723	Slc12a6	19.76	20.15	19.4	18.21	15.95	14.98	24.24	23.13	23.34	18.1	19.84	16.19
107732	Mrpl10	48.4	48.22	44.8	45.31	40.85	48.09	38.1	41.91	44.63	33.98	44.17	45.3
107733	Mrpl41	21.65	19.85	19.17	20.63	20.18	19.08	20.42	20.14	21.03	18.03	20.6	19.91
107734	Mrpl30	97.67	87.02	84.08	101.84	111.84	98.09	107.36	101.34	113.67	97.1	111.62	112.84
107746	Rapgef1	12.68	14.15	14.53	13.52	14.83	13.94	11.61	12.6	11.22	15.56	15.61	15.17
107747	Aldh1l1	140.15	151.28	150.96	168.4	155.93	175.53	158.97	149.59	148.19	195.47	181	165.1
107753	Lgals2	0	0	0	0	0	0.12	0.24	0.24	0.12	0.13	0	0.12
107765	Ankrd1	1.08	1.69	1.46	0.85	3.5	2.72	1.11	1.2	0.63	5.3	5.9	5.38
107766	Haao	157.55	134.84	115.02	120.23	98.03	93.82	158.54	144.18	157.25	69.65	95.89	91.36
107767	Scamp1	15.15	19.3	18.66	20.11	25.02	16.39	19.27	18.36	16.78	18.66	20.15	20.66
107769	Tm6sf1	1.55	3.89	1.38	2.01	3	1.89	2.32	1.62	1.97	2.02	3.2	3.29
107770	Tm6sf2	16.98	16.45	11.39	13.03	13.17	22.73	12.94	15.33	15.18	14.05	20.51	15.85
107771	Bmyc	4.45	5.28	3.56	3.58	2.85	4.88	3.33	3.85	3.83	4.51	4.31	4.06
107815	Scml2	0.04	0.04	0.06	0.06	0.09	0.11	0.07	0.07	0.07	0.08	0.08	0.09
107817	Jmjd6	11.39	12.68	11.17	11.56	15.16	12.88	12	11.66	11.63	19.44	15.02	13.08
107823	Whsc1	3.61	3.84	4.01	4.25	4.77	3.79	3.97	4.65	3.77	3.65	4.42	4.52
107829	Thoc5	10.07	8.35	10.53	12.68	11.36	9.36	9.23	9.67	11.51	12.33	12.63	12.99
107869	Cth	53.54	44.99	45.66	54.6	44.48	24.11	52.58	59.54	55.68	25.53	34.2	42.08
107885	Mthfs	23.64	24.43	17.96	25.63	21.65	21.22	21.18	22.4	26.01	21.37	25.59	22.67
107895	Mgat5	5.06	3.75	4.59	6.51	6.49	3.64	6.06	5.09	4.65	5.2	4.7	5.93
107932	Chd4	24.46	27.88	28.45	23.68	28.56	30.41	24.65	23.42	22.25	32.48	28.6	28.1
107934	Celsr3	0.03	0.01	0	0.01	0.02	0.02	0	0	0.01	0.01	0.01	0
107939	Pom121	5.49	7.22	6.16	4.65	6.03	5.44	4.4	4.48	4.53	5.55	5.62	5.17
107951	Cdk9	9.64	11.15	10.99	8.88	10.1	13.16	11.21	9.31	8.33	13.1	11.78	11.35
107971	Frs3	4.11	5.69	3.31	3.73	3.46	4.47	2.61	3.1	3.53	1.53	2.35	3.21
107975	Pacs1	4.66	5.23	4.96	3.85	4.79	5.39	3.92	4.25	3.82	3.94	5.04	5.23
107976	Bre	31.16	28.97	31.27	37.85	40.91	41.95	31.88	29.96	28.47	46.1	45.46	40.71
107986	Ddb2	4.36	4.42	4.91	3	4.61	4.84	5.38	5.13	3.6	4.44	6.21	4.89
107993	Bfsp2	0.09	0	0.04	0	0.09	0.04	0	0.05	0.09	0.05	0.04	0
107995	Cdc20	0.68	0.77	0.62	2.01	2.55	2.21	0.55	0.63	0.51	1.47	1.76	1.67
107999	Gtpbp6	5.15	5.4	5.07	4.1	5.73	7.37	3.89	4.84	5.41	5.76	6.92	7.67
108000	Cenpf	0.13	0.07	0.1	0.31	0.27	0.19	0.13	0.08	0.16	0.16	0.14	0.19
108011	Ap4e1	3.13	3	3.32	3.02	3.37	2.33	4.93	4.76	3.26	3.67	2.75	2.5
108012	Ap1s2	3.45	3.62	3.12	2.73	4.54	3.83	4.41	2.68	3.24	6.79	3.71	3.91
108013	Celf4	0.35	0.39	0.11	0.27	0.2	0.23	0.36	0.25	0.38	0.21	0.28	0.18
108014	Srsf9	18.87	22.27	20.57	17.16	23.73	28.22	20.84	19.26	17.95	20.86	23.18	21.47
108015	Chrnb4	0.1	0.19	0.38	0.29	0.17	0.32	0.08	0.19	0.1	0.06	0.39	0.21
108017	Fxyd4	24.43	44.51	38.05	29.87	65.47	33.66	34.64	14.73	15.39	30.06	59.52	61.03
108030	Lin7a	3.55	3.46	3.02	4.21	2.14	1.26	4.25	4.57	4.69	0.67	1.08	1.52
108037	Shmt2	86.14	73.24	59.93	73.41	60.89	86.09	70.36	73.18	67.3	54.55	75.41	67.61
108052	Slc14a1	0.59	2.01	2.37	0.74	3.42	1.43	1.32	1.61	0.86	1.36	2.22	2.5
108058	Camk2d	4.75	5.34	5.13	4.88	6.29	5.86	5.03	4.79	4.69	9.53	6.96	6.66
108062	Cstf2	11.27	9.97	9.3	10.68	11.01	7.84	10.16	10.92	10.61	8.79	9.7	9.18
108067	Eif2b3	7.98	7.66	7.69	11.1	12.22	6.83	8.58	9.62	9.52	13.26	9.88	10.12
108071	Grm5	0	0	0	0	0.01	0	0	0	0	0.01	0	0
108072	Grm6	0.02	0	0	0.03	0	0.02	0	0	0	0.02	0	0
108073	Grm7	0.08	0.05	0.03	0.02	0.05	0	0.1	0.08	0.02	0.02	0.1	0
108075	Ltbp4	6.3	5.53	5.84	4.16	3.67	3.66	5.3	4.79	5.39	3.05	3.06	2.88
108077	Skiv2l	13.18	14.63	13.12	11.9	13.36	15.09	12.02	12.03	12.39	12.57	13.41	14.41
108078	Olr1	0.02	0	0	0	0.02	0.05	0.05	0	0.12	0.07	0.02	0
108079	Prkaa2	28.25	28.32	29.04	29.16	29.44	27.17	31.31	29.41	28.44	37.96	27.17	26.76
108083	Pip4k2b	4.78	5.99	5.33	4.29	5.6	5.38	5.03	4.68	5.48	4.99	5.58	5.22
108086	Rnf216	7.14	9.07	8.65	6.75	8.54	8.46	8.1	7.96	6.36	9.15	7.48	8.32
108089	Rnf144a	1.55	1.69	1.96	1.71	1.58	1.5	2.51	1.91	2.02	0.98	1.31	2.04
108096	Slco1a5	1.18	0.71	1.19	0.84	1.15	0.53	0.85	1.5	1.24	0.52	0.43	0.3
108097	Prkab2	1.38	1.88	1.71	1.29	1.66	1.67	1.44	1.38	1.75	1.6	1.58	1.43
108098	Med21	35.07	37.58	34.17	34.81	39.42	40.34	36.98	42.15	44.46	31.93	45.1	49.63
108099	Prkag2	21.01	20.02	19.99	20.83	19.75	25.29	18.45	18.12	16.37	17.15	22.36	18.83
108100	Baiap2	25.25	26.1	23.41	27.3	26.07	37.15	22.22	23.29	24.24	31.42	34.25	27.43
108101	Fermt3	1.49	1.73	1.71	1.86	2.23	2.56	0.89	1.34	1.67	2.62	2.61	2.38
108105	B3gnt5	0.1	0.01	0.09	0.08	0.02	0.05	0.08	0.15	0.03	0.03	0.04	0.11
108112	Eif4ebp3	15.56	15	15.14	12.24	10.85	20.55	13.59	13.63	11.81	39.39	19.13	15.88
108114	Slc22a7	170.04	196.53	277.1	90.78	69.17	24.11	52.29	131.39	81.02	10.71	23.45	42.1
108115	Slco4a1	2.61	6.86	5.24	2.79	21.29	8.61	3.6	2.68	1.59	12.42	12.78	15.41
108116	Slco3a1	19.84	21.71	20.26	15.84	21.98	19.12	19.2	20.85	14.06	23.95	27.16	24.71
108121	U2af1	37.07	36.31	31.38	41.25	41.68	42.2	42.06	39.81	40.5	48.96	40.14	46.48
108123	Napg	10.1	10.55	10.15	11.34	13.49	9.75	11.97	11.41	11.6	12.96	11.69	11.6
108124	Napa	33.43	37.73	35.17	33.12	37.06	49.14	30.37	30.37	33.85	40.12	39.94	41.38
108138	Xrcc4	10.48	9.61	9.57	11.49	11.6	9.73	12.49	11.67	11.5	8.14	10.76	11.87
108143	Taf9	40.77	41.4	40.42	48.12	54.11	40.17	50.1	43.09	46.07	61.77	47.4	47.07
108147	Atic	12.56	11.88	10.88	14.21	12.27	10.93	10.94	10.97	11.53	8.78	11.02	10.25
108148	Galnt2	26.3	26.98	27.07	22.06	23.45	20.43	20.08	21.81	19.43	18.49	23.16	21.8
108150	Galnt7	3.39	3.91	4.06	3.89	4.32	3.25	4.17	4.66	3.17	3.37	4.25	3.52
108151	Sema3d	1.31	1.26	0.93	1.18	2.18	0.64	2.01	1.27	1.22	1.52	1.26	1.36
108153	Adamts7	0.39	0.66	0.48	0.33	0.48	0.77	0.62	0.44	0.5	0.72	0.53	0.41
108154	Adamts6	1.04	1.38	1.4	0.92	0.75	0.74	1.68	1.83	1.2	1.56	0.65	0.62
108155	Ogt	29.64	31.34	28.23	25.65	34.54	23.91	36.64	33.3	34.88	26.83	32.45	34.35
108156	Mthfd1	86.34	81.33	81.79	85.95	73.35	70.2	82.33	80.44	79.57	61.36	70.78	70.01
108159	Ubxn8	14.68	13.84	14.65	14.59	14.35	12.13	12.72	12.89	12.47	13.81	14.09	11.08
108160	Fam50a	19.76	19.89	20.39	19.6	20.71	23.18	21.33	17.79	17.93	20.18	18.68	21.16
108176	Npm3-ps1	0.12	1.2	0.15	0.98	0.55	0.15	0.3	0	0.3	0.48	0.49	0.5
108645	Mat2b	41.1	41.06	42.15	41.85	45.95	37.94	47.61	46.01	47.51	43.23	41.75	45.05
108652	Slc35b3	7.7	6.75	6.85	7.02	7.28	6.18	7.98	7.8	7.07	9.88	7.77	7.19
108653	Rimklb	0.03	0.09	0.09	0.06	0.05	0.03	0.09	0.03	0.02	0.02	0.02	0.05
108654	Fam210a	18.27	18.43	16.73	18.39	16.59	14.24	23.07	21.27	21.59	15.63	14.98	16.03
108655	Foxp1	3.82	3.86	3.75	3.32	4.08	4.17	3.96	3.52	3.05	4	3.68	3.35
108657	Rnpepl1	41.34	43.81	40.85	28.55	29.82	34.33	27.54	32.99	28.35	19.87	30.52	28.49
108660	Rnf187	94.86	95.93	85.12	80.5	83.1	95.66	73.18	74.5	73.17	76.74	92.38	82.59
108664	Atp6v1h	71.85	65.2	56.91	76.77	71.77	69.49	76.18	78.11	77.64	82.25	85.83	82.12
108670	Epsti1	1.86	2.16	2.72	3.62	3.18	4.01	2.47	2.29	2.19	3.95	3.73	3.77
108671	Dnajc9	11.88	13.56	13.36	15.4	17.62	17.14	12.6	10.61	11.31	13.68	18.51	18.34
108672	Zdhhc15	0.4	0.64	0.46	0.46	0.77	0.5	0.51	0.48	0.59	0.64	0.78	0.47
108673	Ccdc86	2.25	2.54	2.35	2.01	2.45	2.67	1.46	2.07	2.03	3.78	2.92	2.9
108679	Cops8	16.76	17.01	17.28	17.39	19.18	15.36	16.51	17.04	18.53	16.39	15.89	17.7
108682	Gpt2	36.21	32.27	28.24	28.07	28.4	29.83	31.84	37.47	29.69	20.95	33.63	26.61
108686	Ccdc88a	1.13	1.37	1.73	1.28	1.6	1.21	1.49	1.44	1.35	1.69	1.41	1.62
108687	Edem2	16.22	15.81	14.25	14.53	14.65	17.3	12.12	14.43	12.3	10.58	12.89	14.23
108689	Obfc1	6.41	5.98	4.33	6.16	5.67	4.95	5.76	5.01	5.09	4.26	5.2	6.03
108699	Chn1	2.9	3.66	3.84	3.43	3.02	2.71	2.45	2.4	3.34	3.03	2.86	2.71
108705	Pttg1ip	131.36	136.11	146.69	126.26	134.9	133.92	122.84	123.56	112.65	137.13	133.22	126.48
108707	Fam207a	10.75	11.49	10.41	10.57	12.38	16.34	10.39	9.86	10.51	16.81	15.52	15.1
108723	Card11	0.11	0.07	0.2	0.45	0.45	0.33	0.24	0.17	0.17	0.26	0.28	0.29
108735	Sft2d2	18.68	19.86	22.52	17.33	21.5	15.74	20.38	19.23	16.8	17.01	18.13	20.33
108737	Oxsr1	13.94	13.37	13.17	14.32	14.63	13.04	16.27	15.21	12.99	16.34	15.45	15.81
108755	Lyrm2	28.15	22.62	22.06	28.54	25.03	21.27	31.88	28.93	31.21	18.43	21.08	27.6
108760	Galnt16	0.07	0.75	0.47	0.08	0.09	0.91	0.26	0.23	0.65	0.02	0.1	0.3
108767	Pnrc1	24.1	20.71	25.55	25.72	27.95	32.98	23.95	23.06	21.51	50.75	26.04	28.11
108797	Mex3b	0.53	0.84	0.99	0.48	0.93	0.65	1.08	0.71	0.91	0.38	0.42	0.77
108800	Ston2	8.74	8.95	9.92	8.42	7.85	5.16	6.23	7.33	5.68	4.12	6.24	6.63
108802	Calr4	0	0	0	0.04	0	0	0	0.04	0.11	0.04	0.04	0
108811	Ccdc122	0.73	1.25	1.14	1.31	2.33	1.4	1.26	1.03	1.53	2.17	1.31	1.76
108812	Als2cr12	3.68	3.45	3.28	2.97	3.1	4.16	2.99	4.8	4.15	4.55	2.62	2.89
108816	4933409K07Rik	2.87	3.51	3.17	3.9	3.8	2.82	3.29	2.97	3.19	3.42	2.69	4.09
108829	Jmjd1c	8.05	7.62	8.9	9.32	8.91	5.3	9.7	9.56	9.84	9.51	7.08	7.32
108832	Tmem74b	0.05	0.1	0.05	0	0	0.1	0.05	0.1	0	0.1	0.14	0.1
108837	Ibtk	6.75	6.98	8.41	7.78	7.44	6.99	7.28	7.24	7.15	5.85	7.34	7.81
108841	Rdh13	6.92	7.53	7.37	6.63	7.88	6.33	6.98	7.11	7.67	7.85	7.45	7.46
108853	Mtrf1l	3.12	3.97	3.17	3.05	2.53	2.43	3.98	2.99	3.24	2.54	3.04	3.09
108857	Ankhd1	12.08	10.73	12.45	13.94	13.23	9.08	13.12	13.23	13.29	12.82	10.8	11.18
108888	Atad3a	22.77	24.58	23.75	21.42	24.32	23.05	22.87	21.03	21.81	22.32	23.69	22.34
108897	Aif1l	146.92	167.39	121.37	137.18	208.08	182.84	137.72	137.44	107.42	210.75	247.03	202.54
108899	2700081O15Rik	2.22	3.64	2.85	1.42	2.36	2.7	2.28	1.9	1.94	2	2.09	2.59
108900	Fam72a	0.6	0.25	0.41	0.11	0.32	0.25	0.26	0.36	0.26	0.11	0.05	0.41
108902	B4gat1	13.28	16.12	13.02	13.84	13.67	14.9	14.37	13.12	12.87	10.2	13.09	12.69
108903	Tbcd	12.18	11.21	11.49	11.53	12.28	10.95	10.16	10.99	9.89	12.24	12.36	9.72
108907	Nusap1	0.46	0.42	0.4	0.82	1.39	0.96	0.34	0.54	0.54	1.01	1.13	1.18
108909	Aida	11.15	11.96	10.11	11.73	14.08	10.32	14.4	12.63	12.17	13.28	12.21	12.97
108911	Rcc2	6.84	7.24	7.15	6.19	7.9	9.39	5.5	5.7	4.99	6.97	9.04	8.61
108912	Cdca2	0.12	0.27	0.17	0.27	0.32	0.29	0.19	0.08	0.27	0.3	0.23	0.25
108927	Lhfp	6.57	6.27	7.19	4.06	6.73	4.35	7.05	4.57	3.48	12.54	7.42	6.67
108934	Smim13	2.96	3.98	3.6	2.61	3.54	3.1	3.24	3.09	3.1	4.18	3.23	3.6
108937	Rnf169	4.11	4.06	3.46	3.43	3.77	3.72	4.3	3.32	3.86	5.29	3.83	3.82
108943	Trmt10a	2.38	2.15	2.1	1.86	2.11	1.68	2.26	2.07	1.43	1.8	2.12	2.46
108946	Zzz3	8.98	8.69	9.42	8.57	9.13	6.33	10.31	8.64	9.86	9.6	8.41	9.17
108954	Ppp1r15b	20.31	23.66	23.02	19.88	21.13	20.08	21.94	21.22	20.08	21.28	18.68	17.75
108956	Apol7c	0.2	0.09	0.07	0.04	0.04	0.07	0.08	0.13	0.05	0.04	0.04	0.06
108958	Fam73b	9.32	11.95	10.07	8.48	9.83	12.98	6.78	9.09	8.56	7.48	12.37	12.19
108960	Irak2	11.57	10.65	12.59	11.67	10.43	10.49	9.37	11.87	10.81	9.89	8.24	10.03
108961	E2f8	0.11	0.1	0.07	0.12	0.29	0.1	0.07	0.08	0.14	0.14	0.2	0.26
108978	4930555G01Rik	0	0	0.05	0.05	0.09	0	0	0	0.04	0.08	0.18	0
108989	Tpr	18.07	19.55	20.41	19.89	21.05	15.01	21.66	22.11	19.3	23.34	17.93	18.17
108995	Tbc1d10c	0.38	0.27	0.23	0.63	0.49	1.29	0.55	0.4	0.28	0.86	0.46	0.59
109006	Ciapin1	10.55	11.74	9.86	9.8	13.85	16.1	9.47	9.79	9.81	15.71	18.1	16.8
109019	Nabp1	18.51	22.28	23.82	30.23	32.48	31.16	17.32	24.91	27.09	31.5	30.36	33.45
109032	Sp110	2.55	2.8	2.56	3.07	3.1	3.79	2.77	1.84	2.92	2.89	3.3	4.08
109042	Prkcdbp	16.91	13.6	12.15	10.28	12.8	12.88	17.32	13.25	13.93	12.57	15.99	18.51
109050	Fam212b	0.35	0.53	0.16	1.78	2.78	2.51	0.34	0.38	0.42	2.1	2.1	2.11
109054	Pfdn4	12.86	16.41	16.06	13.44	19.36	13.4	16.69	15.41	16.14	16.32	17.44	17.76
109065	Dnaaf2	1.98	2.43	2.23	2.73	2.43	2.19	2.4	2.22	1.86	1.81	2.4	2.23
109075	Exosc4	10.57	11.63	11.9	10.42	10.39	14.08	8.71	8.46	9.61	9.65	11.49	13.44
109077	Ints5	4.99	4.61	5.37	4.46	5.13	6.88	4.61	5.3	4.46	5.4	5.08	6.02
109079	Sephs1	9.98	8.95	8.98	11.45	11.59	9.72	12.05	10.76	11.31	11.82	10.49	10.63
109082	Fbxw17	2.41	2.57	2.85	2.83	2.81	5.24	2.63	2.84	2.6	3.74	3.14	3.04
109093	Rars2	31.47	28.02	22.41	29.76	27.4	21	31.98	34.11	33.44	19.55	27.25	28.88
109095	Rbm15b	3.4	4.4	3.87	3.51	4.01	3.34	3.45	3.41	3.29	3.41	3.76	3.53
109108	Slc30a9	55.72	51.59	53.28	66.73	60.12	51.1	60.4	61.34	63.18	66.81	61.84	54.35
109113	Uhrf2	7.61	7.64	9.71	6.94	7.58	6.17	7.86	9	8.94	6.05	7.1	8.74
109115	Supt3	6.27	7.1	7.74	7.03	7.03	6.5	5.78	5.96	5.17	5.09	5.66	6.05
109129	Mmadhc	45.37	38.57	41.07	48.42	44.63	37.7	49.62	46.47	47.42	48.37	44.51	47.85
109135	Plekha5	5.84	4.79	5.59	5.25	5.46	4.75	6.43	5.67	5.31	5.25	5.24	5.53
109136	Mmaa	12.14	11.36	10.03	11.64	10.34	10.69	11.7	11.53	13.44	7.69	10.59	11.81
109145	Gins4	13.96	13.37	12.96	16.33	14.41	15.1	16.01	15.75	15.91	14.11	16.17	17.66
109151	Chd9	3.03	3.04	3.56	3.6	3.86	2.77	3.79	3.46	3.11	4.33	3.06	3.28
109154	Mlec	200.06	191.17	187.85	160.6	131.95	134.12	170.38	193.41	172.13	85.53	152.46	145.06
109161	Ube2q2	15.69	15.9	18.39	18.89	18.45	13.63	17.85	16.48	15.31	14.3	14.44	16.71
109168	Atl3	16.06	17.04	17.15	18.66	18.39	14.18	19.6	19.41	20.01	20.84	17.74	16.61
109169	Igip	11.58	13.48	13.9	12.09	11.14	10.52	16.51	11.63	15.8	8.37	11.45	14.16
109181	Trip11	4.1	4.38	5.21	4.59	6.1	3.5	5.18	5.66	4.57	5.24	4.6	4.41
109198	6030407O03Rik	0.04	0.04	0.04	0.13	0.12	0	0	0.04	0.04	0.08	0.04	0
109202	A930024E05Rik	0.21	0.36	0.26	0.2	0.11	0.29	0.4	0.18	0.29	0.19	0.57	0.37
109205	Sobp	0.15	0.14	0.28	0.15	0.16	0.16	0.12	0.07	0.07	0.16	0.11	0.07
109212	Fam64a	0.09	0.05	0.19	0.15	0.35	0.29	0.19	0.1	0.29	0.25	0.23	0.33
109218	Tmem139	18.72	16.51	13.58	19.44	13.18	12.33	17.76	19.5	18.63	7.53	12.49	14.2
109222	Rarres1	0.82	2.23	1.34	0.54	0.88	1.14	1.5	0.85	2.99	0.42	0.83	0.85
109225	Ms4a7	0.51	1.1	0.63	1.76	2.19	4.3	1.11	1.27	1.53	3.1	4.75	3.47
109229	Fam118b	6.22	4.73	4.43	5.65	6.93	6.54	5.95	6.68	7	7.84	8.51	8.41
109232	Sccpdh	18.21	20.26	19.45	20.8	22.94	15.15	20.36	22.66	21.39	17.98	17.43	20.01
109241	Mbd5	3.39	4.17	4.07	3.27	4.02	3.22	3.77	3.28	3.48	4.02	3.4	3.33
109242	Kif24	0.18	0.36	0.38	0.33	0.47	0.19	0.37	0.33	0.25	0.23	0.27	0.26
109245	Lrrc39	0.71	0.98	1.04	0.71	0.65	0.96	0.54	0.56	1.36	0.97	1.04	0.72
109246	Tspan9	18.32	19.66	16.79	14.54	17.65	16.91	15.04	15.97	12.7	13.31	17.86	16.64
109254	Adtrp	84.42	69.51	64.09	72.08	53.77	56.86	74.5	88.62	89.68	56.09	65.58	72.32
109263	Rlf	3.42	3.42	3.48	4.05	3.93	2.86	4.27	4.3	3.97	5.53	4.28	3.94
109264	Me3	13.46	16.22	17.81	14.09	17.02	15.66	10.25	11.61	10.65	13.47	17.08	19.96
109267	Ssc4d	1.02	0.96	0.86	0.66	0.63	0.96	0.76	0.72	1.04	0.48	0.52	0.79
109270	Prr5	27.65	27.95	23.63	14.83	19.52	22.16	17.83	19.06	22.77	38.57	20.43	16.66
109272	Mybpc1	0.02	0	0.05	0.08	0.02	0.05	0.04	0	0.04	0.07	0.02	0
109275	Actr5	2.3	2.26	2.68	2.3	2.06	2.27	2.25	1.94	1.96	2.13	2.29	2.24
109280	Slc22a13b-ps	9.91	10.38	11.43	6.51	6.6	4.77	8.16	7.47	5.49	2.5	5.31	5.11
109284	R3hdm4	32.39	36	29.02	30.16	35.96	48.99	27.62	29.24	25.02	35.11	40.47	38.18
109294	Prex2	1.7	1.36	1.57	1.67	1.62	0.99	2.27	1.57	1.98	2.22	0.95	1.39
109299	C330006A16Rik	44.21	49.61	43.83	40.44	40.77	44.01	35.01	40.35	37.2	26.86	41.62	38.87
109305	Orai1	14.32	14.82	17.31	15.03	12.06	12.15	9.34	12.27	10.77	9	10.78	11.1
109323	C1qtnf7	3.13	2.27	3.36	3.4	2.71	3.41	4.19	3.29	3.43	3.64	2.08	3.15
109331	Rnf20	9.98	10.23	9.98	10.03	10.7	9.69	11.57	10.55	12.15	12.4	10.64	10.91
109332	Cdcp1	7.21	7.22	8.76	9.46	7.28	5.45	6.99	8.38	7.95	6.9	6.39	5.32
109333	Pkn2	14.97	15.38	17.09	16.37	18.25	12.9	18.63	17.45	18.32	19.21	14.7	14.82
109342	Slc5a10	90.63	87.19	97.98	86.78	91.42	109.12	47.64	71.66	54.95	89.27	118.12	99.44
109344	E130215H24Rik	1.43	0.91	1.23	0.91	0.96	1.39	1.16	0.31	1.07	0.49	0.98	0.77
109346	Ankrd39	1.74	2.21	2.24	1.54	2.67	2.6	1.43	1.52	1.43	2.32	2.73	2.2
109359	Fam175b	19.48	15.72	17.15	25.69	22.84	16.38	22.21	22.41	22.89	25.97	21.51	19.56
109361	D730005E14Rik	0.03	0.02	0	0	0.02	0.06	0.02	0.02	0	0.02	0	0.04
109552	Sri	77.3	80.85	70.61	75.34	87.44	76.17	89.18	78.04	69.97	73.94	85.72	82.01
109575	Tbx10	0.8	0.86	0.52	0.65	0.81	1.76	0.3	0.78	0.3	1.31	1.19	0.99
109620	Dsp	5.3	7.51	7.44	4.73	11.86	6.86	5.63	5.27	3.8	9.44	9.87	7.44
109624	Cald1	13.46	15.74	15.44	12.24	22.4	14.1	16.65	11.98	10.03	23.75	18.83	19.74
109637	Upk1a	8.76	21.44	15.63	1.97	12.14	25.73	13.86	21.99	22.6	8.89	4.64	9.78
109648	Npy	5.52	6.63	1.63	7.19	15.44	6.27	4.92	1.91	1.64	2.89	10.86	21.63
109652	Acy1	230.16	217.62	345.96	265.79	161.1	116.11	190.39	207.4	228.64	77.87	111.3	150.9
109658	Txlna	9.68	10.13	8.58	7.39	8.9	8.4	8.6	8.35	7.85	9.51	9.11	8.22
109660	Ctrl	0.15	0.15	0	0.08	0.16	0.08	1.63	0.31	0.08	0.16	0.23	0.23
109672	Cyb5a	740.06	640.76	561.32	735.09	606.02	631.67	913.79	850.29	896.04	608.58	699.22	796.29
109674	Ampd2	5.16	5.66	6.22	5.06	6.85	5.01	4.49	5.49	4.64	4.16	5.72	6.05
109676	Ank2	1.58	2.31	3.66	1.67	3.06	1.19	1.08	1.27	0.9	1.82	2.36	3.07
109685	Hyal3	0.99	0.65	0.58	0.84	0.72	0.83	0.57	0.46	0.4	0.41	0.66	0.84
109689	Arrb1	9.65	10.42	11.4	9.13	9.52	7.33	7.14	7.78	7.06	7.41	8.18	8.73
109697	Cpa1	0	0	0	0	0	0.22	2.99	0	0	0.05	0	0
109700	Itga1	13.78	11.82	15.12	16.54	19.29	10.66	15.35	16.54	15.18	13.87	12.28	12.54
109711	Actn1	7.87	10.47	11.76	7.49	10.3	11.57	7.48	7.26	6.75	13.73	13.24	12.32
109731	Maob	1.51	2.19	2.91	3.21	3.09	3.73	2.21	1.93	4.56	2.24	2.24	2
109754	Cyb5r3	87.12	85.68	83.77	82.12	90.92	108.11	73.94	83.87	79.78	98.2	102.29	84.98
109778	Blvra	67.59	57.84	48.2	64.86	57.69	46.7	85.3	70.68	75.07	60.94	56.61	59.61
109785	Pgm3	8.24	6.57	7.79	8.08	6.95	4.99	6.71	8.3	7.33	5.41	5.84	6.07
109791	Clps	0	0	0	0.19	0	1.2	2.9	0	0	0.18	0	0
109801	Glo1	88.28	72.06	77.2	90.53	84.76	63.18	97.65	87.24	98.29	72.88	85.07	90.2
109815	Vimp	67.73	55.88	55.85	71.69	62.18	51.2	79.18	70.12	68.55	65.49	60.79	56.94
109821	F11	0	0.06	0	0	0.03	0	0.03	0	0	0.03	0.03	0
109828	C7	0.6	0.84	0.54	0.52	1.25	0.61	0.74	0.88	1	7.2	2.06	0.79
109857	Cbr3	2.23	1.85	1.26	2.52	5.13	9.43	2.03	2.79	2.53	20.8	12.52	7.27
109880	Braf	5.33	5.71	5.61	6.18	5.64	3.93	5.55	6.92	5.74	6.79	5.12	5.16
109889	Mzf1	0.15	0.22	0.23	0.11	0.22	0.1	0.1	0.13	0.08	0.24	0.08	0.22
109900	Asl	105.87	110.25	100.83	125.05	101.76	112.7	120.68	107.59	114.59	107.27	89.67	92.35
109901	Cela1	62.91	54.26	36.93	63.94	53.44	78.66	66.07	61.5	65.33	61.87	81.4	70.76
109905	Rap1a	28.86	27.8	26.67	26.92	29.68	23.35	34	31.4	33.12	28.46	25.15	31.23
109910	Zfp91	28.57	31.25	30.12	34.51	40.48	28.83	34.55	31.87	30.6	45.03	34.73	33.06
109929	Zbtb25	1.3	1.66	2.28	1.58	2.39	2.04	1.8	1.26	1.63	1.83	1.96	1.71
109934	Abr	12.07	12.82	11.74	13.03	10.7	11.83	10.61	11.46	10.49	10.94	13.23	11.46
109978	Art4	0.77	0.29	0.35	1.01	0.76	0.7	0.47	0.59	0.44	1.68	0.49	0.26
109979	Art3	3.25	4.18	4.49	2.41	2.49	2.93	2.71	2.75	7.36	2.87	2.29	2.4
110006	Gusb	11.05	11.74	10.95	10.73	11.2	10.87	10.23	10.5	9.86	9.16	11.7	11.61
110012	Tpgs1	17.48	17.05	13.86	15.59	16.51	22.54	11.53	12.84	16.75	19.55	22.05	21.06
110033	Kif22	0.33	0.07	0.43	0.65	0.62	0.67	0.4	0.34	0.64	0.52	0.46	0.63
110052	Dek	29.16	33.15	31.85	33.7	35.93	28.47	37.08	32.84	30.22	37.19	30.27	32.03
110058	Syt17	2.1	2.96	3.36	2.18	2.29	3.57	1.34	1.87	1.34	1.22	1.99	3.02
110074	Dut	7.15	7.69	6.67	7.96	8	8.31	6.98	5.7	6.94	4.96	8.05	7.97
110075	Bmp3	0.7	1.33	0.94	0.63	1.79	1.94	0.84	1.46	1.24	2.02	1.96	1.48
110078	Pygb	8.93	11.38	11.21	10.82	14.86	15.95	8.63	10.44	10.65	10.96	14.36	15.27
110082	Dnah5	0.07	0.08	0.05	0.06	0.06	0.06	0.05	0.09	0.12	0.04	0.06	0.05
110084	Dnah1	0.03	0.02	0.02	0.03	0.04	0.03	0.02	0.02	0.01	0.02	0.02	0.03
110094	Phka2	4.08	4.39	4.61	5.03	3.56	4.01	4.68	3.32	4.99	3.48	3.5	4.15
110095	Pygl	13.46	16.43	18.13	11.76	15.3	9.89	10.09	11.67	14.75	9.53	11.68	13.74
110109	Nop2	7.65	9	7.89	8.49	9.31	9.71	7.97	8.66	8.79	10.58	10.33	9.37
110119	Mpi	29.53	24.54	24.49	33.09	30.43	29.24	26.38	28.08	29.26	25.68	31.88	29.31
110135	Fgb	6.68	5.03	3.34	7.26	12.05	10.04	12.92	8.28	9.86	24.57	12.44	6.4
110147	Ehmt2	22.83	27.93	24.57	21.04	29.49	31.07	21.25	22.23	20.22	25.89	25.63	26.09
110157	Raf1	23.05	26.24	28.93	21.62	26.65	24.19	22.78	24.12	23.06	25.99	26.88	25.59
110168	Gpr18	0.26	0.16	0.21	0.4	0.55	0.42	0.37	0.27	0.42	0.55	0.31	0.26
110172	Slc35b1	41.04	35.23	32.81	48.25	41.27	40.38	39.89	44.43	41.97	42.68	50.33	47.01
110173	Manba	12.42	11.02	12.59	13.81	12.49	10.62	15.83	13.29	13.94	8.95	12.71	11.6
110175	Ggct	8.9	8.1	9.48	7.29	7.84	6.22	7.03	9.43	7.55	7.71	7.23	8.09
110196	Fdps	12.08	12.21	11.17	15.9	15.77	16.75	12.76	13.13	13.73	12.9	16.93	15.17
110197	Dgkg	1.75	1.33	1.81	1.61	1.4	0.99	1.83	1.78	1.67	0.94	0.76	0.91
110198	Akr7a5	106.21	113.89	110.7	92.89	82.72	103.33	83.76	89.65	86.78	54.8	74.61	86.89
110208	Pgd	34.44	35.02	31.66	37.89	46.08	47.55	28.9	42.54	43.52	56.58	61.96	51.08
110213	Tmbim6	1009.67	975.64	1031.67	810.6	743.7	879.85	890.44	879.93	803.52	712.09	739.23	739.12
110253	Triobp	13.82	15.49	14.14	11.73	14.37	17.58	11.26	12.17	12.05	17.39	14.6	13.09
110257	Hba-a2	1.86	160.92	160.12	1.25	1.32	4.09	4.21	1.14	156.37	452.88	605.57	363.09
110265	Msra	315.32	286.37	267.76	290.63	240.73	312.95	264.39	301.39	302.71	261.83	272.57	272.6
110279	Bcr	7.56	8.82	8.38	7.69	9.42	10.38	5.99	7.66	6.28	8.05	8.83	8.55
110308	Krt5	0.62	2.3	2.28	0.34	0.89	3.61	1.34	3.17	5.73	0.4	0.31	0.54
110310	Krt7	64.1	86.06	79.57	75.27	107.05	138.89	62.23	70.5	65.89	124.65	138.32	106.95
110312	Pmch	0.12	0	0	0	0	0	0.05	0	0.1	0.55	0	0
110323	Cox6b1	927.52	777.57	715.47	1051.82	1031.56	950.76	1047	973.43	1016.95	941.41	1106.33	1241.64
110326	Tas1r1	0.19	0.29	0.1	0.27	0.18	0.15	0.25	0.05	0.1	0.13	0.05	0.15
110332	Pp2d1	0.32	0.26	0.2	0.34	0.33	0.21	0.23	0.15	0.18	0.22	0.11	0.24
110350	Dync2h1	1.92	2	2.23	2.28	1.84	1.07	2.53	2.21	2.33	1.08	1.28	1.55
110351	Rap1gap	42.78	46.29	37.58	28.28	43.94	46.73	30.24	30.54	20.4	31.87	56.74	49.79
110355	Adrbk1	14.34	17.35	17.37	13.88	17.64	23.86	13.13	13.79	14.22	19.6	19.39	20.16
110379	Sec13	58.37	46.77	55.14	75.75	64.64	53.9	67.5	62.5	73.87	51.69	65.28	67.12
110380	Shroom2	4.97	5.03	5.65	4.83	5.93	5.52	5.38	5.62	4.52	6.77	6.26	6.59
110382	C8b	0	0	0	0	0.26	0	0.1	0.1	0.03	0.04	0.13	0.03
110385	Pde4c	20.51	21.46	21.45	16.89	18.07	18.13	20.78	20.02	18.57	14.43	15.55	16.52
110391	Qdpr	153.2	143.57	129.8	149.32	136.66	186.03	160.49	147.25	150.81	111.3	153.14	159.99
110417	Pigh	10.81	10.89	9.7	11.03	10.13	10.63	11.79	10.77	12.49	8.63	10.47	11.84
110446	Acat1	181.54	172.08	169.32	170.52	151.5	139.43	206.79	190.93	205.39	128.7	144.49	166.73
110454	Ly6a	359.44	334.41	346.85	420.78	565.9	609.33	370.78	359.36	347.49	654.06	768.62	757.21
110460	Acat2	46.11	44.81	46.12	47.34	38.56	53.6	53.99	54.94	56.69	55.49	58.29	55.04
110521	Hivep1	4.83	4.79	4.46	4.13	5.26	4.51	4.36	4.51	4.1	4.89	4.75	4.02
110524	Dgkq	4.98	5.77	5.18	4.91	6.17	5.68	4.55	5.61	5.26	5.92	6.46	5.94
110532	Adarb1	2.19	2.47	2.22	1.7	2.29	2.17	2.24	2.07	2.07	3.58	2.36	2.62
110557	H2-Q6	1.76	0	1.34	3.72	0	3.54	2.4	0	3.2	9.05	1.81	1.38
110558	H2-Q9	2.15	2.36	1.53	2.6	4.13	7.13	2.78	2.16	3.3	9.09	6.06	3.95
110593	Prdm2	9.96	12.18	12.31	8.66	11.62	9.26	9.35	9.17	9.16	11.68	9.65	10.31
110595	Timp4	0	0.25	0.15	0	0	0.15	0.1	0.05	0.6	0.1	0	0.05
110596	Arhgef28	17.35	17.92	19.25	18.14	19.48	15.75	17.33	17.3	18.44	20.65	14.37	16.49
110606	Fntb	3.83	5.25	4.76	4.91	5.13	4.97	3.99	4.35	3.72	5.36	5.16	5.61
110611	Hdlbp	74.71	61.19	68.39	99.48	70.2	64.72	81.21	83.09	79.22	87.73	84.07	79.61
110616	Atxn3	5.06	5.55	5.83	5.04	5.14	4.06	6.11	5.55	5.66	5.17	5.26	5.27
110639	Prps2	30.58	33.11	30.32	37.33	38.88	30.07	32.13	30.41	27.86	21.77	26.44	30.41
110648	Lmx1a	0.08	0.06	0.04	0.07	0.27	0.19	0.04	0.17	0.08	0.48	0.26	0.17
110651	Rps6ka3	8.65	9.34	9.12	9.98	11.52	7.64	11.09	10.51	9.89	10.94	8.48	9.84
110695	Aldh7a1	96.95	82.19	84.12	110.22	91.95	91.55	114.93	98.31	102.89	76.62	86.11	91.52
110749	Chaf1b	1.07	0.91	0.84	1.89	2.05	4.21	0.84	1.21	0.77	3.12	3.65	3.57
110750	Cse1l	19.89	17.66	18.28	23.25	25.82	15.07	22.85	24.71	24.4	21.19	23.37	23.08
110751	Adam33	0.15	0.09	0.16	0.19	0.12	0.47	0.13	0.09	0.13	0.23	0.28	0.3
110784	Nr3c2	5.14	5.3	6.41	5.06	4.85	5.1	4.98	4.96	4.86	4.2	5.03	5.48
110789	Adgrv1	0.03	0.02	0.08	0.01	0.01	0.01	0.04	0.02	0.02	0.03	0.02	0.03
110796	Tshz1	8.99	9.7	8.94	8.35	11.03	8.62	8.96	9.35	7.24	10.38	8.14	8.99
110809	Srsf1	27.2	30.08	27.16	25.4	29.28	24.07	34.09	30.18	27.18	28.58	29.1	32.18
110816	Pwp2	2.26	2.23	2.81	1.87	2.04	1.9	1.88	2.25	1.97	2.85	2.5	2.14
110821	Pcca	69.19	54.62	61.84	80.65	59.81	43.29	87.32	85.5	75.94	43.44	44.29	58.13
110826	Etfb	389.28	394.87	356.98	399.44	378.66	547.91	381.38	376.96	366.16	362.43	486.92	510.75
110829	Lims1	10.44	9.53	11.11	12.59	13.67	9.85	13.34	11.92	11.84	12	12.28	12.33
110842	Etfa	206.04	208.72	215.25	229.81	221.05	165.73	245.94	223.4	235.56	170.81	186.55	225.34
110854	Ptpa	36.85	40.11	34.97	32.68	38.86	49.23	30.33	32.58	31.53	34.42	45.09	45.62
110876	Scn2a1	0.02	0.03	0.02	0.02	0.02	0.06	0.04	0.03	0.06	0.07	0.01	0.03
110877	Slc18a1	28.78	30.35	25.93	24.69	18.88	22.05	25.81	29.61	28.11	12.58	16.84	18.03
110886	Gabra5	0	0.13	0	0.03	0.03	0.1	0	0.08	0	0.08	0	0.05
110893	Slc8a3	0.04	0.1	0.09	0.08	0.15	0.07	0.06	0.11	0.04	0.04	0.04	0.07
110895	Slc9a4	1	1.4	1.19	1.13	2.05	1.13	1.09	1.09	0.94	0.55	0.96	0.97
110902	Chrna2	0	0.08	0	0.15	0.12	0.12	0.02	0.04	0.02	0.04	0.17	0.02
110911	Cds2	14.68	14.66	15.58	12.04	13.52	14.28	14.74	12.46	11.74	14.11	13.48	14.86
110920	Hspa13	9.68	9.22	10.41	10.54	10.89	7.65	12.35	12.49	10.3	9.63	10.09	10.83
110935	Atp6v1b1	61.28	59.7	47.56	53.51	38.09	65.71	49.97	53.93	61.45	34.73	56.43	42.15
110948	Hlcs	3.22	3.86	3.46	2.99	4	3.34	3.26	3.6	2.94	2.35	3.29	3.07
110954	Rpl10	815.55	611.22	626.64	861.31	725.08	662.36	989.58	840.36	932.86	695.81	721.78	771.98
110956	D17H6S56E-5	11.44	18.2	9.97	3.97	22.58	15.98	10.6	8.11	7.73	33.66	24.1	17.7
110958	M1ap	0.03	0	0.03	0.18	0.04	0.03	0.07	0	0.07	0.07	0	0
110959	Nudt19	94.17	98.99	113.51	70.44	62.95	71.1	81.23	72.91	72.84	65.81	68.89	67.49
110960	Tars	17.49	15.35	15.79	21.47	20.58	16.02	20.33	20.18	20.76	22.56	18.65	18.88
110962	Mbd6	11.29	15.99	13.42	8.86	14	17.22	9.4	9.47	9.73	11.54	13.7	12.8
111002	Marcksl1-ps4	2.55	2.68	2.16	5.83	8.57	2.58	4.4	3.11	4.07	1.74	2.46	3.66
111173	Erc1	3.71	3.66	3.59	3.62	4.23	4.36	3.98	3.82	4	4.28	4.72	3.83
111175	Pecr	188.54	177.84	197.26	166.4	127.66	136.32	180.59	199.13	208.83	76.74	113.12	127.09
111186	Stmn1-rs1	1.06	1.67	1.15	0.95	1.6	2.04	1.67	0.95	1.59	0.83	1.16	1.93
111241	Hmga1-rs1	23.13	28.01	23.07	25.9	0	0	18.51	20.57	16.19	38.62	44.54	34.54
111970	Dlx1as	0	0	0.07	0	0	0	0	0	0.02	0.03	0.08	0
111975	Igf2os	1.38	1.53	2.95	1.55	1.21	0.22	0.26	0.58	0.36	0.11	0.23	0.46
112403	Dxo	12.94	14.03	11.61	11.92	12.46	14.92	9.84	11.4	9.65	10.65	11.68	13.71
112405	Egln1	23.42	26.22	24.44	23.96	21.82	20.97	23.29	21.97	22.12	20.36	22.15	21.59
112406	Egln2	24.88	28.43	24.44	18.12	24.98	24.95	20.99	22.35	21.29	24.83	24.99	22.69
112407	Egln3	9.66	9.21	7.79	7.58	6.59	13.52	9.47	10.55	6.56	9.47	17.57	12.53
112415	Zfp607b	0.15	0.19	0.34	0.27	0.27	0.26	0.23	0.13	0.38	0.19	0.21	0.33
112417	Ugt2b37	0.96	0.83	0.18	1.18	4.91	4.75	1.8	1.21	0.99	4.9	7.25	5.23
112418	1700102P08Rik	0.31	0.69	0.32	0.55	0.46	0.13	0.06	0.26	0.32	0.4	0.37	0.25
112419	Ifit1bl2	0.7	0.79	0.85	0.77	1.23	0.54	0.59	0.51	0.48	0.49	0.54	1.06
112422	Zfp979	0.81	1.24	0.86	0.9	1.17	0.87	1.5	1.03	0.75	0.66	0.63	1.44
11287	Pzp	0.12	0.25	0.11	0.46	2.14	0.75	1.15	1.44	1.04	0.71	1.86	0.4
11302	Aatk	0.54	0.63	0.4	0.31	0.37	0.38	0.49	0.35	0.52	0.18	0.33	0.38
11303	Abca1	5.09	5.85	7.27	5.6	8.78	4.47	8.21	6.72	9.82	10.86	2.67	3.09
11304	Abca4	1.96	1.52	2.06	1.42	1.74	0.97	1.45	1.8	1.48	0.92	1.74	1.65
11305	Abca2	12.61	15.06	14.63	10.25	15.09	12.5	9.44	10.75	9.26	9.91	15.63	14.84
11306	Abcb7	10.91	10.1	9.83	14.4	13.34	8.75	14.06	13.04	13.87	13.16	11.66	11.15
11307	Abcg1	1.99	2.88	2.61	1.67	4.7	3.04	2.64	1.65	1.96	5.86	2.47	3.3
11308	Abi1	18.62	19.89	19.3	18.6	20.66	18.55	19.97	19.94	18.95	22.44	19.7	20.9
11350	Abl1	8.57	9.26	9.44	7.54	9.25	9.04	7.9	7.77	7.69	9.09	9.71	8.96
11352	Abl2	2.32	2.57	2.92	2.38	2.93	2.22	2.31	2.37	2.37	3.43	3	2.57
11363	Acadl	162.59	177.32	187.26	167.07	184.43	182.39	167.42	173.33	174.87	202.04	189.69	203.43
11364	Acadm	833	850.07	1177.71	701.32	560.09	345.73	637.97	791.12	782.15	412.34	431.5	553.53
11370	Acadvl	155.68	149.72	148.09	154.68	153.06	155.72	151.91	162.46	171.73	162.73	184.65	188.93
113846	Vmn1r47	0	0.1	0	0	0	0	0	0	0	0.11	0	0
113848	Vmn1r42	0	0	0	0	0	0	0	0	0	0.18	0	0
113850	V1ra8	0	0	0	0	0	0	0.09	0	0	0.09	0	0.09
113855	Vmn1r40	0	0	0	0	0	0	0	0	0	0.08	0	0
113868	Acaa1a	47.23	45.56	44.35	47.07	41.76	58.09	47.18	47.08	46.36	39.74	45.56	49.29
11409	Acads	67.64	68.81	70.8	56.85	55.19	84.66	51.66	60.29	55.36	48.61	69.81	68.51
114128	Laptm4b	41.68	48.92	62.88	45.46	57.16	38.47	36.3	36.54	30.78	37.09	49.27	47.6
114141	Cldn16	13.26	10.83	10.16	17.39	23.28	15.53	16.83	13.6	13.09	13.28	20.3	21.65
114142	Foxp2	0.01	0.15	0.12	0.04	0.01	0.1	0.08	0.07	0.23	0.06	0.04	0.02
114143	Atp6v0b	132.38	139.92	115.74	125.88	146.2	193.72	106.25	113.59	114.65	153.3	173.54	162.32
11416	Slc33a1	60.81	55.32	58.21	62.35	56.11	36.41	54.12	64.7	59.44	31.7	43.45	49.15
11418	Asic2	0.2	0.39	0.1	0.06	0.22	0.18	0.14	0.24	0.24	0.16	0.09	0.11
11419	Asic1	0.96	1.3	1.33	0.84	0.91	0.74	0.8	0.66	0.79	0.46	0.91	1.04
11421	Ace	54.32	72.21	130.87	46.3	36.56	25.62	29.34	45.47	36.14	12.71	19.3	26.95
114229	Kiss1r	0.87	0.67	0.35	0.52	0.66	1.11	0.37	0.6	0.29	0.41	1.07	0.79
11423	Ache	0.88	0.56	1.25	1.45	1.14	1.74	0.63	0.63	0.41	2.03	2.08	1.87
114249	Npnt	56.81	62.73	71.6	63.54	91.68	52.66	45.34	51.13	36.91	56.49	60.78	56.62
11425	Apoc4	0	0.99	0	0	2.4	0.16	1	0.86	0.43	0.85	3.06	0.14
114255	Dok4	4.88	6.23	5.5	3.92	5.72	4.31	5.37	5.53	5.31	3.56	4.66	4.33
11426	Macf1	11.38	11.74	13	11.86	15.46	9.93	11.71	10.91	10.47	11.81	10.91	11.46
11428	Aco1	88.75	74.84	84.34	95.79	76.34	68.97	96.22	92.32	97.62	65.77	75.38	73.67
11429	Aco2	394.78	389.97	427	476.68	429.44	494.96	394.03	384.49	433.45	462.73	510.01	469.96
11430	Acox1	173.21	150.11	167.48	201.14	176.85	199.22	214.88	193.66	194.62	297.56	226.61	197.18
114301	Palmd	1.51	1.86	1.98	1.77	1.29	1.95	2.34	1.71	2.08	1.2	1.52	1.58
114304	Slc28a3	0.13	0.14	0.08	0.11	0.04	0	0.13	0.22	0	0.06	0.1	0.19
11431	Acp1	24.82	24.94	20.14	25.68	26.68	21.9	25.83	24.48	24.95	22.7	25.4	27.12
11432	Acp2	12.1	11.84	11.98	14.93	12.82	10.84	12.25	13.21	15.22	12.74	13.29	13.61
11433	Acp5	59.88	60.51	56.81	55.32	56.71	54.04	39.45	60.4	75.79	46.41	41.73	47.77
114332	Lyve1	0.26	0.34	0.27	0	0.11	0.4	0.35	0.4	0.75	0.42	0.16	0
11434	Acr	0.1	0.1	0.25	0.11	0.21	0.05	0.1	0.05	0	0.32	0.1	0.1
11435	Chrna1	0.09	0.09	0.1	0.07	0.08	0.09	0.1	0.1	0.2	0.16	0.14	0.08
11438	Chrna4	11.18	12.64	7.88	10.25	9.08	11.35	9.61	12.27	10.81	4.62	10.62	7.5
11441	Chrna7	0.16	0.1	0.13	0.11	0.14	0.23	0.17	0.27	0.17	0.17	0.16	0.23
11443	Chrnb1	2.27	3.09	3.1	2.65	5.08	4.29	3.05	2.55	2.79	6.29	4.25	3.98
11444	Chrnb2	0.88	0.95	0.76	0.92	0.99	1.05	0.7	0.86	0.59	0.93	0.87	0.8
114479	Slc5a5	0.02	0.07	0.02	0.05	0.02	0.33	0.02	0.02	0.02	0.07	0.21	0.19
11448	Chrne	0.09	0.17	0.09	0.09	0.05	0.09	0.04	0.04	0	0.27	0.21	0.04
11450	Adipoq	0.06	32.1	33.85	0.06	1.31	43.81	2.46	7.44	73.94	0.36	0	0
114564	Csprs	0.68	0.74	0.94	1.4	1.1	1.31	1.08	0.83	1.07	1.32	1.46	2.03
114565	Zbtb21	2.01	2.39	2.46	1.53	2.56	3.23	1.59	1.74	2.04	3.12	2.68	2.81
114570	Crip3	0.22	0.35	0.3	0.15	0.44	0.21	0.15	0.35	0.22	0.08	0.29	0.3
114584	Clic1	92.85	96.35	85.97	83.29	109.51	108.21	83.73	81.42	76.31	94.73	122.77	108.31
114585	D17H6S53E	7.47	7.58	7.91	6.29	7.68	8.47	5.64	6.28	6.38	7.43	9	7.91
11459	Acta1	0	0	0.05	0.1	0.35	1.04	0	0	0.05	0.65	0.75	0.53
114601	Ehbp1l1	2.8	3.32	3.64	2.41	3.3	3.42	2.33	3.04	3.51	2.76	3.23	3.75
114602	Zmynd10	15.16	14.4	11.34	12.54	10.14	10.34	15.62	15.69	15.12	8.97	9.37	10.56
114604	Prdm15	0.85	1.24	0.97	0.81	1.07	0.84	0.88	0.88	0.95	0.95	1.06	1.08
114606	Tle6	0.51	0.52	0.38	0.56	0.79	1.17	0.45	0.38	0.38	0.61	0.95	1.14
11461	Actb	225.24	290.24	251.9	245.56	357.92	411.71	212.48	227.31	241.87	360.03	365.5	388.02
114615	Elac1	2.72	3.02	3.09	2.79	3.24	2.72	2.6	2.46	1.9	1.91	2.45	2.65
11464	Actc1	0	0	0	0.1	0.45	0.72	0	0	0	0.25	0.33	0.14
114641	Rpl31	126.34	126.39	105.27	138.53	139.96	147.62	153.69	119.36	145.22	129.95	132.47	148.51
114642	Brdt	0.39	0.51	0.23	0.16	0.37	0.48	0.31	0.27	0.26	0.26	0.2	0.32
114643	Oas1c	3.17	2.81	1.67	4.39	5.41	6.43	3.23	3.5	2.93	8.23	8.32	5.1
114644	Slc13a3	400.97	356.34	306.74	287.66	286.35	434.41	345.89	355.99	334.12	256.14	317.69	282.75
11465	Actg1	365.41	422.64	409.46	387.53	514.22	536.05	334.12	373.45	382.65	470.61	577.25	522.66
114654	Ly6g6d	2.11	1.43	0.72	1.43	1.13	3.12	1.33	2.06	1.09	1.26	1.89	2.16
114661	Prss28	0	0	0	0	0	0.35	0	0	0	0.06	0	0
114663	Impa2	3.76	5.09	4.35	3.61	5.17	5.76	3.45	3.17	4.47	3.55	6.16	4.05
114664	Hsd17b11	88.08	84.52	71.85	93.98	106.46	81.01	97.24	86.03	92.2	97.98	85.84	98.08
114673	4930433N12Rik	0.5	0.91	1.02	0.99	0.79	1.72	0.66	0.77	1.12	0.64	0.75	1.02
114674	Gtf2ird2	1.75	1.74	1.71	1.35	2.03	2.35	1.84	1.47	1.92	1.9	1.82	2.03
114676	4930519F09Rik	3.23	2.9	2.23	2.02	2.71	2.5	1.84	2.11	1.91	2.6	3.1	3.07
114679	Selm	57.48	53.49	47	46.16	55.55	67.96	47.18	42.64	47.28	37.12	51.03	53.93
11468	Actg2	0.15	0.68	1.57	0.11	0.05	1.72	0.11	1.16	1.52	0.11	0	0.1
114713	Rasa2	4.04	5.21	5.86	4.82	5.5	5.53	5.44	5.58	5.33	6.38	5.61	5.52
114714	Rad51c	0.69	1.05	0.8	1.16	0.93	1.31	1.34	0.8	0.89	0.67	1.56	1.83
114715	Spred1	6.73	7.38	7.3	6.58	6.28	6.18	7.47	7.71	7.43	7.5	6.25	7.34
114716	Spred2	12.44	10.64	12.81	10.92	10.19	9.11	10.18	10.37	9.75	10.57	7.66	7.06
11472	Actn2	0.31	0.32	0.41	0.32	0.51	0.47	0.25	0.45	0.48	0.74	0.52	0.72
11474	Actn3	0.35	0.38	0.41	0.26	1.37	0.53	0.22	0.24	0.19	0.43	1.01	1.1
114741	Supt16	13.11	13.01	12.58	16.62	14.33	11.7	16.05	16.65	15.16	15.01	13.79	13.52
11475	Acta2	3.83	6.21	13.13	5.49	4.76	11	7.28	10.16	14.89	8.38	5.64	6.51
11477	Acvr1	4.46	4.59	4.62	3.56	4.06	3.79	4.41	4.86	5.21	4.72	4.05	3.88
114774	Pawr	20.84	19.62	19.94	19.51	20.45	19.18	22.77	23.19	24.31	35.6	17.52	17.89
11479	Acvr1b	9.69	9.21	10.28	8.31	9.35	8.25	8.4	9.2	7.66	8.58	10.18	10.44
11480	Acvr2a	6.07	5.84	6.48	5.5	7.12	4.36	7.44	5.84	6.49	7.92	5.9	6.51
11481	Acvr2b	1.99	2.18	2.39	1.66	1.97	1.4	1.75	1.75	1.84	1.09	1.3	1.51
11482	Acvrl1	4.39	4.73	4.29	4.01	6.16	5.67	4.31	3.48	3.49	6.09	7.3	7.39
11484	Aspa	101.05	98.22	89.03	112.09	101.21	74.82	120.94	138.33	130.95	94.98	95.15	104.66
11486	Ada	2.12	2.04	1.89	1.68	3.93	4.01	1.32	1.82	1.11	3.44	3.34	4.02
114863	Prosc	43.09	41.82	42.78	44.55	39.06	38.46	45.57	44.33	46.83	46.6	37.19	42.15
114868	Psg25	0	0	0.02	0	0.02	0	0.02	0	0.02	0.02	0.03	0
11487	Adam10	20.78	23.61	24.7	21.06	26.47	19.73	25.57	24.09	21.89	24.33	20.7	21.38
114871	Psg28	0.33	0.38	0.22	0.19	0.26	0.14	0.15	0.42	0.27	0.15	0.28	0.14
114872	Psg29	0.05	0.08	0.07	0.09	0.08	0.12	0.08	0.08	0.14	0.07	0.12	0.09
114873	Dscaml1	0.27	0.29	0.13	0.75	0.55	0.73	0.27	0.3	0.05	0.57	0.91	0.66
114874	Ddhd1	3.1	3.29	3.06	2.83	3.3	2.78	3.11	2.9	3.03	3.58	3.28	3.08
11488	Adam11	0.58	0.63	0.55	0.61	1.14	0.76	0.51	0.75	0.47	0.54	2.01	1.52
114886	Cygb	5.32	4.06	5.71	2.6	4.25	5.08	4.45	4.3	4.78	8.88	5.2	3.04
11489	Adam12	0.57	0.62	0.57	0.29	0.21	0.33	0.23	0.32	0.61	0.24	0.16	0.16
114893	Dcun1d1	8.78	9.4	9.6	10.71	14.1	10.02	11.44	10.43	10.99	12.09	10.79	13.32
114896	Afg3l1	14.26	14.94	16.69	12.65	14.91	16.65	12.13	14.3	12.76	12.26	15.09	14.92
11490	Adam15	24.85	28.07	26.28	20.03	25.58	35.97	16.27	18.84	18.61	24.07	29.81	30.14
11491	Adam17	8.49	8.39	8.76	10.18	10.6	8.13	9.48	9.79	10.15	8.72	10.71	10.56
11492	Adam19	0.97	0.58	0.64	0.74	0.68	0.8	0.61	0.65	0.66	0.87	0.74	0.8
11496	Adam22	0.64	0.75	0.63	0.59	0.54	0.78	0.78	0.61	0.68	0.93	1.04	0.69
11498	Adam4	0.16	0.09	0.08	0.07	0.31	0.09	0.13	0.16	0.28	0.34	0.1	0.25
11501	Adam8	0.15	0.2	0.24	0.36	0.42	0.4	0.16	0.16	0.27	0.35	0.52	0.49
11502	Adam9	34.16	32.06	30.8	36.49	33.77	26.94	35.55	37.01	34.08	30.92	28.83	27.62
11504	Adamts1	5.52	6.2	8.97	4.71	6.84	4.48	4.4	4.92	5.38	8.79	6.26	6.17
11512	Adcy6	19.51	23.05	24.89	17.05	22.92	17.88	15.58	16.86	13.7	13.84	21.03	22.56
11513	Adcy7	0.55	0.78	0.71	0.89	0.91	0.9	0.99	0.76	0.89	1.46	0.99	0.97
11515	Adcy9	4.87	4.96	4.64	4.72	4.44	4.03	4.22	4.79	4.35	3.06	4.2	3.39
11517	Adcyap1r1	0.15	0.24	0.37	0.1	0.14	0.17	0.15	0.16	0.14	0.04	0.13	0.18
11518	Add1	42.02	41.51	38.86	33.9	38.75	42.2	36.35	35.55	35.1	30.16	41.72	40.85
11519	Add2	0.3	0.32	0.31	0.4	0.7	0.63	0.43	0.24	0.34	0.99	0.77	0.96
11520	Plin2	42.3	40.08	39.31	68.58	48.09	82.54	48.49	50.65	63.63	99.54	92.12	88.49
11522	Adh1	179.06	162.23	101.86	160.35	170.85	185.69	190.17	183.73	190.61	170.76	213.07	178.78
11529	Adh7	0.46	1.43	1.04	0.36	1.95	1.5	1.17	1.72	1.85	2.31	1.05	1.57
11532	Adh5	123.19	112.28	109.84	135.95	133.28	117.32	147.65	130.3	144.38	121.62	129.29	147.62
11534	Adk	107.14	82.24	83.08	101.53	80.95	55.1	139.93	116.3	130.42	82.36	74.7	85.09
11535	Adm	5.41	6.07	5.46	6.14	7.09	15.97	4.4	5.76	6.41	15.9	12.97	9
11536	Gpr182	5.75	5.04	5.19	4.49	6.39	5.96	6.66	4.54	4.01	8.63	8.5	8.82
11537	Cfd	0.98	232.23	205.57	0.33	6.73	246.37	12.81	43.51	427.26	1.37	0.3	0.31
11538	Adnp	1.58	1.37	1.52	0.8	1.53	1.01	0.98	1.18	1.37	1.71	1.25	1.04
11539	Adora1	2.2	6.11	6.22	2.84	12.91	5.59	2.6	1.63	3.01	7.88	7.97	7.12
11540	Adora2a	0.49	0.74	0.9	0.43	1.22	0.74	0.64	0.7	0.43	0.92	1.2	1.6
11541	Adora2b	2.36	3.31	3.4	2.57	2.36	2.56	2.5	2.37	2.12	2.18	1.52	2.23
11542	Adora3	0	0.12	0.12	0.13	0	0.24	0.12	0.1	0	0.24	0	0
11544	Adprh	8.97	10.59	9.89	7.34	9.66	8.86	8.25	8.17	7.27	7.26	10.23	10.87
11545	Parp1	12.75	11.76	12.46	13.38	13.77	10.38	12.76	12.11	12.61	8.24	11.41	10.96
11546	Parp2	9.64	8.7	9.12	9.11	9.22	9.75	11.25	9.68	9.04	8.55	10.56	11.22
11548	Adra1b	0.28	0.31	0.53	0.42	0.38	0.42	0.18	0.27	0.13	0.58	0.72	0.47
11549	Adra1a	3.8	4.08	4.15	4.17	3.79	4.47	3.93	4.81	4.86	5.74	4.13	3.5
11550	Adra1d	0.42	0.72	0.58	0.16	0.45	0.43	0.2	0.23	0.44	0.39	0.4	0.43
11551	Adra2a	0.39	0.58	0.52	0.41	0.71	0.92	0.38	0.4	0.18	1.1	1.44	0.8
11552	Adra2b	18.73	16.86	15.63	16.9	14.8	18.51	24.83	17.56	17.29	11.92	21.6	14.27
11553	Adra2c	0.46	0.68	0.49	0.37	0.29	1.01	0.22	0.26	0.11	0.2	0.59	0.47
11554	Adrb1	0.49	0.8	1.06	0.87	0.58	0.72	0.53	0.65	0.48	0.12	0.55	0.33
11555	Adrb2	1.4	1.95	1.68	1.68	1.34	2.17	1.6	1.61	1.81	1.22	1.23	1.99
11564	Adsl	8.3	8.19	8.41	9.54	9.14	7.26	7.55	7.11	7.7	5.08	7.94	7.81
11565	Adssl1	7.01	8.8	8.92	8.25	10.17	8.36	4.77	5.11	6.36	3.39	4.78	7.72
11566	Adss	45.1	47.03	45	54.09	56.51	42.74	48.87	49.95	49.25	51.63	52.84	51.81
11567	Avil	0.04	0.2	0.07	0.07	0.17	0.11	0.02	0.02	0.02	0.19	0.09	0.09
11568	Aebp1	28.5	26.44	28.01	22.13	22.15	32.81	23.76	23.66	24.02	28.76	24.12	22.52
11569	Aebp2	6.88	7.73	7.8	7.38	8.21	6.71	6.5	7.5	6.94	9.08	7.99	8.91
11571	Crisp1	0.05	0	0	0	0.1	0.25	0	0	0	0.21	0.1	0
11576	Afp	0.16	0.13	0.03	0.11	0.21	0.43	0.2	0.13	0.1	0.07	0.36	0.07
11593	Aga	11.18	10.75	10.09	13.17	12.85	12.45	11.87	12.22	13.23	10.81	12.09	12.1
11596	Ager	0.94	0.55	0.46	0.21	0.71	1.45	0.51	0.31	0.39	1.22	0.94	0.53
11600	Angpt1	6.62	7.88	6.85	6.41	7.37	4.89	8.72	8.29	7.79	9.43	5.93	4.75
11601	Angpt2	5.13	7.26	9.23	4.91	11.24	3.21	5.33	4.53	1.54	6.68	7.54	8.19
11602	Angpt4	0.04	0.14	0.18	0.15	0	0.41	0	0.05	0	0.1	0.31	0.23
11603	Agrn	17.36	18.41	18.18	12.92	21.25	15.89	14.04	16.11	13.91	12.99	17.76	16.99
11604	Agrp	0.18	0	0.22	0.12	0.19	0.43	0.33	0.44	0.11	0.23	0.36	0.33
11605	Gla	2.95	2.95	2.78	2.78	4.42	3.01	3.06	3.66	3.07	4.83	3.81	3.75
11606	Agt	24.59	27.8	43.84	38.7	41.13	56	20.2	24.09	19.03	48.65	60.04	42.59
11607	Agtr1a	19.05	17.15	16.74	15.91	12.98	12.4	15.74	16.22	16.17	16.99	9.46	10.49
11610	Agtrap	23.84	24.86	26.63	21.47	22.87	28.75	17.83	20.32	17.8	19.11	24.66	23.21
11611	Agxt	0	0.09	0	0.05	0.33	0	0.05	0	0	0.09	0.35	0
11615	Gm4737	180.35	176.54	170.07	186.24	151.99	139.19	241.66	220.49	222.96	134.03	179.86	175.06
11622	Ahr	1.93	2.41	2.03	1.88	1.91	2.01	2.47	1.99	1.99	1.62	1.57	1.79
11624	Ahrr	0.04	0.12	0.03	0.03	0.2	0.02	0.03	0.02	0.02	0.03	0.01	0.06
11625	Ahsg	0	1.45	0.19	0	10.81	0.51	4.11	5.66	3.87	3.62	9.56	0.13
11628	Aicda	0.03	0	0	0	0	0	0	0	0.03	0.03	0	0
11629	Aif1	2.78	2.76	2.61	3.34	4.5	4.39	3.84	1.56	3.6	1.88	3.2	3.99
11630	Aim1	4.43	3.64	2.81	4.01	4.19	5.64	5.17	4.01	3.65	4.92	4.65	4.37
11632	Aip	16.63	18.61	17.25	16.95	20.03	25.72	14.07	16.42	15.72	17.07	21.42	20.52
11634	Aire	0.04	0	0	0	0	0.08	0.04	0	0	0.26	0.17	0.21
11636	Ak1	11.4	14.05	16.33	12.49	16.16	22.12	7.62	8.95	10.64	8.98	17.37	19.9
11637	Ak2	69.66	76.79	69.22	81	74.37	87.99	70.11	68.82	82.74	72.65	78.36	79.58
11639	Ak4	189.53	157.94	152.2	180.4	102.6	101.87	196.21	179.67	185.97	58.35	120.65	124.98
11640	Akap1	14.51	15.31	16.14	16.65	15.02	16.91	13.17	15.95	13.85	20.85	18.64	16.58
11641	Akap2	19.54	15.13	17.26	20.56	18.27	17.3	19.32	18.3	18.07	18.47	18.7	17.5
11647	Alpl	192.15	194.51	171.98	187.59	148.51	207.01	179.4	171.35	197.55	153.29	156.08	136.87
11651	Akt1	30.41	36.32	32.79	26.7	35.53	39.38	25	28.64	25.89	36.71	38.52	35.08
11652	Akt2	34.25	38.92	35.97	31.99	34.64	39.61	30.08	31.98	35.69	30.38	35.34	31.98
11655	Alas1	70.07	76.85	61.37	45.84	58.12	85.08	45.86	49.95	54.55	162.47	92.61	63.33
11656	Alas2	3.36	5.19	6.39	2.21	3.37	4.8	7.72	1.66	9.27	27.07	29.68	17.59
11657	Alb	8.04	13.53	7.77	10.45	29.12	6.28	63.33	53.27	39.88	11.11	26.57	5.53
11658	Alcam	3.05	4.54	5.18	4	6.1	3.64	5.05	5.03	4.7	4.95	3.8	4.92
11666	Abcd1	6.14	6.73	6.94	4.69	4.84	6.43	4.69	4.96	5.54	4.3	6.3	5.5
11668	Aldh1a1	14.34	13.75	10.07	19.12	32.78	31.63	15.95	13.19	10.94	5.05	45.09	38.76
11669	Aldh2	259.5	236.85	224.18	272.45	266.25	234.21	301.7	263.94	250.34	199.35	226.38	238.2
116701	Fgfrl1	13.04	14.86	11.82	10.59	12.04	12.17	9.96	11.18	10.32	8.75	10.55	8.85
11671	Aldh3a2	47.89	42.71	41	47.77	43.92	35.63	52.26	50.75	49.76	41.66	42.51	39.49
116731	Pcdha1	0	0	0.1	0	0	0	0.05	0.07	0.08	0.04	0	0
116733	Vps4a	21.54	22.98	24.12	24.79	23.15	23.35	23.18	22.77	24.26	26.55	23.39	24.01
11674	Aldoa	573.15	563.02	573.79	622.52	728.38	834.04	537.17	542.87	549.84	900.79	993.1	906.5
116748	Lsm10	6.87	5.04	8.23	6.29	8.24	10.19	8.62	6.57	7.57	6.17	7.55	8.83
11676	Aldoc	5.29	11.41	12.47	8.76	22.85	10.9	5.94	5.27	3.19	14.54	20.59	28.74
11677	Akr1b3	40.32	116.21	61.19	63.28	337.06	135.68	53.96	49.89	52.31	103.26	87.28	175.96
116838	Rims2	0.35	0.35	0.37	0.2	0.21	0.18	0.22	0.24	0.26	0.18	0.16	0.26
11684	Alox12	6.67	5.04	3.5	4.14	4.49	7.28	4.3	6.71	4.51	6	5.92	5.48
116847	Prelp	8.06	7.59	7.39	3.5	4.09	4.78	5.29	5.56	7.16	5.78	3.89	3.35
116848	Baz2a	9.02	9.8	9.85	8.13	10.12	9.55	8.89	9.38	8.24	10.49	9.61	9.6
11685	Alox12e	0.06	0.27	0.06	0	0.19	0.18	0.06	0.27	0.03	0.28	0.12	0.18
116852	Akr1c20	14.25	10.11	11.11	10.69	7.82	6.92	17.16	11.23	19.67	6.26	5.97	7.78
11686	Alox12b	0	0.09	0.09	0.03	0.37	0.09	0.03	0	0.03	0.06	0	0.18
11687	Alox15	0.08	0.11	0.06	0.09	0.09	0.06	0.2	0.09	0.06	0.06	0	0.03
116870	Mta1	14.27	17.3	16.19	12.36	14.36	18.97	13.49	13.31	13.75	15.3	14.23	13.15
116871	Mta3	8.37	13.5	13.52	10.74	18.55	15.97	8.48	8.57	9.58	17.25	15.36	13.41
116873	Stim2	4.76	5.5	5.21	4.52	5.2	4.85	5.07	5.28	4.65	6.93	5.73	5.67
11688	Alox8	0.35	0.44	0.44	0.27	0.63	0.43	0.37	0.58	0.24	0.5	0.52	0.48
11689	Alox5	0.38	0.54	0.44	0.48	0.79	0.81	0.57	0.47	0.49	1.02	0.6	1.03
116891	Derl2	11.75	12.2	10.33	12.18	13.03	10.49	14.12	11.79	12.45	11.16	13.38	12.88
11690	Alox5ap	3.02	3.37	2.68	3.5	2.75	5.86	3.93	2.43	3.17	6.55	5.93	4.47
116904	Alpk3	0.03	0.01	0.02	0.02	0.06	0.02	0.03	0	0.01	0.02	0.05	0.02
116905	Dph1	9.58	7.53	7.5	8.13	9	5.98	7.98	10.45	8.56	7.45	8.24	8.23
116911	Cts8-ps	0.06	0.02	0.03	0.04	0.02	0.07	0.11	0.05	0.1	0.03	0	0.06
116914	Slc19a2	5.19	5.67	5.31	7.97	9.19	7.67	5.66	6.07	5.7	8.61	9.7	9.13
11692	Gfer	10.11	9.3	9.75	9.05	11.69	11.85	8.73	9.18	8.19	9.43	10.01	11.26
116939	Pnpla3	0.35	1.08	1.1	0.23	0.16	0.26	0.18	0.52	4.93	0.03	0.11	0.11
116940	Tgs1	3.54	3.8	4.11	4.42	4.89	2.99	5.45	4.36	5.04	4.12	4.14	4.91
11695	Alx4	0.19	0.36	0.44	0.29	0.32	0.17	0.34	0.26	0.23	0.38	0.25	0.29
116972	Fam57a	2.69	2.66	1.99	1.73	1.75	3.97	2.61	1.85	2.23	2.4	2.18	1.99
11699	Ambp	0.32	0.71	0.93	0.83	2.51	0.98	1.26	1.66	1.15	1.43	2.15	0.93
11702	Amd1	27.76	29.05	24.97	30.1	32.69	25.74	36.63	32.97	35.32	29.83	33.94	34.48
117109	Pop5	37.93	41.59	35.27	40.17	38.6	40.49	38.14	32.33	35.57	33.94	39.56	46.4
117146	Ube3b	20.36	24.27	23.48	18	21.34	24.73	16.61	18.71	16.45	18.23	23.63	22.49
117147	Acsm1	149.86	111.06	139.32	116.68	58.2	40.33	118.61	151.51	134.63	28.22	37.8	45.79
117148	Necab2	0.03	0	0	0.04	0.07	0.11	0	0	0	0.11	0	0
117149	Tirap	3.57	3.65	3.35	3.03	3.84	3.15	2.77	3.6	3.94	3.99	2.98	3.29
117150	Pip4k2c	66.15	67.02	74.06	63.31	66.67	67.97	54.13	62.32	50.94	58.05	68.08	61.54
117160	Ttyh2	8.95	8.21	7.67	11.97	11.24	13.45	7.24	9.03	8.54	11.2	13.94	12.18
117167	Steap4	0.28	1.99	2.02	0.29	0.41	1.67	0.71	0.73	5.28	0.9	0.56	0.37
11717	Ampd3	6.88	10.65	8.9	6.16	19.48	14.05	8.32	7.06	5.53	15.01	14.95	15.65
117171	1110038F14Rik	7.72	10.08	8.98	8.54	8.17	11.05	6.86	7.8	5.72	7.68	7.83	9.88
117197	Bloc1s4	6.2	6.69	5.16	6.62	6.78	6.77	5.18	6.04	5.13	6.08	6.13	8.61
117198	Ivns1abp	219.35	228.13	217.73	238.45	277.29	182.11	266.47	240.14	248.73	152.55	219.25	228.48
11720	Mat1a	0.02	0.12	0.02	0.04	1.96	0.12	0.32	0.38	0.22	1.2	4.04	0.02
11722	Amy1	1.9	4.2	3.43	1.92	3.7	4.04	3.12	3.13	8.72	3.8	2.8	2.56
117229	Stk33	0.03	0	0.03	0	0.03	0.12	0	0	0	0.06	0.09	0.03
11727	Ang	6.54	6.29	8.53	3.69	1.64	1.95	8.41	10.27	8.04	2.24	2.93	2.32
11730	Ang3	0.5	0.2	0.2	0	0.21	0	0.41	0.21	0.1	0.21	0.1	0
11732	Ank	4.72	5.15	4.64	3.99	3.42	3.57	3.99	3.12	5.86	2.57	3.13	3.25
11733	Ank1	0.12	0.16	0.16	0.09	0.21	0.21	0.06	0.14	0.12	0.16	0.1	0.18
11735	Ank3	25.15	28.74	27.91	32.68	35.27	30.72	25.68	28.5	24.41	33.69	28.57	28.54
11736	Ankfy1	9.82	8.97	9.55	11.42	11.13	9.06	10.2	10.56	10.41	10.12	10.86	11.11
11737	Anp32a	85.84	74.86	70.69	88.83	73.97	78.19	96.78	88.06	86.2	62.26	70.74	84.84
11739	Slc25a4	397.54	381.12	331.19	470.63	434.14	490.04	387.4	387.55	427.25	515.58	528.85	475.5
11740	Slc25a5	776.35	760.31	784.67	1050.68	936.78	953.67	897.3	849.22	921.21	1209.43	1079.42	1038.63
11744	Anxa11	67.81	82.47	74.06	62.71	75.04	92.93	55.73	62.39	50.68	68.21	83.58	71.52
11745	Anxa3	8.68	8.55	7.25	7.78	17.76	17.96	12.04	9.16	9.23	25.48	20.76	18.01
11746	Anxa4	71.14	65.13	61.44	79.45	86.82	72.3	87.09	74.76	77.39	101.45	103.6	89.9
11747	Anxa5	37.19	45.78	35.16	45.24	57.61	54	42.79	43.45	38.33	37.78	58.49	53.06
11749	Anxa6	30.17	33.77	30.11	30.14	34.97	34.79	27.91	24.71	29.37	33.39	39.68	34.91
11750	Anxa7	52.83	53.43	50.76	54.56	50.37	56.63	52.72	49.06	51.03	60.3	52.9	52.32
11752	Anxa8	1.05	1.3	1.81	0.48	0.77	1	0.69	1.32	1.66	0.5	0.11	0.55
11754	Aoc3	0.29	2.51	2.3	0.42	0.33	1.87	0.48	0.84	5.44	0.75	0.57	0.28
11757	Prdx3	180.89	159.7	151.82	197.89	181.71	144.21	190.21	200.14	209.03	155.35	192.49	206.55
11758	Prdx6	82.27	73.96	81.53	77.82	71.18	78.04	80.58	71.11	75.47	92.71	75.02	72.55
117586	A1bg	0	0.11	0	0	0.2	0.04	0.69	1.16	0.15	0.04	0.19	0
117589	Asb7	4.41	4.55	4.98	3.94	4.14	3.23	4.15	4.46	4.11	3.7	3.47	4.14
117590	Asb10	0	0.06	0.03	0.03	0.06	0	0.09	0.03	0	0.03	0.03	0.12
117591	Slc2a9	7.11	6.59	5.4	7.76	7.1	10.75	8.88	7.06	7.41	9.14	9.79	7.17
117592	B3galt6	1.24	1.71	1.46	1.51	1.57	1.37	0.9	1.67	1.58	1.42	1.03	1.38
117599	Helb	3.42	3.96	3.82	4.31	4.53	4.11	4.77	4.59	5.29	5.51	3.67	3.82
117600	Srgap1	0.95	0.92	0.79	0.94	0.99	1.46	0.89	0.74	0.83	1.01	0.94	0.97
117606	Boc	1.91	3.24	3.03	2.05	5.39	3.04	2.42	1.73	1.98	3.55	3.73	4.03
11761	Aox1	0.12	0.34	0.55	0.07	0.25	0.31	0.14	0.32	0.58	0.25	0.12	0.11
11764	Ap1b1	24.4	23.47	25	24.91	25.22	26.13	22.32	22.92	20.57	20.89	25.01	23.48
11765	Ap1g1	31.14	30.41	33.31	32.82	33.84	24.58	34.38	33.65	34.73	33.27	30.21	31.28
11766	Ap1g2	6.92	7.99	6.46	5.75	6.56	7.54	5.79	6.3	5.78	4.83	5.78	5.83
11767	Ap1m1	24.91	24.44	24.77	22.88	22.77	24.97	21.48	20.45	20.74	21.7	23.21	22.51
11768	Ap1m2	14.1	16.98	13.81	16.38	19.34	19.21	12.76	13.75	9.98	17.16	21.51	21.39
11769	Ap1s1	44.45	42.41	38.98	39.11	45.24	59.07	35.81	38.17	36.6	45.6	55.68	54.26
11770	Fabp4	126.36	409.21	358.34	103.19	165.96	405.05	195.04	187.43	738.82	239.8	202.89	227.5
11771	Ap2a1	14.06	14.25	15.07	13.45	14.87	18.37	10.49	12.43	11.64	15.43	16.17	15.45
11772	Ap2a2	46.2	40.76	40.65	50	46.69	44.9	45.1	47.71	41.76	37.97	39.51	42.11
11773	Ap2m1	154.98	140.91	132.74	149.08	157.21	177.16	146.95	146.33	138.45	188.39	178.97	160.97
11774	Ap3b1	24.94	22.83	24.48	26.36	21.75	20.6	26.3	25.49	25.27	27.45	22.47	22.63
11775	Ap3b2	0.05	0.04	0.02	0.02	0.04	0.04	0.02	0.04	0.02	0.06	0.05	0.09
11776	Ap3d1	22.2	22.7	22.86	22.37	24.58	21.7	20.89	20.68	19.67	21.89	23.69	24.08
11777	Ap3s1	21.89	22.77	21.41	20.43	24.84	24.58	22.88	21.82	24.73	28.49	27.48	24.65
11778	Ap3s2	8.91	9.18	8.57	7.94	8.69	9.53	7.62	7.63	7.43	6.31	8.23	8.32
11781	Ap4m1	3.7	4.21	5.01	4.14	3.61	2.99	3.68	4.27	4.36	3.43	3.6	3.47
11782	Ap4s1	16.17	14.33	14.4	18.7	19.36	16.27	18.34	15.9	18.28	17.47	15.57	18.16
11783	Apaf1	0.83	0.93	0.79	1	1.35	1.42	1.12	0.98	0.79	1.41	1.29	1.13
11784	Apba2	0.06	0.06	0	0.02	0	0.02	0.12	0.02	0.08	0.07	0.04	0.06
11785	Apbb1	5.28	6.5	8.39	4.6	5.06	5.71	3.72	4.31	4.33	3.93	5.4	6.06
11787	Apbb2	7.61	8.66	7.51	7.76	11.91	7.61	8.82	7.43	7.58	7.59	8.38	8.64
11789	Apc	6.9	7.35	8.09	7.9	9.93	6.28	8.24	7.71	7.83	10.25	7.35	6.75
11790	Speg	1.22	1.35	0.92	2.33	1.39	3.26	1.6	1.4	1.47	1.15	2.17	2.17
11792	Apex1	20.26	15.03	17.15	21.71	19.48	21.89	18.99	16.03	18.03	21.61	23.96	22
11793	Atg5	20.54	19.56	18.55	22.44	21.25	17.48	23.19	23.34	20.7	19.88	22.4	23.5
11796	Birc3	4.27	3.4	2.65	4.39	4.86	3.71	4.48	4.05	4.55	6.8	4.48	4.12
11797	Birc2	9.7	9.03	9.55	12.14	11.7	9.08	12.03	10.85	10.56	12.43	11.28	11.27
11798	Xiap	11.89	13.18	13.35	13.17	14.96	9.9	15.25	13.33	12.01	13.45	12.59	13.05
11799	Birc5	0.38	1.46	0.66	2.14	2.15	3.65	1.55	0.93	0.92	2.83	2.04	2.65
11800	Api5	26.31	25.7	26.7	28.31	32.98	27.11	29.9	29.37	28.54	33.67	29.65	31.78
11801	Cd5l	0	0	0	0	0.07	0	0	0	0.17	0.29	0.1	0
11803	Aplp1	6.97	7.65	5.96	6.72	5.07	15.03	5.41	5.06	5.7	7.63	6.79	4.93
11804	Aplp2	173.83	182.82	204.88	167.24	165.48	167.62	155.45	160.1	152.29	155.64	167.29	161.67
11806	Apoa1	0.77	2.21	1.08	0.77	7.78	0.72	5.76	5.88	3.96	3.38	4.93	0.65
11807	Apoa2	0.28	2.17	0.15	12.25	22.61	8.3	8.03	7.58	7.4	3.5	13.98	0.39
11808	Apoa4	6.14	11.56	10.18	3.76	4.98	4.02	4.46	5.21	1.98	4.87	10.78	4.57
11810	Apobec1	2.64	1.71	2.07	3.09	2.6	3.04	2.95	3.49	2.12	5.3	4.38	3.43
11811	Apobec2	1.81	1.09	0.69	1.37	1.63	2.83	2.9	2.34	2.32	2	3.18	3.07
11812	Apoc1	14.5	15.64	9.84	8.2	17.45	18.96	14.73	14.26	31.21	14.1	20.71	5.18
11813	Apoc2	0.73	0.12	0.12	1.21	0.95	0.64	0.75	0.63	0.63	3.71	3.31	1
11814	Apoc3	16.89	27.69	20.37	14.14	20.2	43.56	14.44	15.31	11.2	40.96	67.41	23.18
11815	Apod	0.25	1.53	1.41	0.15	0.44	3.5	0.72	0.64	3.33	2.68	1.18	0.64
11816	Apoe	211.11	167.58	140.11	206.6	243.48	379.21	215.88	157.08	225.07	357.99	333.1	265.99
11818	Apoh	0	0.29	0.18	0.19	2.75	0.29	1.12	1.36	1.12	1.66	2.36	0.12
11819	Nr2f2	24.05	27.16	28.39	18.92	21.43	16.43	21.41	22.96	21.17	17.77	16.7	20.26
11820	App	330.8	338.82	323.49	336.54	393.68	312.18	356.6	349.33	305.97	362.41	330.18	326.6
11821	Aprt	34.32	36.8	27.17	49.34	47.68	59.98	36.03	32.79	36.13	56.46	67.51	60.47
11826	Aqp1	332.74	343.37	389.21	392.85	389.14	213	373.55	317.87	287.57	225.69	306.85	336.82
11827	Aqp2	68.25	288.03	179.22	162.06	621.78	376.85	185.27	112.03	77.56	502.64	543.97	536.07
11828	Aqp3	45.61	78.02	58.92	65.63	125.63	68.37	68.82	44.38	41.81	98.95	145.86	112.67
11829	Aqp4	38.68	47.43	38.17	42.56	98.18	26.81	49.74	56.04	39.47	37	44.14	53.75
11830	Aqp5	0.09	0.31	0.18	0	0.28	0.14	0.23	0	0	0.85	0.4	0.23
11831	Aqp6	44.22	74.78	81.51	38.23	49.85	62.35	19.07	28.82	27.39	23	53.59	62.41
11832	Aqp7	7.05	9.04	9.47	7.8	9.68	8.53	6.87	9.29	7.89	7.09	9.8	9.88
11833	Aqp8	0.28	0.42	0.19	0.46	1.03	0.94	0.14	0.24	0.43	0.39	1.25	0.38
11834	Aqr	6.57	5.69	6.73	8.08	8.08	6.17	6.88	7.17	7.38	7.55	6.92	7.03
11835	Ar	10.82	9.99	10.61	9.42	7.48	6.71	11.61	12.76	11.64	7.37	7.22	8.13
11836	Araf	37.45	36.5	34.83	34.87	35.36	42.38	37.37	37.11	32.93	34	37.47	35.1
11837	Rplp0	478.65	417.42	381.34	532.34	509.42	503.31	488.31	457.44	508.34	468.85	540.34	543.61
11838	Arc	0.51	1.58	1.27	0.88	1.48	1.26	0.3	0.37	0.48	0.88	1.02	1.61
11839	Areg	0	0	0	0	0.12	0.52	0	0	0.06	0.73	0.23	0.12
11840	Arf1	201.2	211.04	202.36	222.39	232.91	237.09	222.27	199.07	205.35	250.09	260.6	228.98
11841	Arf2	8.46	8.75	9.36	9.75	12.59	9.56	11.33	9.68	10.45	14.13	13.88	12.62
11842	Arf3	53.72	52.58	52.99	49.83	52.96	59.91	44.91	49.85	42.42	51.74	53.3	51.4
11843	Arf4	65.1	79.89	73.08	68.42	80.76	73.34	61.43	62.61	56.87	67.96	78.45	75.85
11844	Arf5	59.43	65.36	52.49	52.56	61.26	79.15	43.59	51.43	42.15	52.64	63.28	61.44
118445	Klf16	2.24	3.69	3.39	2.42	3.86	3.21	2.41	2.8	2.02	3.23	2.9	3.55
118446	Gjc3	2.45	2.18	3.51	2.04	1.86	0.99	1.6	1.94	1.64	1.02	1.19	1.43
118449	Synpo2	0.44	0.47	0.56	0.36	0.3	0.48	0.4	0.31	0.47	0.46	0.33	0.32
11845	Arf6	25.85	29.39	27.2	23.14	27.33	29.93	27.54	25.4	27.44	28.63	31.24	29.58
118451	Mrps2	28.16	31.73	28.83	27.74	26.18	31.38	25.89	27.39	27.01	24.09	29.48	26.43
118452	Baalc	0.23	0.21	0.16	0.14	0.09	0.16	0.31	0.23	0.18	0.07	0.16	0.13
118453	Mmp28	1.62	1.45	1.3	0.83	0.96	1.44	1.4	1.31	1.28	0.76	0.98	1.24
118454	Gjc2	0.12	0.09	0.06	0.1	0.07	0.03	0.19	0.03	0.13	0.03	0.09	0.03
11846	Arg1	0	0.19	0.14	0	1.86	0.05	0.9	0.38	0.38	1.33	2.54	0.19
11847	Arg2	17.22	16.97	36.84	18.19	21.77	8.29	8.39	12.32	8.6	33.32	18.41	14.34
11848	Rhoa	164	161.13	161.3	162.05	167.7	157.89	175.97	159.12	159.17	165.89	156.92	166.49
11852	Rhob	22.45	24.75	27.29	16.09	32.41	48.81	22.93	16.98	20.54	50.37	39.83	43.04
11853	Rhoc	65.05	55.46	46.05	66.77	70.47	105.59	60.9	61.64	58.96	112.45	111.75	92.77
11854	Rhod	7.63	7.73	9.08	10.14	11.96	13.77	6.64	8.06	8.17	14.56	13.03	15.43
11855	Arhgap5	23.77	25.78	26.79	27.68	35.1	17.05	32.91	28.22	28.49	35.72	26.95	27.37
11856	Arhgap6	4.49	5.66	4.77	5.1	5.41	3.48	5.8	4.81	4.59	4.17	4.2	4.28
11857	Arhgdib	19.73	33.19	29.49	24.17	47.99	33.84	23.1	15.71	18.36	32.7	39.13	39.51
11858	Rnd2	8.86	8.4	6.12	9.22	11.43	16	7.41	10.34	7.73	11.49	13.57	12.14
11861	Arl4a	5.46	7.53	8.27	6.25	7.36	6.58	7.85	6.48	9.14	9.41	5.25	5.76
11863	Arnt	10.37	10.03	10.99	10.45	11.12	9.55	9.96	10.56	10.41	11.5	10.46	11.17
11864	Arnt2	5.07	5.59	7.98	9.27	9.14	10.24	4.72	5.04	5.95	8.36	8.28	9.01
11865	Arntl	0.51	0.79	0.52	0.59	1.7	1.47	0.76	0.8	0.98	6.02	1.53	1.85
11867	Arpc1b	23.23	28.29	25.5	23.89	29.42	36.58	22.93	21	24.48	33.15	34.36	31.37
11871	Art2a-ps	0	0	0.14	1.37	2.59	5.05	0.12	0.31	0.41	10.77	2.77	1.67
11875	Art5	0.15	0.24	0.17	0.14	0.08	0.17	0.31	0.21	0.15	0.11	0.12	0.24
11876	Artn	0.59	0.57	0.32	0.41	0.66	1.04	0.39	0.52	0.29	0.67	1.12	0.48
11877	Arvcf	10	7.51	6.62	7.25	8.15	7.38	4.82	6.76	7.55	4.53	5.92	5.39
11881	Arsb	63.61	73.2	63.92	56.8	53.82	95.77	55.98	69.11	63.74	102.54	76.51	59.97
11883	Arsa	4.92	6.05	5.1	5	6.56	4.73	4.02	3.91	3.94	4.14	6.53	7.22
11886	Asah1	60.32	56.09	71.41	57.8	54.32	36.23	57.06	60.21	58.01	57.98	53.53	50.99
11889	Asgr1	0.24	0.12	0.39	0.26	0.44	0.18	0.49	0.56	0.25	0.19	0.47	0.18
11890	Asgr2	0.73	0.85	0.69	0.62	1.13	0.97	1.03	0.93	1.15	1.02	2.25	1.37
11891	Rab27a	10.84	12.05	16.21	12.78	13.08	9.52	7.76	9.9	9.78	12.32	9.8	10.36
11898	Ass1	1218.63	927.93	1085.52	754.94	687.92	699.58	968.68	849.97	908.11	435.86	422.02	479.73
11899	Astn1	0.17	0.13	0.1	0.15	0.07	0.07	0.11	0.11	0.15	0.02	0.05	0.03
11905	Serpinc1	0.53	0.76	0.48	0.59	2.43	1.15	1.25	1.65	1.38	1.34	2.1	0.7
11906	Zfhx3	0.54	0.81	0.7	0.51	1.02	0.82	0.63	0.6	0.5	0.7	0.76	0.75
11907	Ate1	10.32	9.27	9.7	11.57	12.3	9.02	10.74	11.16	10	13.65	12.66	13.18
11908	Atf1	10.8	12.09	12.45	11.41	12.1	10.34	13.75	12.73	12.85	14.82	11.27	11.92
11909	Atf2	16.19	15.86	19.06	17.11	18.19	13.94	18.27	17.89	16.9	18.26	15.34	15.7
11910	Atf3	0.62	0.49	0.49	0.8	2.19	2.31	0.53	0.57	0.81	3.86	1.69	1.76
11911	Atf4	53.71	76.15	71.53	63.37	87.12	116.78	69.4	54.63	61.06	130.48	99	94.23
11920	Atm	2.79	2.77	3.03	3.18	3.43	1.89	3.7	3.88	3.9	3	2.18	2.37
11927	Atox1	144.98	141.52	118.8	191.6	152.99	197.51	141.39	119.62	156.36	228.14	233.59	173.46
11928	Atp1a1	1417.08	1539.69	1626.13	1523.67	1879.06	1837.59	1450.72	1396.58	1244.87	2059.88	2230.98	2036.28
11931	Atp1b1	1292.91	1495.72	1381.44	1342.13	1684.59	1581.47	1386.71	1270.67	1104.5	1580.87	1912.63	1714.96
11932	Atp1b2	5.29	5.12	6.05	3.31	3.41	5.29	4.53	4.04	3.5	4.97	3.88	3.37
11933	Atp1b3	63.62	67.62	66.79	68.42	88.42	64.31	65.48	61.48	60.16	79.92	77.38	86.01
11936	Fxyd2	5093.75	5817.66	4535.08	4476.84	4529.87	6435.21	4467.15	4353.71	4604.99	4415.01	5554.38	5309.67
11937	Atp2a1	0.08	0.12	0.2	0.06	0.27	0.08	0.04	0.06	0.14	0.12	0.08	0.16
11938	Atp2a2	70.94	73.14	74.09	76.43	94.72	85.69	79.64	74.28	65.97	101.78	84.34	78.93
11941	Atp2b2	0.6	0.76	0.47	0.65	0.66	0.98	0.31	0.5	0.55	0.46	0.55	0.58
11944	Atp4a	7.82	9.06	11.57	11.55	9.93	18.02	4.91	8.24	9.02	13.37	15.79	11.47
11946	Atp5a1	926.66	876.24	904.61	1030.04	991.12	904.74	1002.54	919.4	926.44	916.55	948.44	1034.54
11947	Atp5b	1424.84	1434.6	1534.76	1516.91	1472.53	1300.59	1433.96	1380.73	1431.72	1287.26	1449.72	1553.36
11949	Atp5c1	659.38	626.85	609.03	748.78	674.09	629.94	733.7	668.59	773.16	615.39	647.79	741.53
11950	Atp5f1	346.18	340.38	316.08	395.36	382.33	323.57	398.38	386.74	407.26	330.68	368.93	419.06
11951	Atp5g1	377.32	389.86	319.27	390.04	393.37	463.7	315.41	321.82	347.28	357.1	492.38	465.24
11957	Atp5j	633	642.68	617.27	714.55	713.4	614.41	786.51	681.86	721.79	592.27	658.58	791.33
11958	Atp5k	206.61	220	174.85	211.63	206.17	262.83	209.42	187.31	221.52	165.39	238.65	257.74
11964	Atp6v1a	169.09	149.52	160.49	186.59	169.76	155.99	164.43	170.89	181.32	174.23	176.42	164.6
11966	Atp6v1b2	127.54	103.39	104.73	143.66	114.56	124	129.13	129.94	135.04	135.16	123.22	120.97
11972	Atp6v0d1	56.36	59.05	61.62	60.42	64	75.56	55.35	51.84	54.98	64.52	66.19	68.92
11973	Atp6v1e1	234.07	214.54	206.94	282.04	262.16	270.22	268.19	258.88	273.17	293.1	296.6	302.02
11974	Atp6v0e	179.91	190.09	156.72	175.48	235.34	240.24	170.51	172.77	185.22	223.74	250.59	261.81
11975	Atp6v0a1	17.45	21.78	18.58	15.72	21.35	26.19	13.07	14.62	12.62	23.42	26.69	22.18
11977	Atp7a	5.3	5.59	5.46	5.78	7.2	5.92	6.96	7.52	6.02	9.61	7.35	6.95
11979	Atp7b	0.51	0.48	0.77	0.68	0.53	0.2	0.32	0.49	0.41	0.23	0.39	0.23
11980	Atp8a1	2.92	3.16	2.99	2.49	4.7	2.77	3.63	3.33	2.67	3.45	3.18	3.61
11981	Atp9a	23.1	22.03	22.22	21.55	23.79	26.76	21.73	21.13	19.86	21.66	25.4	25.17
11982	Atp10a	0.55	0.76	0.63	0.5	0.68	0.51	0.66	0.58	0.52	0.49	1.11	0.91
11983	Atpif1	263.19	228.89	219.24	288.76	232.3	241.92	280.91	247.28	288.63	218.51	249.64	267.72
11984	Atp6v0c	135.08	153.16	118.16	159.33	572.58	791.64	110.38	136.49	140.76	174.32	199.07	132.15
11987	Slc7a1	1.57	2.54	2.34	2.06	4.44	2.48	1.93	1.56	1.24	3.12	3.31	2.99
11988	Slc7a2	0.25	0.22	0.21	0.12	0.21	0.12	0.3	0.21	0.33	0.2	0.22	0.12
11989	Slc7a3	0.09	0.12	0.03	0	0.1	0.12	0.03	0.06	0.06	0.03	0.06	0.09
11990	Atrn	10.17	10.12	11.58	10.4	13.65	7.67	12.4	12.3	10.91	10.79	8.52	6.85
11991	Hnrnpd	10.43	11.6	11.05	10.08	10.52	9.61	11.57	10.51	9.27	9.61	8.41	7.87
11992	Auh	59.72	64.94	62.53	56.63	53.17	57.04	53.81	57.13	55.09	46.56	47	52.23
11993	Aup1	113.44	121.72	108.14	97.82	112.07	138.13	95.52	99.85	87.69	103.77	120.33	105.81
11997	Akr1b7	1.24	2.61	1.27	0.88	1.39	7.31	0.93	0.53	0.95	3.42	1.09	3.86
12000	Avpr2	6.17	13.93	8.19	8.43	28.42	17.27	5.86	7.07	5.03	18.02	23.46	23.14
12005	Axin1	8.34	11.88	11.17	8.8	11.06	9.84	9.57	9.31	8.19	12.87	9.95	9.9
12006	Axin2	0.2	0.59	0.52	0.17	0.64	0.95	0.5	0.29	0.45	0.52	0.35	0.58
12007	Azgp1	0	0.05	0	0	2.17	0.27	0.64	0.38	0.38	0.39	2.2	0
12009	Cep131	1.54	2.1	1.92	1.72	1.44	1.65	1.37	1.57	1.45	1.09	1.19	1.48
12010	B2m	800.39	688.8	622.69	1350.23	1571.97	2126.05	883.42	829.14	1112.09	3764.01	1976.57	1592.9
12012	Baat	4.02	3.07	2.87	4.1	3.7	2.62	4.03	3.01	5.24	2.53	1.78	2.34
12013	Bach1	4.95	4.3	5.3	6.36	5.19	4.77	7.07	5.92	6.27	7.48	5.75	5.17
12014	Bach2	0.9	0.66	0.79	0.64	0.46	0.41	0.75	0.96	0.73	0.37	0.47	0.49
12015	Bad	19.01	21.35	16.63	16.9	19.65	21.64	17.29	15.98	21.78	16.43	19.51	18.87
12017	Bag1	152.98	171.52	164.76	160.74	207.43	216.98	155.33	148.23	146.3	185.75	199.8	227.99
12018	Bak1	17.17	17.78	14.21	15.15	27.15	48.56	11.28	13.49	11.12	25.24	25.56	18.08
12021	Bard1	0.2	0.44	0.3	0.34	0.25	0.39	0.28	0.26	0.24	0.26	0.35	0.31
12023	Barx2	0	0.04	0.08	0	0	0	0	0.04	0	0.04	0.04	0
12028	Bax	28.91	32.91	23.46	37.02	47.34	52.89	32.45	29.35	28.67	47.84	43.9	45.97
12029	Bcl6b	4.56	2.67	2.28	2.2	2.85	2.63	4.35	2.85	2.87	1.41	2.51	3.1
12033	Bcap29	15.64	16.83	14.21	16.63	19.35	15.29	19.63	15.11	17.85	21.45	19.03	17.57
12034	Phb2	116.53	117.77	110.38	108.31	108.41	136.01	102.3	96.8	100.42	99.14	119.43	108.69
12035	Bcat1	9.36	8.48	17.85	8.2	9.96	3.05	3.94	4.99	4.34	5.68	5.87	6.07
12036	Bcat2	50.72	59.78	58.84	42.8	56.72	72.38	43.06	45.51	38.91	44.34	57.2	64.77
12038	Bche	0.02	0.4	0.43	0.02	0.07	0.45	0.08	0.17	1.22	0.07	0.12	0.01
12039	Bckdha	180.86	179.41	182.1	178.94	166.48	199.83	166.33	179.83	180.06	161.42	176.91	172.93
12040	Bckdhb	46.5	56.89	65.91	51.73	68.62	47.74	48.23	43.18	45.14	45.38	61.36	74.33
12041	Bckdk	34.1	35.13	34.48	30.23	30.8	30.87	28.93	30.25	31.25	23.86	27.05	28.5
12042	Bcl10	6.66	7.92	7.21	6.83	7.99	7.09	6.31	6.61	6.39	9.63	8.3	7.61
12043	Bcl2	2.55	2.29	3.01	2.46	2.78	2.57	2.51	2.44	2.04	2.47	2.52	2.85
12044	Bcl2a1a	0.41	0.6	0.37	0.94	1.58	0.26	0.7	0	0.48	1.37	0.72	1.07
12045	Bcl2a1b	0.25	1.15	1.58	1.35	2.85	3.53	1.06	0.76	1.33	4.75	2.81	2.41
12046	Bcl2a1c	0.16	0	0	0	0.35	0	0	0	0	0.2	0	0
12048	Bcl2l1	57.74	59.37	52.16	47.42	63.29	82.74	43.33	48.73	41.58	88.79	66.89	59.74
12050	Bcl2l2	23.24	24.78	23.13	18.97	20.16	18.67	21.73	20.95	20.44	18.61	19.54	19.79
12051	Bcl3	4.67	4.2	4.29	3.28	5.74	7.2	2.48	3.15	2.9	3.02	4.7	4.29
12053	Bcl6	1.91	3.97	3.8	2.13	9.69	5.95	4.52	2.12	3.4	3.89	6.32	4.84
12054	Bcl7b	20.55	20	19.06	17.2	20.8	23.79	17.58	18.96	16.92	25.61	23.74	21.61
12055	Bcl7c	8.84	10.09	9.61	8.94	9.86	16.36	8.16	6.8	7.23	7.01	10.99	11.35
12061	Bdkrb1	0.05	0.05	0	0	0.11	0.05	0	0	0.05	0.05	0.1	0.05
12062	Bdkrb2	0.24	0.21	0.25	0.27	0.48	0.5	0.42	0.38	0.33	0.74	0.94	0.25
12064	Bdnf	1.12	1.89	0.88	0.6	0.77	1.15	1	2.14	1.25	0.62	0.91	0.55
12068	Bet1	21.62	15.93	17.17	21.43	21.94	18.87	22.75	22.29	20.69	15.13	21.79	25.5
12069	Bex2	0.19	0.3	0.3	0.51	0.47	0.34	0.19	0.38	0.24	0.14	0.21	0
12070	Ngfrap1	20.32	21.37	26.3	25.71	30.36	36.32	24.93	16.6	19.41	35.04	30.5	27.67
12075	Bfsp1	0.22	0.17	0.17	0.12	0.15	0.14	0.09	0.03	0.09	0.12	0.11	0.06
12091	Glb1	64.38	62.19	70.01	72.88	64.41	65.72	57.72	60.26	67.22	65.14	69.96	70.46
12095	Bglap3	12.65	15.11	16.35	7.29	6.56	7.77	10.04	10.96	12.29	4.42	8.77	9.63
12097	Bglap2	0	0	0	0	0.16	0	0	0.17	0	0.19	0.16	0
121021	Cspg4	2.09	2.6	2.68	2.78	2.98	2.58	1.75	1.91	2.6	2.16	2.91	2.75
121022	Mrps6	76.86	121.47	137.13	91.79	199.61	143.72	79.47	64.25	61.27	164.27	215.91	216.92
12111	Bgn	63.33	59.01	64.3	44.12	60.05	54.82	56.9	44.62	46.48	135.73	67.41	54.77
12116	Bhmt	52.27	34.82	19.75	59.81	49.95	36.09	54.68	43.1	43.02	39.48	54.54	27.63
12121	Bicd1	1.21	1.66	1.66	1.71	2.26	1.56	1.54	1.37	1.3	1.62	1.82	1.85
12122	Bid	39.2	31.71	33.06	37.9	31.77	31.03	39.46	39.51	39.62	44.87	31.35	30.96
12124	Bik	9.34	9.45	7.84	8.46	7.93	10.45	6.28	9.44	9.99	5.21	6.81	7.77
12125	Bcl2l11	3.05	2.77	3.06	3.03	3.49	3.13	3.37	2.5	2.49	3.19	3.26	3.17
12140	Fabp7	14.98	13.77	6.87	12.3	9.22	9.58	12.95	18.08	9.83	7.49	6.47	7.35
12142	Prdm1	0.87	0.54	0.59	0.51	0.3	0.35	0.7	0.79	0.58	0.21	0.21	0.4
12143	Blk	0.03	0.03	0.08	0.18	0.09	0.06	0.06	0.03	0	0.03	0.08	0.03
12144	Blm	0.32	0.37	0.58	0.66	0.61	0.42	0.44	0.39	0.3	0.69	0.66	0.69
12145	Cxcr5	0.03	0.18	0.18	0.09	0.03	0.16	0.05	0.08	0.13	0.14	0.18	0.11
12151	Bmi1	16.55	19.13	20.06	20.91	22.8	16.98	20.2	18.98	19.32	26.53	18.25	20.38
12153	Bmp1	3.36	2.86	2.55	3.35	3.48	2.66	2.55	2.14	2.1	2.42	2.73	2.58
12155	Bmp15	0.46	0.47	0.43	0.29	0.51	0.29	0.31	0.68	0.49	0.87	0.64	0.31
12156	Bmp2	0.47	0.65	0.54	0.13	0.5	0.85	0.33	0.61	0.62	0.47	0.38	0.27
12159	Bmp4	22.44	17.74	22.11	18.39	16.86	18.91	18.2	16.66	15.5	24.51	15.81	15.04
12160	Bmp5	0.31	0.25	0.8	0.44	0.37	0.24	0.13	0.19	0.22	0.11	0.13	0.19
12161	Bmp6	19.77	19.34	15.35	23.07	21.73	26.35	22.01	19.99	19.56	34.55	24.59	22.31
12162	Bmp7	32.49	34.96	26.67	32.65	36.4	45.1	25.51	28.21	23.09	29.57	39.65	32.96
12163	Bmp8a	0.47	0.79	0.53	0.28	0.66	0.68	0.44	0.59	0.56	0.33	0.58	0.47
12164	Bmp8b	0.11	0.07	0.04	0.03	0.08	0.11	0	0.06	0.08	0.05	0.08	0.07
12166	Bmpr1a	19.95	20.3	18.2	22.16	23.87	16.29	23.62	22.15	22.13	23.52	20.95	21.04
12167	Bmpr1b	2.71	3.34	3.03	2.89	4.65	3.81	3.28	2.65	2.8	4.39	4.32	3.45
12168	Bmpr2	8.94	9.43	9.34	8.84	10.6	7.91	11.63	10.31	9.61	10.9	8.2	9.41
12169	Bmx	0.34	0.39	0.44	0.37	0.46	0.25	0.58	0.35	0.42	0.75	0.41	0.46
12175	Bnip2	5.32	6.09	6.1	5.65	6.96	5.06	7.29	5.94	5.58	7.33	6.54	7.16
12176	Bnip3	157.9	147.62	144.54	153.48	133.21	143.93	206.13	164.87	182.31	228.84	157.29	165.26
12177	Bnip3l	44.77	49	55.18	46.19	50.74	37.08	47.9	43.93	51.32	50.09	41.24	47.4
12180	Smyd1	0.18	0.33	0.25	0.78	0.3	0.72	0.19	0.17	0.23	0.32	0.1	0.12
12181	Bop1	10.44	8.62	9.66	11.58	12.28	10	8.77	9.37	8.41	10.46	11.52	10.73
12182	Bst1	5.34	7.89	9.89	6.12	17.42	7.35	6.68	4.59	2	13.9	13.85	16.41
12183	Bpgm	24.88	27.67	25.65	27.98	30.46	30.77	29.29	24.19	25.96	29.88	39.65	37.14
12189	Brca1	0.1	0.09	0.19	0.37	0.36	0.47	0.16	0.13	0.1	0.47	0.44	0.75
12190	Brca2	0.65	0.59	0.6	0.63	0.59	0.47	0.79	0.66	0.47	0.43	0.62	0.43
12192	Zfp36l1	47.73	59.57	67.26	49.36	68.97	73.31	48.7	51.75	53.05	52.04	47.8	57.89
12193	Zfp36l2	25.26	23.28	23.02	26.92	28.27	22.8	24.72	25.52	25.29	22.88	18.39	20.5
12211	Birc6	10.85	9.19	10.74	11.93	10.33	6.93	12.66	12.24	12.37	11.41	8.79	8.96
12212	Chic1	2.48	3.13	2.37	2.51	2.72	2.14	2.64	2.98	2.45	2.16	2.03	3.21
12215	Bsg	497.39	495.65	455.69	485.93	488.64	583.27	438.81	432.51	426.13	577.05	610.84	561.89
12217	Bsn	0.04	0.02	0.05	0.09	0.04	0.07	0.04	0.02	0.05	0.09	0.09	0.04
12223	Btc	2.4	5.12	5.86	3.98	9.81	3.94	3.57	4.33	3.82	9.58	9.87	12.51
12224	Klf5	1.5	2.57	2.46	1	6.98	2.5	2.11	1.02	1.66	2.71	2.81	2.5
12226	Btg1	13.09	15.75	12.45	15.06	27.69	22.31	16.03	12.42	12.29	30.62	19.81	21.37
12227	Btg2	5.67	7.9	7.69	8.81	22.07	19.38	6.28	5.42	5.76	26.55	15.94	13.35
12228	Btg3	6	11.05	10.37	8.28	13.39	8.26	8.59	11.36	7.93	14.68	12.83	11.76
12229	Btk	0.32	0.16	0.16	0.27	0.23	0.35	0.63	0.22	0.33	0.49	0.35	0.44
12231	Btn1a1	0.02	0.02	0.02	0.05	0.02	0.06	0	0.02	0.06	0.04	0	0.04
12234	Btrc	5.01	4.82	4.77	4.79	3.89	4.02	4.06	4.01	4.31	3.12	3.49	3.35
12235	Bub1	0.05	0.09	0.08	0.22	0.2	0.24	0.18	0.03	0.1	0.12	0.14	0.13
12236	Bub1b	0.06	0.07	0.04	0.24	0.37	0.34	0.19	0.13	0.11	0.22	0.33	0.19
12237	Bub3	17.94	18.22	16.16	19.42	21.41	17.74	19.81	17.39	20.26	21.99	21.48	20.94
12238	Commd3	160.99	142.72	124.95	211.56	214.12	174.9	189.07	180.72	194.99	183.23	207.42	224.64
12257	Tspo	49.86	53.36	42.23	45.33	61.12	59.3	44.28	52.11	49.8	44.13	59.71	64.86
12258	Serping1	42.03	52.29	53.79	41.81	66.06	51.52	52.54	35.19	39.65	132.29	73.08	74.09
12259	C1qa	22.64	21	19.66	25.39	33.2	60.89	19.87	19.74	28.8	70.72	55.29	45.43
12260	C1qb	23.21	20.48	18.78	29.62	31.56	65.14	21.26	18.71	28.56	69.45	51.14	44.92
12261	C1qbp	89.43	86.75	87.8	83.48	83.42	86.57	83.4	79.41	80.49	69.17	83.32	80.7
12262	C1qc	17.67	15.23	13.77	23.06	28.55	45.15	16.9	18.02	25.66	46.81	41.75	39.61
12263	C2	27.52	21.53	23.49	34.75	22.45	17.57	35.39	30.55	36.24	22.79	16.67	16.96
12265	Ciita	0.55	0.62	0.61	1.42	1.46	2.07	0.6	0.7	0.76	1.63	1.3	0.92
12266	C3	4.38	14.69	12.31	12.51	27.16	42.24	9.59	7.7	25.19	55.76	25.37	14.26
12267	C3ar1	1.24	0.91	1.24	1.73	1.37	2.53	1.49	1.58	1.65	2.38	2.69	2.87
12268	C4b	0.65	0.71	0.67	3.4	3.11	5.9	1.76	0.91	1.77	5.5	2.15	1.63
12269	C4bp	0.11	0.29	0.04	0.4	1.27	0.85	0.45	0.3	0.26	0.89	1.38	0.67
12270	C4bp-ps1	0.09	0.47	0.19	0.41	0.3	0.57	0	0.19	0.29	0.4	0.47	0.29
12273	C5ar1	0.55	0.95	0.92	1.27	1.25	1.81	1.12	0.62	0.87	2.37	2.55	2.24
12274	C6	0.14	0.17	0.1	0.1	0.03	0.41	0.1	0.07	0.12	0.68	0.24	0.29
12279	C9	0	0.08	0.16	0.13	0.45	0.12	0.16	0.16	0.2	0.08	0.39	0.12
12282	Hyou1	23.71	21.47	20.6	25.57	21.85	24.02	21.35	20.92	17.41	14.53	25.6	26.98
12283	Cab39	40.64	42.52	42.97	47.12	54.06	40.41	46.65	44.75	49.15	59.94	43.37	46.92
12286	Cacna1a	0.29	0.33	0.31	0.37	0.26	0.48	0.36	0.44	0.33	0.2	0.46	0.4
12287	Cacna1b	0	0.01	0.01	0.01	0.02	0	0.01	0.01	0.03	0.01	0.01	0
12288	Cacna1c	0.15	0.15	0.12	0.04	0.12	0.11	0.18	0.09	0.08	0.21	0.07	0.09
12289	Cacna1d	1.44	1.85	1.79	1.05	2.05	1.7	1.58	1.44	1.32	1.88	2.16	1.88
12290	Cacna1e	0.04	0.02	0.02	0.04	0.03	0.04	0.04	0.03	0.03	0.03	0.01	0.05
12291	Cacna1g	1.49	1.83	2.21	0.66	0.64	0.45	0.49	0.97	0.61	0.14	0.25	0.51
12292	Cacna1s	0.02	0.01	0.02	0	0.02	0.03	0.01	0.03	0	0.05	0.03	0.02
12293	Cacna2d1	0.56	0.45	0.46	0.36	0.32	0.45	0.49	0.35	0.36	0.85	0.39	0.22
12294	Cacna2d3	0	0	0	0	0.02	0	0	0	0	0.02	0.02	0
12295	Cacnb1	1.27	1.96	1.37	0.79	2.25	1.43	1.43	0.82	0.95	0.9	1.55	2.04
12296	Cacnb2	0.51	0.68	1.26	0.62	1.17	0.75	0.45	0.55	0.55	0.53	1	0.81
12297	Cacnb3	3.2	5.41	4.74	2.74	8.92	8.83	2.46	2.51	2.13	5.01	6.12	6.93
12298	Cacnb4	2.85	2.99	3.38	3.27	5.09	2.28	3.32	3.09	2.45	3.11	3.09	3.6
12301	Cacybp	28.68	32.08	27.4	34.41	37.82	26.27	34.53	30.35	30.09	34.57	31.01	34.29
12304	Pdia4	50.6	39.46	44.93	51.77	37.51	36.15	55.25	45.73	45.38	24.42	36.82	41.77
12305	Ddr1	42.62	47.36	50.5	36.64	43.22	59.51	31.24	32.82	28.68	34.35	45.85	39.33
12306	Anxa2	26.87	35.58	36.15	32.91	69.19	44.54	39.98	27.87	32.3	54.75	61.52	69.59
12307	Calb1	124.88	203.56	194.86	311.59	329.62	690.2	113.28	171.61	199.17	447.4	414.26	370.03
12309	S100g	700.76	907.39	711.45	1199.4	1240.16	2886.27	886.67	974.14	1244.99	2036.99	1733.61	1760.66
12310	Calca	0.54	0.9	1.11	0.76	1.07	0.77	0.44	0.44	0.88	0.08	0.14	0.88
12311	Calcr	0.7	0.42	0.4	0.79	0.7	0.62	0.96	0.66	0.85	1.02	0.8	0.7
12313	Calm1	76.37	70.24	65.16	76.39	84.72	64.35	80.48	75.63	76.26	70.73	85.26	84.25
12314	Calm2	226.12	230.65	198.84	242.75	273.8	198.44	264.28	237.95	237	231.46	251.64	276.08
12315	Calm3	170.67	169.84	145.58	152.81	159.72	186.65	152.56	153.26	146.41	137.05	174.06	172.55
12316	Aspm	0.1	0.1	0.08	0.24	0.18	0.13	0.1	0.11	0.14	0.12	0.18	0.18
12317	Calr	540.67	402.59	445.74	507.97	404.46	518.51	475.77	477.58	440.31	320	502.72	490.01
12319	Car8	1.37	1.6	1.4	1.36	2.29	1.69	2.08	1.67	1.28	1.27	1.53	2.31
12321	Calu	43.2	43.07	41.62	44	47.82	36.8	51.16	47.11	44.44	49.75	46.1	44.39
12322	Camk2a	0.64	0.62	0.62	0.76	0.39	1.01	0.37	0.58	0.5	0.48	0.71	0.46
12323	Camk2b	0.12	0.09	0.1	0.06	0.05	0.07	0.07	0.14	0.09	0.07	0.07	0.05
12325	Camk2g	4.1	5.13	5.81	4.93	5.16	5.11	4.31	5.13	4.86	5.14	4.79	5.12
12326	Camk4	0.39	0.43	0.39	0.4	0.24	0.12	0.49	0.4	0.48	0.15	0.2	0.25
12328	Caml	13.28	14.65	14.92	13.49	14.27	13.98	15.38	14.41	11.93	15.2	15.44	14.98
12330	Canx	147.01	118.82	122.67	169.7	147.35	107.04	169.11	165.02	154.87	122.08	132.31	138.72
12331	Cap1	62.96	68.95	68.04	64.61	81.25	78.39	59.05	59.79	58.78	81.7	79.98	75.82
12332	Capg	22.72	27.33	45.22	30.31	34	18.83	15.24	15.64	13.31	20.75	24.61	25.1
12333	Capn1	20.18	26.35	20.36	18.06	29.84	33.71	17.06	18.62	14.72	23.18	31.31	30.38
12334	Capn2	26.39	33.6	34.47	31.56	50.49	37.3	26.87	27.01	23.18	46.87	48.38	46.83
12335	Capn3	0.23	0.08	0	0.03	0.08	0.13	0.08	0.09	0.05	0.14	0.09	0.16
12336	Capns1	228.14	232.02	222.84	217.4	265.81	313.6	195.39	198.81	193.01	276.34	288.35	275.42
12337	Capn5	4.87	5.92	5.56	4.55	8.06	9.21	4.05	4.37	3.37	9.26	10.26	8.55
12338	Capn6	0.98	1.16	1.3	1.48	0.87	0.81	0.57	0.83	0.87	0.33	0.32	0.62
12339	Capn7	21.81	22.41	21.39	22.59	24.7	18.99	24.11	24.45	22.68	24.38	22.14	21.46
12340	Capza1	18.01	19.57	18.97	21.74	23.23	20.25	21	19.46	20.48	23.31	24.18	26.94
12343	Capza2	52.37	50.54	55.54	58.88	67.23	50.81	67.22	60.81	60.21	67.33	62.67	65.32
12345	Capzb	66.84	71.39	70.25	72.94	83.05	96.5	66.53	63.4	69.32	86.72	82.1	80.65
12348	Car11	1.42	2.21	2.22	1.41	1.66	1.93	1.41	1.37	2.13	1.47	1.71	1.5
12349	Car2	342.98	327.12	267.36	385.03	418.45	383.52	362.12	348.11	387.09	430.53	502.93	486.81
12350	Car3	0.31	208.08	187.16	1.87	6.78	144.32	11.33	37.45	461.5	0.48	0.54	0.82
12351	Car4	118.82	96.38	70.03	103.04	83.95	92.64	121.79	132.6	133.68	68.18	112.95	104.69
12352	Car5a	8.12	7.84	9.86	7.43	4.91	2.24	3.82	6.92	5.72	0.89	4.39	3.68
12353	Car6	0	0.1	0	0.11	0.11	0.15	0.05	0	0	0.11	0.2	0.05
12354	Car7	3.03	3.21	2.24	2.71	2.68	5.02	2.43	2.63	2.6	1.96	2.91	2.91
12355	Nr1i3	0.3	0.39	0.3	0.36	0.63	0.41	0.34	0.47	0.55	0.61	0.71	0.39
12359	Cat	557.8	534.36	537.84	587.72	448.96	398.39	595.15	571.14	625.08	337.21	350.63	369.49
12361	Cask	3.68	3.37	3.91	3.68	4	3.44	4.15	3.4	3.57	4.26	3.38	3.59
12362	Casp1	1.07	0.91	1.28	1.77	1.24	1.09	1.74	1.48	1.6	1.43	0.85	1.32
12363	Casp4	1.42	1.26	1.75	2.04	2.23	1.45	1.32	2.01	1.32	3.51	2	1.85
12364	Casp12	0.73	0.53	0.74	0.8	0.5	1.09	0.91	0.78	0.91	1.28	0.73	0.93
12365	Casp14	0	0.03	0.03	0	0.09	0.32	0	0.06	0	0.31	0.12	0.18
12366	Casp2	4.83	4.73	4.13	4.18	4.2	3.57	4.85	4.8	4.83	4.4	4.09	3.99
12367	Casp3	11.84	10.96	11.6	12.44	16.67	11.39	14.58	13.87	15.07	13.48	13.28	15.73
12368	Casp6	16.64	16.63	16.62	17.22	15.68	12.89	15.06	16.6	15.59	11.93	15.29	16.01
12369	Casp7	5.27	4.61	4.37	6.15	7.5	7.9	4.12	4.45	3.59	7.2	9.39	7.83
12370	Casp8	13.67	12.91	13.45	16.35	15.17	14.79	14.03	14.56	12.28	17.24	17.91	15.87
12371	Casp9	9.51	9.58	10.14	9.81	9.91	9.53	9.16	10.04	8.59	7.09	9.83	10.78
12372	Casq1	0	0.04	0.11	0.08	0.15	0.26	0.11	0.08	0.11	0.12	0.15	0.07
12374	Casr	22.55	20.49	22.13	16.24	17.16	11.35	18.94	19.06	16.5	6.98	10.08	9.91
[truncated: 18,111 more rows]
