# Supplementary material for: Nicotine exacerbates diabetic nephropathy through upregulation of Grem1 expression
Source: Mol Med. 2023 Jul 6;29:92. doi: 10.1186/s10020-023-00692-9 (PMC10327355; doi:10.1186/s10020-023-00692-9)
Supplement: Supplementary file 4 — Additional file 4: Table S2. The identified up and down-regulated genes in Nic+DM group vs Con group mice by RNA-seq. [file 10020_2023_692_MOESM4_ESM.xlsx]

## Sheet: up
The up-regulated genes in Nic+DM group vs Con group
Gene ID	Gene Name	log2FC	P.Value	group
277753	Cyp4a12a	4.87091	7.69e-105	Up
13118	Cyp4a12b	5.37694	8e-102	Up
15957	Ifit1	3.13906	4.72e-45	Up
13849	Ephx1	1.766	9.12e-36	Up
57875	Angptl4	1.98958	8.07e-32	Up
20501	Slc16a1	2.01751	1.31e-29	Up
245527	Eda2r	3.3398	1.49e-28	Up
54123	Irf7	2.62953	1.14e-27	Up
78709	Spink8	2.29995	1.24e-27	Up
64898	Lpin2	1.12525	1.2e-25	Up
22228	Ucp2	1.47206	8.65e-25	Up
13117	Cyp4a10	1.72048	7.08e-24	Up
13115	Cyp27b1	3.63795	1.13e-23	Up
23962	Oasl2	1.86273	8.92e-23	Up
69550	Bst2	2.3818	8.92e-23	Up
264895	Acsf2	1.51306	1.48e-22	Up
15368	Hmox1	2.42463	4.38e-22	Up
110454	Ly6a	1.0252	5.25e-22	Up
15959	Ifit3	1.88862	3.65e-21	Up
11520	Plin2	1.16482	3.93e-21	Up
80879	Slc16a3	2.92998	9.43e-21	Up
17105	Lyz2	1.7861	9.76e-21	Up
54720	Rcan1	1.62405	1.64e-20	Up
26897	Acot1	1.2401	1.72e-20	Up
17001	Ltc4s	2.10966	4.8e-20	Up
71325	Tchhl1	2.74255	5.28e-20	Up
27280	Phlda3	2.39835	5.67e-20	Up
68048	Aen	1.45725	1.71e-18	Up
19039	Lgals3bp	2.09152	3.66e-18	Up
622402	Akr1c12	1.89449	4.59e-18	Up
11656	Alas2	2.28162	1.87e-17	Up
212980	Slc45a3	1.22326	2.6e-17	Up
333182	Cox6b2	1.89875	2.64e-17	Up
20135	Rrm2	1.74773	2.92e-17	Up
12309	S100g	1.2203	3.12e-17	Up
67775	Rtp4	2.04471	3.9e-17	Up
12575	Cdkn1a	4.55717	6.77e-17	Up
17069	Ly6e	1.13616	1.6e-16	Up
20719	Serpinb6a	1.02637	1.92e-16	Up
12262	C1qc	1.41873	2.56e-16	Up
547253	Parp14	1.56946	2.74e-16	Up
16828	Ldha	0.777287	7.92e-16	Up
320827	C530008M17Rik	2.89001	8.01e-16	Up
74136	Sec14l1	1.14462	2.15e-15	Up
12630	Cfi	2.91375	2.35e-15	Up
26415	Mapk13	1.41694	4.89e-15	Up
72043	Sulf2	1.18218	6.74e-15	Up
56421	Pfkp	1.05856	9.03e-15	Up
18746	Pkm	0.992773	1.04e-14	Up
20394	Scg5	2.03187	1.03e-14	Up
226844	Mfsd7b	1.22511	1.5e-14	Up
56742	Psrc1	2.69507	1.49e-14	Up
56791	Ube2l6	1.51352	1.67e-14	Up
20846	Stat1	1.42711	1.71e-14	Up
22401	Zmat3	1.04257	1.8e-14	Up
100038882	Isg15	2.15929	2e-14	Up
63913	Fam129a	2.18142	4.05e-14	Up
18104	Nqo1	1.54321	5.17e-14	Up
12450	Ccng1	1.32303	6.29e-14	Up
26358	Aldh1a7	2.16557	6.42e-14	Up
74041	Ddias	2.6924	9.16e-14	Up
22238	Ugt2b5	3.48873	1.02e-13	Up
15360	Hmgcs2	1.61667	1.14e-13	Up
18952	44443	1.05661	1.15e-13	Up
20393	Sgk1	1.82052	1.15e-13	Up
67941	Rps27l	0.911492	1.99e-13	Up
13040	Ctss	1.80846	2.08e-13	Up
69428	1700016C15Rik	1.88086	2.83e-13	Up
14972	H2-K1	1.93373	5e-13	Up
29813	Zfp385a	1.21737	5.2e-13	Up
100463512	Gm20594	1.12103	6.54e-13	Up
107765	Ankrd1	1.93252	6.55e-13	Up
100559	Ugt2b38	1.55635	8.72e-13	Up
20620	Plk2	1.49465	8.8e-13	Up
232670	Tspan33	1.07264	1.1e-12	Up
13119	Cyp4a14	1.87821	1.16e-12	Up
109857	Cbr3	2.9027	1.18e-12	Up
112417	Ugt2b37	3.14352	1.44e-12	Up
18491	Pappa	2.0508	1.64e-12	Up
72479	Hsdl2	0.81861	1.63e-12	Up
109050	Fam212b	2.58459	1.7e-12	Up
15953	Ifi47	2.89202	2.05e-12	Up
100727	Ugt2b34	0.950525	2.28e-12	Up
100042314	Gm10639	1.57795	2.72e-12	Up
12977	Csf1	1.11712	3.29e-12	Up
171210	Acot2	1.20297	3.6e-12	Up
22151	Tubb2a	1.60468	3.74e-12	Up
11674	Aldoa	0.671346	4.07e-12	Up
12259	C1qa	1.40356	4.84e-12	Up
24110	Usp18	2.17586	5.47e-12	Up
16819	Lcn2	5.404	5.93e-12	Up
666468	Atg4a	0.847902	5.95e-12	Up
547349	LOC547349	1.3037	7.74e-12	Up
231655	Oasl1	2.50158	8.02e-12	Up
15000	H2-DMb2	2.46274	8.99e-12	Up
15122	Hba-a1	1.7061	1.08e-11	Up
66805	Tspan1	0.779526	1.1e-11	Up
11745	Anxa3	1.35753	1.36e-11	Up
654824	Ankrd37	2.39379	1.69e-11	Up
12660	Chka	1.17656	2.96e-11	Up
74122	Tmem43	1.01656	2.94e-11	Up
233038	Nccrp1	3.11897	3.43e-11	Up
66082	Abhd6	0.928614	4.74e-11	Up
19224	Ptgs1	1.12497	5.12e-11	Up
207521	Dtx4	1.40203	5.5e-11	Up
211323	Nrg1	1.91494	7.57e-11	Up
12260	C1qb	1.37153	7.88e-11	Up
17110	Lyz1	1.96475	7.98e-11	Up
56066	Cxcl11	3.5662	1.02e-10	Up
12307	Calb1	1.20329	1.2e-10	Up
17345	Mki67	1.36503	1.41e-10	Up
223672	Apol9a	4.31983	1.65e-10	Up
15945	Cxcl10	2.4676	2.25e-10	Up
14999	H2-DMb1	1.76093	2.32e-10	Up
17215	Mcm3	1.54192	2.65e-10	Up
20556	Slfn2	1.56587	3.12e-10	Up
60599	Trp53inp1	1.87269	3.3e-10	Up
17476	Mpeg1	1.23599	3.52e-10	Up
14998	H2-DMa	1.86572	3.93e-10	Up
105348	Golm1	1.19933	4.25e-10	Up
192187	Stab1	0.859751	4.76e-10	Up
14544	Gda	1.39125	4.84e-10	Up
14317	Ftcd	1.58657	5.52e-10	Up
14859	Gsta3	0.831405	6.13e-10	Up
170942	Erdr1	1.6135	6.27e-10	Up
14960	H2-Aa	1.7065	6.64e-10	Up
14964	H2-D1	1.63993	7.24e-10	Up
20266	Scn1b	0.940987	7.41e-10	Up
20750	Spp1	0.939536	7.74e-10	Up
100038464	Gm15441	2.05253	7.97e-10	Up
13033	Ctsd	0.775672	8.8e-10	Up
58801	Pmaip1	1.39788	8.9e-10	Up
73284	Ddit4l	1.39701	9.08e-10	Up
69049	Nat8f5	1.57937	1.1e-09	Up
70335	Reep6	1.29773	1.35e-09	Up
110749	Chaf1b	1.83743	1.51e-09	Up
23886	Gdf15	4.36918	1.54e-09	Up
14980	H2-L	1.66045	1.62e-09	Up
434341	Nlrc5	2.40415	1.65e-09	Up
18190	Nrxn2	1.63791	1.78e-09	Up
74090	Paqr5	0.573672	1.78e-09	Up
16391	Irf9	1.11679	2.06e-09	Up
242125	Mab21l3	2.11103	2.81e-09	Up
18164	Nptx1	2.83239	3.02e-09	Up
23893	Grem2	3.65572	3.34e-09	Up
59083	Fetub	1.63666	3.42e-09	Up
56753	Tacstd2	1.268	3.73e-09	Up
192120	Bspry	1.12508	4.19e-09	Up
12952	Cry1	1.82868	4.51e-09	Up
16668	Krt18	1.45365	4.52e-09	Up
14166	Fgf11	1.53039	4.58e-09	Up
15216	Hfe	0.972922	5.24e-09	Up
13807	Eno2	2.25579	5.41e-09	Up
18140	Uhrf1	2.00033	5.73e-09	Up
18301	Fxyd5	0.860007	6.47e-09	Up
223649	Nrbp2	0.746432	6.48e-09	Up
16149	Cd74	1.60215	6.85e-09	Up
58203	Zbp1	2.46313	7.71e-09	Up
66102	Cxcl16	0.833485	7.91e-09	Up
626578	Gbp10	5.40752	8.26e-09	Up
17858	Mx2	2.35343	8.34e-09	Up
14131	Fcgr3	1.62582	8.84e-09	Up
100702	Gbp6	4.91738	9.38e-09	Up
69774	Ms4a6b	2.1153	1.03e-08	Up
246730	Oas1a	1.94381	1.09e-08	Up
15507	Hspb1	1.36111	1.21e-08	Up
12306	Anxa2	0.874661	1.31e-08	Up
207785	Csrnp2	1.55429	1.36e-08	Up
17434	Mocs2	0.878888	1.38e-08	Up
17246	Mdm2	0.849118	1.64e-08	Up
66112	Mtarc1	2.29286	1.66e-08	Up
15130	Hbb-b2	1.68259	1.82e-08	Up
66269	Tmed6	1.32638	1.89e-08	Up
20612	Siglec1	2.34238	2.06e-08	Up
76650	Srxn1	0.937359	2.06e-08	Up
24108	Ubd	6.433	2.14e-08	Up
15201	Hells	1.97374	2.42e-08	Up
15958	Ifit2	1.68839	2.46e-08	Up
15129	Hbb-b1	1.66815	2.56e-08	Up
242594	1700024P16Rik	2.29686	2.73e-08	Up
109225	Ms4a7	2.29769	2.87e-08	Up
14751	Gpi1	0.751313	2.95e-08	Up
94242	Tinagl1	0.957507	3.06e-08	Up
56722	Litaf	1.04592	3.22e-08	Up
14421	B4galnt1	1.46583	3.24e-08	Up
17533	Mrc1	1.80489	3.29e-08	Up
100042856	Gm4070	1.64841	3.57e-08	Up
13198	Ddit3	1.03327	4.11e-08	Up
14457	Gas7	0.953671	4.61e-08	Up
70358	Steap1	1.50591	4.66e-08	Up
110208	Pgd	0.707633	4.78e-08	Up
11821	Aprt	0.868002	4.91e-08	Up
27279	Tnfrsf12a	1.72004	5.34e-08	Up
394435	Ugt1a6b	1.39682	5.55e-08	Up
18538	Pcna	0.685793	5.65e-08	Up
22042	Tfrc	0.644947	5.69e-08	Up
17869	Myc	1.67797	5.94e-08	Up
13063	Cycs	0.53623	6.17e-08	Up
17196	Mbp	0.98526	6.26e-08	Up
433182	Eno1b	1.32421	6.5e-08	Up
208677	Creb3l3	3.22072	6.87e-08	Up
75985	Rab30	1.40154	7.14e-08	Up
26388	Ifi202b	1.84228	7.96e-08	Up
17218	Mcm5	1.58735	8.52e-08	Up
243771	Parp12	0.894264	8.57e-08	Up
74747	Ddit4	1.76083	9.03e-08	Up
19073	Srgn	0.934057	9.18e-08	Up
17357	Marcksl1	0.882165	1.05e-07	Up
381269	Mreg	1.07731	1.06e-07	Up
70110	Ifi35	0.993605	1.13e-07	Up
224530	Acat3	1.06445	1.15e-07	Up
21973	Top2a	1.55254	1.17e-07	Up
53416	Stk39	0.749747	1.17e-07	Up
18793	Plaur	1.42633	1.18e-07	Up
76074	Gbp8	5.54548	1.25e-07	Up
107684	Coro2a	1.24238	1.25e-07	Up
29870	Gtse1	3.05881	1.28e-07	Up
228482	Arhgap11a	1.48481	1.37e-07	Up
14473	Gc	0.643137	1.48e-07	Up
68794	Flnc	2.69644	1.5e-07	Up
83397	Akap12	1.72126	1.5e-07	Up
68774	Ms4a6d	2.68967	1.56e-07	Up
67689	Aldh3b1	1.14524	1.66e-07	Up
21354	Tap1	1.47992	1.79e-07	Up
54396	Irgm2	1.69577	1.8e-07	Up
16854	Lgals3	0.934463	1.87e-07	Up
71898	Apol9b	3.01216	1.87e-07	Up
11852	Rhob	0.80353	1.93e-07	Up
12475	Cd14	1.08573	2e-07	Up
279572	Tlr13	1.78908	2e-07	Up
12508	Cd53	1.23847	2.26e-07	Up
23892	Grem1	5.73175	2.26e-07	Up
21822	Tgtp1	4.74676	2.3e-07	Up
73656	Ms4a6c	1.61523	2.49e-07	Up
12268	C4b	2.17674	2.61e-07	Up
116914	Slc19a2	0.721736	2.93e-07	Up
230766	Fam167b	0.976085	2.98e-07	Up
227613	Tubb4b	0.645139	3.03e-07	Up
11853	Rhoc	0.890067	3.05e-07	Up
71819	Kif23	2.26013	3.04e-07	Up
14058	F10	2.28498	3.24e-07	Up
105853	Mal2	0.928513	3.37e-07	Up
76282	Gpt	0.927853	3.37e-07	Up
213539	Bag2	0.968877	3.38e-07	Up
13429	Dnm1	1.44021	3.43e-07	Up
108115	Slco4a1	1.43287	3.52e-07	Up
76055	Mgea5	0.563263	3.52e-07	Up
12227	Btg2	1.36847	3.55e-07	Up
53378	Sdcbp	0.605511	3.61e-07	Up
23986	Eci2	0.678395	3.71e-07	Up
52538	Acaa2	0.757356	3.89e-07	Up
67701	Wfdc2	0.692588	3.98e-07	Up
18710	Pik3r3	0.865336	4.11e-07	Up
15015	H2-Q4	1.40121	4.28e-07	Up
15013	H2-Q2	1.98417	4.63e-07	Up
80285	Parp9	0.974311	4.71e-07	Up
75475	Oplah	0.54547	4.75e-07	Up
16647	Kpna2	0.713474	4.79e-07	Up
76843	Dtl	2.92799	4.83e-07	Up
13177	Eci1	0.629385	4.88e-07	Up
14080	Fabp1	1.41297	4.88e-07	Up
12267	C3ar1	1.18296	5.33e-07	Up
666168	Cyp4a31	0.804693	5.48e-07	Up
14860	Gsta4	0.569817	5.55e-07	Up
20128	Trim30a	1.0016	5.82e-07	Up
72349	Dusp3	0.55481	6.18e-07	Up
631323	Gm12250	2.6145	6.86e-07	Up
12337	Capn5	0.740918	8.03e-07	Up
14718	Got1	0.970692	8.23e-07	Up
109006	Ciapin1	0.614618	8.71e-07	Up
12798	Cnn2	0.743431	8.9e-07	Up
74202	Fblim1	1.07695	9.19e-07	Up
16432	Itm2b	0.504092	9.37e-07	Up
93673	Nat8f2	1.63953	9.37e-07	Up
68027	Tmem178	0.990377	9.6e-07	Up
230815	Man1c1	0.934474	9.85e-07	Up
73710	Tubb2b	1.45151	9.91e-07	Up
13806	Eno1	0.80145	1.01e-06	Up
16912	Psmb9	1.50371	1.02e-06	Up
241113	Prkag3	1.62707	1.02e-06	Up
22329	Vcam1	1.54373	1.06e-06	Up
19241	Tmsb4x	0.587157	1.06e-06	Up
76507	Aoc1	1.45848	1.16e-06	Up
20617	Snca	2.00371	1.22e-06	Up
14912	Nkx6-2	4.72866	1.34e-06	Up
22271	Upp1	1.00815	1.36e-06	Up
236573	Gbp9	1.55226	1.4e-06	Up
114643	Oas1c	1.47763	1.41e-06	Up
20887	Sult1a1	1.28831	1.49e-06	Up
72058	Igsf5	0.884105	1.5e-06	Up
232431	Gprc5a	1.69465	1.53e-06	Up
14857	Gsta1	1.0078	1.58e-06	Up
13014	Cstb	0.688125	1.63e-06	Up
232413	Clec12a	2.19891	1.83e-06	Up
77864	Ypel2	1.22758	1.84e-06	Up
20648	Snta1	0.626219	2.02e-06	Up
17988	Ndrg1	1.02301	2.12e-06	Up
76952	Nt5c2	0.55125	2.24e-06	Up
30926	Glrx3	0.514103	2.49e-06	Up
19240	Tmsb10	1.0079	2.56e-06	Up
19886	Ros1	2.4654	2.62e-06	Up
17067	Ly6c1	0.613758	2.76e-06	Up
12733	Clcnka	1.23612	2.81e-06	Up
104759	Pld4	0.97568	2.87e-06	Up
12916	Crem	1.24057	2.91e-06	Up
13197	Gadd45a	0.777357	2.92e-06	Up
13836	Epha2	1.03449	2.93e-06	Up
67554	Slc25a30	0.756466	2.97e-06	Up
12273	C5ar1	1.51766	2.99e-06	Up
80981	Arl4d	1.02289	3.04e-06	Up
19085	Prkar1b	1.09905	3.05e-06	Up
17969	Ncf1	1.50721	3.2e-06	Up
19652	Rbm3	1.24479	3.23e-06	Up
12526	Cd8b1	3.23323	3.38e-06	Up
26943	Serinc3	0.86915	3.41e-06	Up
21991	Tpi1	0.592465	3.6e-06	Up
16004	Igf2r	0.552759	3.79e-06	Up
74048	Vsir	0.870223	3.84e-06	Up
12000	Avpr2	1.15129	3.9e-06	Up
104103	Airn	1.31883	3.96e-06	Up
14167	Fgf12	1.73818	3.97e-06	Up
50493	Txnrd1	0.576229	3.97e-06	Up
232023	Vopp1	0.886518	4.15e-06	Up
16782	Lamc2	0.9237	4.16e-06	Up
75778	Them4	0.696542	4.19e-06	Up
17304	Mfge8	0.740643	4.34e-06	Up
11828	Aqp3	0.933209	4.4e-06	Up
64292	Ptges	1.11006	4.44e-06	Up
17064	Cd93	0.902498	4.55e-06	Up
56222	Cited4	1.62786	4.74e-06	Up
71586	Ifih1	0.941067	4.77e-06	Up
15452	Hprt	0.562657	4.87e-06	Up
11910	Atf3	2.16347	5.08e-06	Up
216011	Lrrc20	1.08046	5.07e-06	Up
226101	Myof	0.69607	5.12e-06	Up
66845	Mrpl33	0.776318	5.19e-06	Up
97031	Tprn	0.57453	5.23e-06	Up
66141	Ifitm3	0.685344	5.27e-06	Up
76900	Ssbp4	0.813499	5.71e-06	Up
235542	Ppp2r3a	0.796212	5.74e-06	Up
66681	Pgm1	0.709976	5.78e-06	Up
11865	Arntl	2.36771	6.06e-06	Up
667370	Ifit3b	1.14188	6.17e-06	Up
11717	Ampd3	0.753279	6.3e-06	Up
63857	Bco1	1.48827	6.41e-06	Up
15939	Ier5	0.820385	6.49e-06	Up
69270	Gins1	1.94174	6.52e-06	Up
14077	Fabp3	0.737652	6.63e-06	Up
76527	Il34	0.973765	6.67e-06	Up
13074	Cyp17a1	2.29695	6.71e-06	Up
80733	Car15	0.848119	6.73e-06	Up
103784	Wdr92	0.892755	6.77e-06	Up
21753	Tes	0.608161	6.95e-06	Up
619326	9130409I23Rik	4.15357	6.96e-06	Up
52389	Adgra1	2.64011	7.49e-06	Up
225594	Gm4841	4.08802	8.25e-06	Up
233406	Prc1	1.6777	8.42e-06	Up
14825	Cxcl1	2.99344	8.44e-06	Up
17748	Mt1	1.07378	8.47e-06	Up
246728	Oas2	1.97406	8.48e-06	Up
110558	H2-Q9	1.63794	8.53e-06	Up
240327	Gm4951	2.64977	8.65e-06	Up
20198	S100a4	1.42692	8.81e-06	Up
12189	Brca1	2.08194	8.92e-06	Up
230075	Ndufb6	0.479615	8.96e-06	Up
21807	Tsc22d1	1.10936	9.7e-06	Up
18641	Pfkl	0.675927	9.71e-06	Up
71660	Rarres2	1.22381	9.85e-06	Up
229933	Clca2	3.06896	1.03e-05	Up
53600	Timm23	0.420025	1.03e-05	Up
51799	Rundc3a	0.801387	1.04e-05	Up
22272	Uqcrq	0.644067	1.07e-05	Up
15894	Icam1	0.737651	1.08e-05	Up
216350	Tspan8	0.503718	1.09e-05	Up
11535	Adm	1.12963	1.11e-05	Up
228413	Prrg4	1.36463	1.13e-05	Up
243085	Ugt2b35	4.56736	1.14e-05	Up
70257	2010107E04Rik	0.577707	1.16e-05	Up
76257	Slc38a3	0.992881	1.16e-05	Up
80861	Dhx58	1.43749	1.17e-05	Up
52668	Ifi27	0.927335	1.19e-05	Up
667977	Gm8909	1.5615	1.19e-05	Up
56620	Clec4n	3.85506	1.21e-05	Up
100340	Smpdl3b	1.65767	1.24e-05	Up
170743	Tlr7	1.89122	1.24e-05	Up
77682	9230102O04Rik	1.24558	1.25e-05	Up
227541	Camk1d	0.939679	1.27e-05	Up
11519	Add2	1.27342	1.28e-05	Up
52653	Nudcd2	0.650377	1.3e-05	Up
59027	Nampt	0.65522	1.32e-05	Up
58810	Akr1a1	0.586632	1.36e-05	Up
11461	Actb	0.499793	1.38e-05	Up
11816	Apoe	0.829116	1.41e-05	Up
14319	Fth1	0.40938	1.45e-05	Up
18557	Cdk18	0.984017	1.46e-05	Up
27060	Tcirg1	0.903619	1.49e-05	Up
12484	Cd24a	0.672987	1.53e-05	Up
327959	Xaf1	1.30923	1.57e-05	Up
14129	Fcgr1	1.76612	1.59e-05	Up
18005	Nek2	1.58273	1.59e-05	Up
21426	Tfec	0.723867	1.63e-05	Up
13105	Cyp2d9	0.891046	1.64e-05	Up
15024	H2-T10	0.791321	1.66e-05	Up
328967	Arhgef37	1.83031	1.69e-05	Up
12223	Btc	1.22193	1.76e-05	Up
11871	Art2a-ps	6.82837	1.81e-05	Up
17216	Mcm2	0.979314	1.82e-05	Up
18973	Pole	1.48662	1.82e-05	Up
236539	Phgdh	0.739467	1.81e-05	Up
14433	Gapdh	0.524249	1.85e-05	Up
22409	Wnt10a	2.27609	1.86e-05	Up
20409	Ostf1	0.456957	1.9e-05	Up
77337	Akr1c21	1.27559	1.96e-05	Up
547431	Btnl2	4.70282	2e-05	Up
11854	Rhod	0.776018	2.06e-05	Up
60440	Iigp1	3.99917	2.06e-05	Up
234839	Piezo1	0.620237	2.16e-05	Up
12655	Chil3	4.94778	2.17e-05	Up
634650	Gbp11	4.78178	2.19e-05	Up
76509	Plet1	0.984576	2.24e-05	Up
12349	Car2	0.557333	2.33e-05	Up
17312	Clec10a	1.39018	2.35e-05	Up
16852	Lgals1	0.676379	2.37e-05	Up
268697	Ccnb1	2.64937	2.47e-05	Up
11287	Pzp	2.62112	2.52e-05	Up
231507	Plac8	0.897003	2.52e-05	Up
76895	Bicd2	0.579652	2.54e-05	Up
21854	Timm17a	0.537969	2.57e-05	Up
19243	Ptp4a1	0.667499	2.58e-05	Up
20848	Stat3	0.812482	2.58e-05	Up
13601	Ecm1	1.29126	2.65e-05	Up
16478	Jund	0.701082	2.65e-05	Up
12490	Cd34	0.782794	2.68e-05	Up
110310	Krt7	0.6521	2.7e-05	Up
12334	Capn2	0.551914	2.72e-05	Up
15494	Hsd3b3	0.969206	2.73e-05	Up
12534	Cdk1	1.66287	2.82e-05	Up
16878	Lif	2.70264	2.89e-05	Up
56615	Mgst1	0.825999	2.92e-05	Up
20133	Rrm1	0.63829	2.93e-05	Up
60363	Cldn15	0.718948	2.99e-05	Up
19215	Ptgds	1.46029	3.01e-05	Up
14156	Fen1	0.977964	3.1e-05	Up
72119	Tpx2	1.40743	3.19e-05	Up
67399	Pdlim7	0.796824	3.2e-05	Up
12721	Coro1a	0.877576	3.22e-05	Up
69480	Ttc9	1.5031	3.4e-05	Up
11928	Atp1a1	0.426401	3.47e-05	Up
11746	Anxa4	0.538098	3.67e-05	Up
209200	Dtx3l	0.755652	3.67e-05	Up
56431	Dstn	0.529432	3.7e-05	Up
74096	Hvcn1	1.77251	3.83e-05	Up
101476	Plekha1	0.528427	3.9e-05	Up
434215	Lrrc32	0.76886	3.9e-05	Up
319765	Igf2bp2	0.769195	3.93e-05	Up
13528	Dtnb	0.496431	3.95e-05	Up
13661	Ehf	0.868465	3.99e-05	Up
52840	Dbndd2	0.739303	4.01e-05	Up
107022	Gramd3	0.526017	4.13e-05	Up
52009	Hn1l	0.645344	4.22e-05	Up
59126	Nek6	0.739835	4.22e-05	Up
20305	Ccl6	1.4092	4.34e-05	Up
21897	Tlr1	1.45998	4.36e-05	Up
12846	Comt	0.732281	4.4e-05	Up
70266	Kyat1	0.906311	4.46e-05	Up
55980	Impa1	0.497308	4.49e-05	Up
270152	Amica1	3.38526	4.51e-05	Up
102294	Cyp4v3	0.883779	4.56e-05	Up
20208	Saa1	6.1918	4.6e-05	Up
18452	P4ha2	0.713459	4.62e-05	Up
226841	Vash2	2.15492	4.68e-05	Up
19264	Ptprc	0.850045	4.68e-05	Up
620016	Gm12669	0.53462	4.7e-05	Up
14377	G6pc	0.748698	4.84e-05	Up
57444	Isg20	1.71953	4.87e-05	Up
13032	Ctsc	0.552232	4.87e-05	Up
65972	Ifi30	0.553127	4.93e-05	Up
64214	Rgs18	2.39017	4.97e-05	Up
327655	Ppip5k1	0.524496	4.99e-05	Up
56360	Acot9	0.746032	5e-05	Up
100042295	Gm3776	2.51235	5.06e-05	Up
270685	Mthfd1l	1.32539	5.13e-05	Up
77446	Heg1	0.545011	5.15e-05	Up
111241	Hmga1-rs1	0.627719	5.18e-05	Up
12182	Bst1	0.895624	5.2e-05	Up
57279	Slc25a20	0.531737	5.35e-05	Up
12443	Ccnd1	0.522864	5.39e-05	Up
15483	Hsd11b1	1.17354	5.44e-05	Up
20348	Sema3c	0.626014	5.47e-05	Up
104383	Rcor2	1.24415	5.49e-05	Up
20527	Slc2a3	2.15813	5.57e-05	Up
11740	Slc25a5	0.48238	5.61e-05	Up
66895	Pxdc1	1.33351	5.62e-05	Up
20229	Sat1	1.01899	5.64e-05	Up
24015	Abce1	0.431297	5.65e-05	Up
107373	Fam111a	0.972007	5.75e-05	Up
171166	Mcoln3	1.03767	5.78e-05	Up
14744	Gpr65	1.52314	5.81e-05	Up
114873	Dscaml1	1.5931	5.84e-05	Up
14870	Gstp1	0.540045	5.86e-05	Up
12010	B2m	1.76997	5.96e-05	Up
67500	Ccar1	0.713799	6.12e-05	Up
66236	1500011B03Rik	0.685024	6.14e-05	Up
20720	Serpine2	0.692804	6.15e-05	Up
27015	Polk	0.695991	6.25e-05	Up
74558	Gvin1	1.17342	6.26e-05	Up
77862	Thyn1	0.810614	6.28e-05	Up
69812	Abhd11os	1.22099	6.35e-05	Up
218973	Wdhd1	1.49395	6.4e-05	Up
18127	Nos3	0.898182	6.5e-05	Up
68050	Akirin1	0.606866	6.61e-05	Up
100040843	Cyp4a32	0.962055	6.66e-05	Up
14961	H2-Ab1	2.13441	6.68e-05	Up
229595	Adamtsl4	1.19332	6.84e-05	Up
15982	Ifrd1	1.20058	6.87e-05	Up
17768	Mthfd2	1.04328	6.87e-05	Up
68628	Fbxw9	0.800486	6.89e-05	Up
58185	Rsad2	0.781452	7e-05	Up
17319	Mif	0.496211	7.15e-05	Up
20498	Slc12a4	0.595977	7.54e-05	Up
20715	Serpina3g	2.30541	7.8e-05	Up
399101	Snhg3	0.808171	7.91e-05	Up
51797	Ctps	0.773399	7.97e-05	Up
14284	Fosl2	1.02492	8.22e-05	Up
12028	Bax	0.654213	8.37e-05	Up
228026	Pdk1	0.553397	8.36e-05	Up
653016	Gm7325	1.18904	8.41e-05	Up
12428	Ccna2	1.19986	8.55e-05	Up
170744	Tlr8	2.4813	9.11e-05	Up
403178	Plcxd1	1.26169	9.14e-05	Up
71890	Mad2l2	0.924697	9.21e-05	Up
208628	Kntc1	1.59352	9.38e-05	Up
52118	Pvr	0.871756	9.63e-05	Up
54124	Cks1b	1.26274	9.62e-05	Up
20296	Ccl2	2.86803	9.71e-05	Up
67445	C1qtnf4	1.08978	9.96e-05	Up
67035	Dnajb4	0.91213	0.000106716	Up
15006	H2-Q1	1.69552	0.000107556	Up
238393	Serpina3f	2.78046	0.000108026	Up
12649	Chek1	1.87901	0.000113743	Up
71514	Sfpq	0.600515	0.000115056	Up
105171	Arrdc3	0.726436	0.000117254	Up
12369	Casp7	0.733998	0.000117097	Up
20555	Slfn1	2.59523	0.000117285	Up
66174	Nudt14	0.573324	0.000118068	Up
121022	Mrps6	0.792415	0.000120019	Up
74486	Osbpl10	1.11189	0.000121129	Up
234311	Ddx60	1.72196	0.000122044	Up
14468	Gbp2b	2.77429	0.000122555	Up
231801	Agfg2	0.632724	0.000123426	Up
20304	Ccl5	1.71958	0.000124062	Up
80794	Cblc	0.641889	0.000124143	Up
12226	Btg1	0.768272	0.000124665	Up
14339	Aktip	0.406245	0.000125486	Up
94175	Hrg	2.94182	0.000126185	Up
13058	Cybb	0.64751	0.000126747	Up
11841	Arf2	0.574057	0.000127603	Up
18050	Klk1b3	1.66054	0.000128501	Up
22022	Tpst2	0.615584	0.000129634	Up
67239	Rpf2	0.601884	0.0001329	Up
226691	AI607873	1.18427	0.000134548	Up
17314	Mgmt	1.11129	0.000136128	Up
11482	Acvrl1	0.589888	0.000139536	Up
66448	Mrpl20	0.468305	0.00014003	Up
632687	44265	1.21791	0.000145223	Up
21355	Tap2	0.815505	0.000146933	Up
14314	Fstl1	0.556502	0.000148046	Up
74253	Klrg2	1.55352	0.000148766	Up
20194	S100a10	0.62958	0.000153148	Up
22142	Tuba1a	0.762584	0.000153495	Up
546546	Serpina3h	1.5552	0.000154052	Up
108897	Aif1l	0.561916	0.000154817	Up
26362	Axl	0.704598	0.000154939	Up
27053	Asns	0.807307	0.000155945	Up
14594	Ggta1	0.888131	0.000156511	Up
234734	Aars	0.511842	0.000157419	Up
68267	Slc25a22	0.827735	0.000159687	Up
16855	Lgals4	1.08465	0.0001599	Up
67760	Slc38a2	1.14044	0.000160832	Up
223921	Aaas	0.616941	0.000163865	Up
50790	Acsl4	0.839665	0.000164352	Up
170442	Bbox1	0.931912	0.000166925	Up
69121	Chrdl2	1.99811	0.000170396	Up
80986	Ckap2	1.63392	0.000170968	Up
230073	Ddx58	0.523962	0.000174473	Up
107272	Psat1	1.1032	0.000175919	Up
14127	Fcer1g	0.840022	0.000175786	Up
11973	Atp6v1e1	0.403168	0.000177399	Up
13653	Egr1	1.34154	0.0001774	Up
19188	Psme2	0.605422	0.000180711	Up
29858	Pmm1	0.863545	0.000181187	Up
67103	Ptgr1	0.739232	0.000184325	Up
78889	Wsb1	0.5921	0.000184589	Up
246256	Fcgr4	1.57847	0.000185145	Up
22710	Zfp52	0.879541	0.000186416	Up
72077	Gcnt3	2.29372	0.000186872	Up
14628	Ostm1	0.500348	0.000189976	Up
54200	Sult2b1	1.54135	0.000190004	Up
16859	Lgals9	0.643657	0.000192768	Up
22436	Xdh	1.06443	0.000195083	Up
231889	Bud31	0.462405	0.000195322	Up
109828	C7	2.34183	0.000197525	Up
11974	Atp6v0e	0.44201	0.000197303	Up
23997	Psmd13	0.436185	0.000199443	Up
11459	Acta1	5.20541	0.000200694	Up
17063	Muc13	3.70241	0.000204647	Up
213603	Slc44a3	0.799781	0.000204499	Up
107503	Atf5	0.544971	0.00020555	Up
80859	Nfkbiz	0.833577	0.000205782	Up
16832	Ldhb	0.338175	0.000212967	Up
20650	Sntb2	0.700383	0.00021327	Up
71889	Epn3	0.765731	0.000216104	Up
71897	Lypd6b	0.880865	0.000216278	Up
50778	Rgs1	3.63964	0.000217685	Up
16145	Igtp	2.5816	0.000222611	Up
73711	Mvb12a	0.486145	0.000224043	Up
230459	Cyp2j13	1.28	0.000224743	Up
14969	H2-Eb1	1.41765	0.000226134	Up
12514	Cd68	0.759301	0.000233583	Up
109019	Nabp1	0.521936	0.000234577	Up
17329	Cxcl9	3.40304	0.00023469	Up
69146	Gsdmd	1.16757	0.000234532	Up
59003	Maea	0.411709	0.000235423	Up
117160	Ttyh2	0.547793	0.000238318	Up
107350	AW112010	2.11792	0.00024129	Up
107094	Rrp12	0.801105	0.000246284	Up
12269	C4bp	2.70886	0.000249217	Up
72512	Tmem173	1.0194	0.000258161	Up
12810	Coch	1.17159	0.000260253	Up
12258	Serping1	0.889833	0.000261527	Up
269799	Clec4a1	1.16851	0.000263494	Up
67078	Pgp	0.561534	0.000264146	Up
21418	Tfap2a	0.918052	0.000265222	Up
14622	Gjb5	2.60097	0.000265638	Up
15016	H2-Q5	1.21664	0.000265719	Up
13131	Dab1	0.695504	0.000270315	Up
15438	Hoxd9	0.469344	0.000272702	Up
26558	Homer3	0.689088	0.00028074	Up
14120	Fbp2	0.650325	0.0002829	Up
170770	Bbc3	1.14136	0.000284243	Up
74145	F13a1	1.82726	0.000285207	Up
19384	Ran	0.371087	0.000285747	Up
26754	Cops5	0.435662	0.000286399	Up
56397	Morf4l2	0.57513	0.000286238	Up
20307	Ccl8	3.31462	0.000286749	Up
66922	Rras2	0.482716	0.000287979	Up
12753	Clock	0.503322	0.000302769	Up
671535	Parp10	0.788052	0.000303632	Up
74153	Uba7	0.815305	0.000303685	Up
67307	Pbld2	0.527522	0.000307347	Up
234673	Ces2e	1.24852	0.000313255	Up
11927	Atox1	0.611515	0.000317181	Up
218977	Dlgap5	1.85051	0.000318854	Up
107976	Bre	0.49444	0.000319993	Up
19171	Psmb10	1.03919	0.000321061	Up
106564	Ppcs	0.564587	0.000323903	Up
65964	Zak	0.549887	0.000324162	Up
66152	Uqcr10	0.5047	0.00032553	Up
56295	Higd1a	0.479796	0.000326423	Up
433256	Acsl5	0.552534	0.000326959	Up
71988	Esco2	1.90183	0.000329203	Up
22143	Tuba1b	0.432779	0.000333267	Up
67647	4930523C07Rik	0.584597	0.000341297	Up
227659	Slc2a6	1.69718	0.000346023	Up
26949	Vat1	0.537022	0.000352767	Up
628705	Phf11c	4.18692	0.000356442	Up
66390	Slmo2	0.416269	0.000358435	Up
11676	Aldoc	1.08802	0.000363471	Up
16362	Irf1	0.859735	0.000367925	Up
73834	Atp6v1d	0.363139	0.000367884	Up
67203	Nde1	0.570032	0.000371215	Up
233571	P2ry6	1.02363	0.000373335	Up
16913	Psmb8	2.30059	0.000378727	Up
108707	Fam207a	0.501193	0.000379175	Up
56362	Sult1b1	1.00282	0.000382655	Up
69156	Comtd1	0.749434	0.00038877	Up
66071	Ethe1	0.732833	0.000392854	Up
16571	Kif4	1.78251	0.000393886	Up
66569	Gdpd1	0.920345	0.000397871	Up
67388	1110008F13Rik	0.416804	0.000398312	Up
68479	Phf5a	0.537502	0.000398832	Up
106795	Tcf19	0.961222	0.000400358	Up
237436	Gas2l3	1.53707	0.00040224	Up
67138	Herc6	0.772634	0.000410562	Up
225845	Pla2g16	0.631614	0.000413551	Up
394436	Ugt1a1	0.880607	0.000415848	Up
66973	Mrps18b	0.532572	0.000415758	Up
11536	Gpr182	0.657436	0.000418659	Up
22154	Tubb5	0.480436	0.000425132	Up
18787	Serpine1	1.11855	0.000429043	Up
11911	Atf4	0.65418	0.000433134	Up
17158	Man2a1	0.597133	0.000432945	Up
22330	Vcl	0.411093	0.000436656	Up
66047	Mrpl54	0.46155	0.000437452	Up
100038659	Mirt2	1.04433	0.00043979	Up
14719	Got2	0.359707	0.000442121	Up
666907	Ms4a4a	2.9361	0.000443984	Up
64380	Ms4a4c	2.88044	0.000446868	Up
240328	F830016B08Rik	2.21182	0.000448461	Up
15937	Ier3	1.09809	0.000450708	Up
23943	Esyt1	0.555882	0.000451284	Up
11846	Arg1	3.60837	0.000461127	Up
230903	Fbxo44	0.573764	0.000462691	Up
76709	Arpc2	0.417342	0.000464323	Up
226594	Rcsd1	0.742196	0.000465532	Up
12544	Cdc45	1.39585	0.000468179	Up
545902	Ptprh	1.78856	0.000472393	Up
13614	Edn1	1.44518	0.000474774	Up
20491	Sla	1.20693	0.00047488	Up
108907	Nusap1	1.33174	0.000475593	Up
230576	Ttc22	0.963024	0.000480039	Up
30060	Mfi2	2.55264	0.000479705	Up
56338	Txnip	0.590311	0.000479053	Up
624219	Angptl8	1.1889	0.000483749	Up
21789	Tfpi2	0.759767	0.000487132	Up
12925	Crip1	0.879305	0.000488895	Up
14675	Gna14	0.905684	0.000488963	Up
68420	Ankrd13a	0.463074	0.000490133	Up
233199	Mybpc2	2.69097	0.00049136	Up
79043	Spsb3	0.55401	0.000503703	Up
236930	Ercc6l	2.27141	0.00051055	Up
18218	Dusp8	1.05145	0.000515263	Up
21942	Tnfrsf9	4.97875	0.000516731	Up
54366	Ctnnal1	0.592679	0.000520428	Up
70807	Arrdc2	1.41048	0.000524325	Up
17220	Mcm7	0.628233	0.000525837	Up
13805	Eng	0.495064	0.000530982	Up
14102	Fas	0.85052	0.000540348	Up
15944	Irgm1	2.02297	0.000540856	Up
22761	Zfpm1	0.804824	0.000545106	Up
70839	P2ry12	2.34268	0.000544995	Up
16905	Lmna	0.423822	0.000545684	Up
14963	H2-Bl	1.38379	0.000546501	Up
20308	Ccl9	0.950058	0.000553423	Up
229003	Helz2	0.591913	0.000558315	Up
22763	Zfr	0.359228	0.000585724	Up
67604	Get4	0.472723	0.000591286	Up
67759	Plgrkt	0.649752	0.000595502	Up
53857	Tuba8	1.06462	0.000600217	Up
76117	Arhgap15	1.88228	0.000608066	Up
20698	Sphk1	0.91789	0.000618334	Up
15275	Hk1	0.57254	0.000623828	Up
22379	Fmnl3	0.495631	0.000627661	Up
105855	Nckap1l	0.723115	0.000638	Up
20195	S100a11	0.537438	0.00064137	Up
17876	Myef2	0.714436	0.000645078	Up
56150	Mad2l1	0.765217	0.000644756	Up
12238	Commd3	0.477821	0.000660784	Up
13733	Adgre1	0.99203	0.000660605	Up
319880	Tmcc3	0.799307	0.000660379	Up
72289	Malat1	0.692895	0.000666238	Up
235072	44446	0.397203	0.000671705	Up
15979	Ifngr1	0.872047	0.000678242	Up
68854	Asb11	0.894653	0.000681829	Up
20350	Sema3f	0.564908	0.000687457	Up
67187	Zmynd19	0.644993	0.000694836	Up
56089	Ramp3	0.668857	0.000697023	Up
17171	Mas1	1.85756	0.000701105	Up
11810	Apobec1	0.991618	0.000701968	Up
76044	Ncapg2	0.920328	0.000703889	Up
231830	Micall2	0.942598	0.000714329	Up
13857	Epor	1.18422	0.000728643	Up
16565	Kif21b	1.31157	0.000746735	Up
27057	Ncoa4	0.829719	0.000749359	Up
30057	Timm8b	0.445044	0.000750246	Up
219132	Phf11d	1.12549	0.000751855	Up
57429	Sult5a1	1.72148	0.000751697	Up
53315	Sult1d1	0.798875	0.000756354	Up
22680	Zfp207	0.466394	0.0007587	Up
94284	Ugt1a6a	0.831526	0.000763507	Up
12265	Ciita	1.05473	0.000764935	Up
16617	Klk1b24	1.67398	0.00077418	Up
15114	Hap1	0.903239	0.000776622	Up
16818	Lck	1.28805	0.00078638	Up
79201	Tnfrsf23	1.00554	0.00078698	Up
19299	Abcd3	0.447337	0.000800173	Up
171283	Havcr1	1.00687	0.000803104	Up
68585	Rtn4	0.469953	0.000806465	Up
18606	Enpp2	0.422022	0.000809882	Up
53602	Hpcal1	0.510538	0.000819148	Up
68559	Pdrg1	0.53388	0.000818714	Up
16418	Eif6	0.413196	0.000822902	Up
109229	Fam118b	0.684317	0.000837888	Up
11739	Slc25a4	0.414728	0.00084048	Up
66261	Tm4sf20	5.55112	0.000851279	Up
12511	Cd6	2.93751	0.000852342	Up
16600	Klf4	0.704308	0.000868406	Up
105083	Pelo	0.684645	0.000869851	Up
66995	Zcchc18	1.46209	0.000870034	Up
21376	Tbrg1	0.379155	0.000889359	Up
215798	Adgrg6	0.890028	0.000890392	Up
194352	Trpv5	0.908689	0.000892478	Up
78703	Zfp972	0.870766	0.000899868	Up
100042149	Gm3696	5.43047	0.000903647	Up
100952	Emilin1	0.626218	0.000906355	Up
66447	Mgst3	0.445978	0.000908595	Up
68533	Mphosph6	0.601607	0.000922611	Up
22177	Tyrobp	0.70313	0.000928427	Up
20775	Sqle	0.493035	0.000930054	Up
52717	Anapc16	0.653525	0.00093003	Up
72170	Chchd4	0.449808	0.000932323	Up
26886	Cenph	2.60982	0.000934358	Up
20336	Exoc4	0.504824	0.000936702	Up
66191	Ier3ip1	0.458099	0.000948087	Up
207565	Camkk2	0.695084	0.000957758	Up
110956	D17H6S56E-5	0.906979	0.000962894	Up
225363	Etf1	0.527058	0.00096394	Up
234388	Ccdc124	0.418392	0.000984919	Up
54139	Irf6	0.413711	0.000986777	Up
101488143	Hbb-bt	1.49991	0.000995383	Up
11813	Apoc2	2.99941	0.000999185	Up
630499	H2-K2	0.816189	0.00100807	Up
320302	Glt28d2	0.729269	0.00101401	Up
71268	Lrrfip2	0.484015	0.00102319	Up
20210	Saa3	5.82192	0.00103419	Up
65115	Bean1	4.15595	0.00103818	Up
594844	Tceal3	1.88962	0.00103885	Up
68763	1110038B12Rik	0.836465	0.00104568	Up
381823	Apold1	1.31026	0.0010482	Up
13112	Cyp3a11	3.98982	0.00105954	Up
20708	Serpinb6b	0.727744	0.0010651	Up
72074	Anks4b	0.400265	0.00106686	Up
69860	Eif1ad	0.502114	0.00106822	Up
67204	Eif2s2	0.4822	0.00106887	Up
68202	Ndufa5	0.503874	0.00107379	Up
269152	Kif26b	0.921783	0.00109199	Up
231821	Adap1	0.792832	0.00109419	Up
12903	Crabp1	2.88419	0.00110726	Up
20278	Scnn1g	0.617665	0.00110921	Up
100041574	9030025P20Rik	0.449297	0.00111375	Up
74309	Osbp2	0.801819	0.00111218	Up
64685	Nmi	0.651339	0.00111452	Up
71116	Stx18	0.454755	0.00111659	Up
235559	Topbp1	0.471765	0.00111981	Up
57278	Bcam	0.536981	0.00112937	Up
14469	Gbp2	2.94526	0.00114078	Up
78070	Cpt1c	1.39182	0.00115149	Up
19186	Psme1	0.449605	0.0011555	Up
414108	9230114K14Rik	0.858873	0.00115701	Up
69941	2810408I11Rik	1.6839	0.00115813	Up
19128	Pros1	0.56011	0.00116145	Up
16535	Kcnq1	0.636278	0.00116464	Up
100045026	LOC100045026	3.86334	0.0011795	Up
15951	Ifi204	1.1988	0.00118322	Up
80888	Hspb8	0.885978	0.00118867	Up
12827	Col4a2	0.711623	0.00121219	Up
13555	E2f1	1.24909	0.0012157	Up
67134	Nop56	0.616362	0.00121565	Up
14302	Frk	0.488662	0.00121911	Up
100039796	Tgtp2	2.34677	0.0012266	Up
18802	Plcd4	1.021	0.00122733	Up
67921	Ube2f	0.473769	0.0012295	Up
320484	Rasal3	1.4642	0.00123051	Up
67052	Ndc80	2.45573	0.00124452	Up
13723	Emb	0.566196	0.00126861	Up
22629	Ywhah	0.398869	0.00126837	Up
12866	Cox7a2	0.394931	0.00127547	Up
231999	Plekha8	0.385902	0.00127735	Up
16414	Itgb2	0.829684	0.00128946	Up
12716	Ckmt1	0.517417	0.00129121	Up
83433	Trem2	1.81552	0.00129097	Up
22334	Vdac2	0.301816	0.00130988	Up
74337	Palm3	0.638037	0.00131744	Up
12502	Cd3g	1.46012	0.00132005	Up
19173	Psmb5	0.441289	0.0013342	Up
70472	Atad2	0.854315	0.00133602	Up
14200	Fhl2	1.08867	0.00135294	Up
14211	Smc2	0.819995	0.00135488	Up
67528	Nudt7	0.466024	0.00135472	Up
195046	Nlrp1a	1.21122	0.00136123	Up
68961	Phkg2	0.489126	0.00140205	Up
68705	Gtf2f2	0.582142	0.0014293	Up
19252	Dusp1	0.92525	0.00143982	Up
433375	Creg1	0.478759	0.00145657	Up
27226	Pla2g7	0.744337	0.00146231	Up
23960	Oas1g	1.89599	0.0014969	Up
22361	Vnn1	0.643709	0.0015047	Up
12340	Capza1	0.356104	0.00152146	Up
20706	Serpinb9b	4.758	0.0015288	Up
223433	Fam105a	0.933083	0.00153261	Up
105404	BB123696	3.10807	0.00156628	Up
11465	Actg1	0.351033	0.00156727	Up
14688	Gnb1	0.315404	0.00157869	Up
74200	2810403A07Rik	0.419479	0.00158941	Up
224171	C330027C09Rik	1.1754	0.00161605	Up
319446	Dpep2	1.93968	0.00163855	Up
69178	Snx5	0.512159	0.00164575	Up
19052	Ppp2ca	0.286335	0.00168591	Up
230752	Eva1b	0.697357	0.00170757	Up
382450	Gm5177	0.529281	0.00172665	Up
93692	Glrx	1.42657	0.00172765	Up
14570	Arhgdig	1.27806	0.00173331	Up
102545	Cmtm7	0.59287	0.0017384	Up
100859931	Gm20604	0.795171	0.00174116	Up
66588	Cmpk1	0.374701	0.00174195	Up
19294	Nectin2	0.413886	0.00175925	Up
12774	Ccr5	1.35952	0.00177215	Up
70683	Utp20	0.745878	0.00177942	Up
50527	Ero1l	0.528394	0.00178417	Up
70873	Cnbd2	0.758512	0.00180005	Up
66266	Eapp	0.437622	0.001802	Up
107375	Slc25a45	0.469337	0.00181893	Up
70911	Phyhipl	0.462498	0.00183701	Up
16792	Laptm5	0.544967	0.00184912	Up
50927	Nasp	0.530223	0.00186509	Up
14911	Thumpd3	0.448881	0.00187796	Up
106931	Kctd1	0.4899	0.00188526	Up
18815	Plg	3.30422	0.00189271	Up
50528	Tmprss2	0.398761	0.00189794	Up
68837	Foxk2	0.446531	0.0019156	Up
66092	Ghitm	0.280198	0.00191991	Up
16797	Lat	1.77841	0.00192111	Up
68713	Ifitm1	0.956958	0.00192738	Up
74012	Rap2b	0.662053	0.00192807	Up
14381	G6pdx	0.537952	0.00193718	Up
18024	Nfe2l2	0.329797	0.00193983	Up
229363	Gmps	0.406514	0.00194516	Up
20193	S100a1	0.393487	0.00195605	Up
20460	Stil	2.79555	0.00197127	Up
225849	Ppp2r5b	0.510584	0.0019765	Up
67897	Rnmt	0.539909	0.00198036	Up
17474	Clec4d	4.18288	0.00198918	Up
11827	Aqp2	1.53707	0.00199748	Up
67220	Plekho1	0.509543	0.00199694	Up
15166	Hcn2	1.21839	0.00199964	Up
98878	Ehd4	0.379831	0.00200271	Up
232146	Eva1a	0.592371	0.00200939	Up
11907	Ate1	0.398231	0.00202902	Up
386463	Cdsn	1.30204	0.0020339	Up
27214	Dbf4	1.17176	0.00205762	Up
18510	Pax8	0.710285	0.00208654	Up
243659	Styk1	1.50687	0.00210311	Up
12767	Cxcr4	1.17449	0.00210995	Up
16331	Inpp5d	0.744944	0.00210904	Up
18655	Pgk1	0.370818	0.00211728	Up
16197	Il7r	2.2285	0.00212528	Up
100041546	Ly6c2	1.11341	0.00214794	Up
13684	Eif4e	0.341588	0.00214835	Up
12007	Azgp1	5.4672	0.00218969	Up
21933	Tnfrsf10b	0.556774	0.00222667	Up
229900	Gbp7	0.995275	0.00222709	Up
70701	Nipal1	0.937031	0.00223067	Up
16211	Kpnb1	0.351296	0.00225147	Up
218461	Pde8b	0.554117	0.00229929	Up
18102	Nme1	0.45088	0.00230541	Up
217219	Fam171a2	0.889669	0.00231744	Up
13665	Eif2s1	0.35241	0.00234118	Up
14229	Fkbp5	1.79493	0.0023489	Up
224860	Plcl2	0.594188	0.00236019	Up
14858	Gsta2	0.377712	0.00238268	Up
110075	Bmp3	0.850656	0.00241315	Up
331063	Gsdmc2	1.11988	0.00243251	Up
104252	Cdc42ep2	0.634453	0.0024356	Up
330485	Tmem145	3.20065	0.00244064	Up
75909	Vmp1	0.518173	0.00245039	Up
107995	Cdc20	1.19509	0.00246194	Up
72745	Tmem161b	0.442997	0.00246788	Up
12495	Entpd1	0.90143	0.00252289	Up
108058	Camk2d	0.568649	0.00253628	Up
28042	-	0.47694	0.00255452	Up
106344	Rfc4	0.940759	0.00256681	Up
104184	Blmh	0.394623	0.00257026	Up
76448	Ppp1r18	0.611415	0.00257912	Up
23880	Fyb	0.76258	0.00259089	Up
17472	Gbp4	1.96247	0.00259821	Up
20910	Stxbp1	0.548632	0.00260352	Up
192970	Dhrs11	0.509562	0.00260994	Up
20855	Stc1	0.889894	0.00261297	Up
69534	Avpi1	0.576599	0.00261669	Up
19184	Psmc5	0.37028	0.00261965	Up
13167	Dbi	0.344336	0.00262725	Up
12780	Abcc2	0.650274	0.00263461	Up
60530	Fignl1	1.73029	0.00266926	Up
21929	Tnfaip3	0.863183	0.00268065	Up
12509	Cd59a	0.301485	0.00268459	Up
214240	Disp2	1.83606	0.00268787	Up
12183	Bpgm	0.406096	0.00269686	Up
215113	Slc43a2	0.381697	0.00272048	Up
14455	Gas5	0.496499	0.00272861	Up
15384	Hnrnpab	0.397573	0.00273195	Up
15251	Hif1a	0.404662	0.00273528	Up
56644	Clec7a	0.886858	0.00275842	Up
100417829	Gm17757	1.35029	0.00276807	Up
13202	Ddt	0.366649	0.00278177	Up
20526	Slc2a2	0.465827	0.0027797	Up
240660	Slc35g1	0.510974	0.00279276	Up
11977	Atp7a	0.514393	0.00282462	Up
11551	Adra2a	1.12822	0.00283928	Up
14869	Gstp2	0.91633	0.00284658	Up
67949	Nifk	0.366136	0.00285473	Up
20773	Sptlc2	0.511486	0.00285927	Up
14190	Fgl2	0.998747	0.00286818	Up
16644	Kng1	1.00431	0.00286699	Up
67973	Mphosph10	0.484915	0.00288484	Up
232174	Cyp26b1	0.658952	0.00290856	Up
73644	2210039B01Rik	0.906085	0.00290963	Up
52033	Pbk	1.81026	0.00292906	Up
17912	Myo1b	0.805725	0.0029618	Up
23834	Cdc6	2.13427	0.00297007	Up
320825	Samd5	1.27581	0.00297816	Up
54392	Ncapg	2.29718	0.00297713	Up
67179	Ccdc25	0.386304	0.00300397	Up
76563	Qrsl1	0.595865	0.00300676	Up
18516	Pbx3	0.551391	0.00302989	Up
98363	Efhd1	0.394394	0.00305054	Up
12390	Cav2	0.470246	0.0030705	Up
11423	Ache	1.11076	0.0030807	Up
11486	Ada	0.794555	0.00309955	Up
195040	Tmem199	0.480195	0.00310324	Up
215387	Ncaph	1.71119	0.00311168	Up
100732	Mapre3	0.443339	0.00312873	Up
22324	Vav1	1.02492	0.00312759	Up
11690	Alox5ap	0.903234	0.00313207	Up
240055	Neurl1b	0.685287	0.00313715	Up
73914	Irak3	1.11749	0.0031543	Up
18950	Pnp	0.59427	0.00315847	Up
56332	Amotl2	0.616383	0.00317396	Up
219026	Eddm3b	0.696427	0.00319986	Up
23996	Psmc4	0.367903	0.00319943	Up
54132	Pdlim1	0.8873	0.00321426	Up
71876	Cenpu	1.40634	0.0032251	Up
15064	Mr1	0.466782	0.00324058	Up
19185	Psmd4	0.376701	0.00326427	Up
109624	Cald1	0.446963	0.00326978	Up
11720	Mat1a	5.04381	0.00328027	Up
56699	Cdc42ep4	0.562774	0.00328068	Up
100042807	Eif3j2	0.414999	0.00328311	Up
16691	Krt8	0.449842	0.00333139	Up
17387	Mmp14	0.967335	0.00332822	Up
216150	Cdc34	0.407272	0.00332418	Up
21873	Tjp2	0.362563	0.00333136	Up
68075	Lurap1	0.663229	0.00332727	Up
20288	Msr1	1.32319	0.00333374	Up
23984	Pde10a	1.53644	0.00333652	Up
17991	Ndufa2	0.483636	0.0033712	Up
227632	Kcnt1	0.89792	0.00337448	Up
20541	Slc8a1	0.502076	0.00338878	Up
216869	Arrb2	0.553949	0.00338871	Up
58186	Rad18	1.41442	0.00338688	Up
12913	Creb3	0.471465	0.00341965	Up
22673	Zfp185	0.430873	0.00343713	Up
20740	Sptan1	0.381584	0.00348286	Up
16416	Itgb3	1.60058	0.00349522	Up
223473	Nipal2	0.634194	0.00350367	Up
83408	Gimap3	0.789618	0.00350548	Up
100169864	Gm44504	4.61216	0.00355718	Up
66537	Pomp	0.379125	0.00356903	Up
70294	Rnf126	0.478429	0.0036165	Up
54648	Ccdc120	0.772986	0.00362765	Up
230316	Megf9	0.669734	0.00363275	Up
233064	Wdr62	1.05896	0.00363879	Up
18798	Plcb4	0.549986	0.00364798	Up
100038628	Gm10768	0.614432	0.00366907	Up
27403	Abca7	0.440118	0.00369353	Up
68190	Dubr	0.933475	0.00370547	Up
14109	Fau	0.358196	0.00371271	Up
72155	Cenpn	1.31406	0.00372736	Up
13803	Enc1	0.595352	0.00374083	Up
53417	Hif3a	2.25952	0.00374161	Up
17161	Maoa	0.446456	0.00380143	Up
20723	Serpinb9	0.665169	0.00381729	Up
69008	Cab39l	0.350066	0.00382585	Up
12523	Cd84	0.769305	0.00387582	Up
78781	Zc3hav1	0.621211	0.00388703	Up
99887	Tmem56	0.488163	0.00389124	Up
17836	Mug1	5.09098	0.0038954	Up
18704	Pik3c2a	0.442014	0.00391594	Up
212111	Inpp5a	0.411093	0.00392423	Up
22323	Vasp	0.431168	0.00393408	Up
56376	Pdlim5	0.346967	0.00394686	Up
66335	Atp6v1c1	0.304444	0.00397387	Up
14187	Akr1b8	1.11331	0.0039775	Up
114564	Csprs	0.995211	0.00398055	Up
140577	Ankrd6	0.75438	0.00401742	Up
22169	Cmpk2	0.678609	0.00402832	Up
140474	Muc4	2.21083	0.00409006	Up
21771	Cirh1a	0.418529	0.00412411	Up
100568459	Bc1	0.63933	0.00413369	Up
100678	Psph	0.562757	0.00416467	Up
67749	Mgarp	2.50018	0.00417909	Up
12768	Ccr1	0.928163	0.0041877	Up
11818	Apoh	3.13209	0.00419045	Up
54486	Hpgds	1.17217	0.0041981	Up
67247	44257	0.3259	0.00419825	Up
98053	Gtf2f1	0.395054	0.00423419	Up
114141	Cldn16	0.641463	0.00428062	Up
11430	Acox1	0.521339	0.0042823	Up
14793	Cdca3	1.02416	0.00427866	Up
68948	Fam216a	0.45371	0.00428209	Up
14678	Gnai2	0.275364	0.00436355	Up
66601	Tmigd1	0.547457	0.00435969	Up
66570	Cenpm	2.37833	0.00437634	Up
100039636	Atp6v0c-ps2	0.306602	0.00440413	Up
68493	Ndufaf4	0.319784	0.00442353	Up
108670	Epsti1	0.743823	0.00443005	Up
20515	Slc20a1	0.492971	0.0044704	Up
353172	Gars	0.369942	0.00450539	Up
17864	Mybl1	1.01397	0.00454714	Up
667803	H2-T-ps	0.729713	0.00454708	Up
11814	Apoc3	0.985638	0.00456642	Up
30056	Timm9	0.431311	0.00460231	Up
74287	Kcmf1	0.556804	0.00460449	Up
98999	Znfx1	0.315697	0.0046041	Up
70466	Ckap2l	1.51486	0.00465966	Up
16509	Kcne1	0.966689	0.00467357	Up
230904	Fbxo2	1.05943	0.0046659	Up
17393	Mmp7	4.34813	0.00468773	Up
319885	Zcchc7	0.501203	0.00468623	Up
107435	Hat1	0.491017	0.00470516	Up
26428	Orc4	0.353736	0.00471847	Up
60533	Cd274	1.20434	0.00473131	Up
77891	Ube2s	0.371684	0.00481894	Up
74931	4930481A15Rik	1.65369	0.00487199	Up
326618	Tpm4	0.3899	0.00489449	Up
52055	Rab11fip5	0.37094	0.00489355	Up
13427	Dync1i2	0.520265	0.00493652	Up
107146	Glyat	0.325963	0.00499084	Up
20276	Scnn1a	0.517682	0.0049893	Up
56045	Samhd1	0.559699	0.00502159	Up
12651	Chkb	0.462779	0.00504805	Up
27979	Eif3b	0.314362	0.00505709	Up
19885	Rorc	0.527326	0.00506842	Up
27414	Sergef	0.515754	0.00507667	Up
271981	Tbck	0.357839	0.00508066	Up
66916	Ndufb7	0.380224	0.00509851	Up
67683	Pbdc1	0.422023	0.00512639	Up
227929	Cytip	0.344767	0.00513468	Up
381308	Mnda	2.74592	0.00514433	Up
67671	Rpl38	0.336993	0.00514303	Up
18938	Ppp1r14b	0.476272	0.00515573	Up
74091	Npl	0.604903	0.00517004	Up
225182	Rbbp8	0.533619	0.0051927	Up
20454	St3gal5	0.781156	0.0051971	Up
27221	Chaf1a	0.899152	0.00520891	Up
12549	Arhgap31	0.514232	0.00522055	Up
12336	Capns1	0.259305	0.00523384	Up
236915	Arhgef9	0.562276	0.00525313	Up
71693	Colec11	1.67908	0.00526546	Up
20259	Scin	0.588161	0.00529343	Up
19291	Purb	0.32957	0.00530663	Up
12799	Cnp	0.513937	0.00532542	Up
15163	Hcls1	0.668137	0.00532949	Up
17190	Mbd1	0.510677	0.00532635	Up
14728	Lilrb4a	0.852826	0.00534885	Up
67710	Polr2g	0.496849	0.00534753	Up
214253	Etnk2	0.635309	0.00536738	Up
18030	Nfil3	1.32025	0.00538299	Up
110648	Lmx1a	2.43719	0.00543281	Up
16622	Klk1b5	1.15042	0.00543218	Up
69863	Ttc39b	0.6671	0.00544839	Up
50911	Exosc9	0.434104	0.00547261	Up
68396	Nat8	0.592923	0.00546926	Up
20530	Slc31a2	0.458614	0.00548134	Up
545539	Gm15417	0.857473	0.00552254	Up
18356	Olfr56	4.36649	0.00553855	Up
66926	Trmt6	0.431009	0.00554709	Up
72729	Cdc42se2	0.391429	0.0055732	Up
68152	Fam133b	0.606423	0.00564645	Up
14697	Gnb5	0.524963	0.00566766	Up
14710	Gngt2	0.796973	0.00568615	Up
634731	Susd1	0.58956	0.00576135	Up
19663	Rbpms	0.537274	0.00583276	Up
268373	Ppia	0.287207	0.0058422	Up
12045	Bcl2a1b	1.78882	0.0058902	Up
232156	Slc4a5	0.769246	0.00589098	Up
235047	Zfp809	0.411309	0.00591568	Up
433004	B830017H08Rik	0.735296	0.00592344	Up
14923	Guk1	0.363632	0.00593333	Up
217232	Cdc27	0.391881	0.00593682	Up
11488	Adam11	1.18418	0.00597307	Up
231932	Gimap7	1.97078	0.00598192	Up
226122	Ubtd1	0.466735	0.00601043	Up
19225	Ptgs2	1.34574	0.00602422	Up
12833	Col6a1	0.762221	0.00602783	Up
102920	Cenpi	2.05003	0.00605887	Up
20364	Sepw1	0.351551	0.00609319	Up
16409	Itgam	1.1385	0.0061124	Up
18412	Sqstm1	0.507585	0.00611713	Up
73674	Wdr75	0.472168	0.00612824	Up
19125	Prodh	0.521791	0.00613361	Up
15040	H2-T23	0.521403	0.00617029	Up
19012	Plpp1	0.445945	0.00619039	Up
13681	Eif4a1	0.319977	0.00620249	Up
73737	1110008P14Rik	0.445338	0.00620788	Up
26443	Psma6	0.295546	0.00621787	Up
20202	S100a9	1.27764	0.00622702	Up
16007	Cyr61	1.77715	0.00625075	Up
74596	Cds1	0.387529	0.00637052	Up
15926	Idh1	0.421513	0.00637961	Up
70160	Vps36	0.338648	0.00647499	Up
16870	Lhx2	2.69805	0.00651072	Up
66397	Sar1b	0.314114	0.00655736	Up
26426	Nubp2	0.391917	0.00657291	Up
99010	Lpcat4	0.482081	0.00657828	Up
29810	Bag3	0.418754	0.00660671	Up
60425	Doc2g	1.24703	0.00664709	Up
13664	Eif1a	0.439754	0.00665405	Up
72709	C1qtnf6	1.16234	0.00669193	Up
99730	Taf13	0.390517	0.00669335	Up
100978	Nfxl1	0.542141	0.00670282	Up
70433	Draxin	3.75562	0.00675167	Up
15254	Hint1	0.32323	0.00678286	Up
223753	Cerk	0.52506	0.00680792	Up
12740	Cldn4	0.620095	0.0068294	Up
11799	Birc5	1.13926	0.00685504	Up
72504	Taf4b	0.741916	0.0068738	Up
66113	Apoa5	3.6415	0.00690176	Up
217316	Slc16a5	0.738724	0.00692994	Up
229898	Gbp5	0.893366	0.00700176	Up
70101	Cyp4f16	0.501901	0.00702195	Up
27273	Pdk4	1.42245	0.00704887	Up
12631	Cfl1	0.29011	0.00706427	Up
72722	Fam98a	0.339751	0.00706261	Up
20303	Ccl4	3.62747	0.00707663	Up
211550	Tifa	0.728477	0.00710036	Up
71461	Ptk7	0.564279	0.00718062	Up
19387	Rangap1	0.356377	0.00718465	Up
66848	Fuca2	0.286065	0.00719223	Up
18858	Pmp22	0.535911	0.00720475	Up
66521	Rwdd1	0.327723	0.00722134	Up
223650	Eppk1	1.16154	0.00730769	Up
239743	Klhl6	1.05734	0.00733457	Up
12426	Cckbr	2.3096	0.00734697	Up
66929	Asf1b	1.8068	0.00738313	Up
11443	Chrnb1	0.748896	0.00740181	Up
22213	Ube2g2	0.440677	0.00741829	Up
66226	Trappc2	0.45066	0.00741285	Up
11606	Agt	0.614095	0.00742994	Up
20744	Strbp	0.359709	0.00743488	Up
330836	Slc7a6	0.74124	0.00745435	Up
19223	Ptgis	1.22475	0.00747197	Up
22375	Wars	0.333043	0.00746909	Up
67898	Pef1	0.297647	0.00749471	Up
654822	D330041H03Rik	0.936834	0.00761443	Up
234664	Nae1	0.385873	0.00763005	Up
22791	Dnajc2	0.461807	0.00766163	Up
74137	Nuak2	0.570265	0.00767569	Up
71041	Pcgf6	0.60135	0.00771449	Up
17174	Masp1	1.53412	0.00772615	Up
19084	Prkar1a	0.27012	0.0077238	Up
26373	Clcn7	0.362919	0.00774007	Up
103140	Gstt3	0.345602	0.00774369	Up
110323	Cox6b1	0.397031	0.00775684	Up
51810	Hnrnpu	0.306308	0.00775689	Up
27407	Abcf2	0.366799	0.00777836	Up
212377	Mms22l	0.884085	0.00779312	Up
78749	Filip1l	0.778889	0.00782226	Up
20226	Sars	0.397713	0.00784933	Up
380773	Slirp	0.394355	0.00787985	Up
56452	Orc6	0.537124	0.00788402	Up
78938	Fbxo34	0.534541	0.00788141	Up
26444	Psma7	0.339823	0.00791886	Up
330863	Trim67	1.58433	0.00792407	Up
329260	Dennd1b	0.463497	0.00794088	Up
227327	B3gnt7	0.496624	0.00795474	Up
70350	Basp1	0.963365	0.00795531	Up
67367	Paxbp1	0.406058	0.00796498	Up
50909	C1ra	0.846136	0.00797506	Up
70186	Fam162a	0.316682	0.00799055	Up
53869	Rab11a	0.289451	0.00804262	Up
70719	Hmha1	0.620214	0.00803687	Up
56715	Rabgef1	0.537879	0.00804668	Up
18733	Pirb	1.04152	0.00805467	Up
17872	Ppp1r15a	0.683149	0.00805943	Up
75687	Fam65a	0.383151	0.00810118	Up
60595	Actn4	0.389194	0.00813319	Up
100504267	Trp53cor1	2.25861	0.00816712	Up
53893	Nudt5	0.419072	0.00818054	Up
14747	Cmklr1	0.572987	0.0082087	Up
69047	Atp2c2	1.54298	0.0082252	Up
320571	Atp8b5	0.882657	0.00829829	Up
74166	Tmem38a	0.399864	0.00829553	Up
12161	Bmp6	0.548742	0.00832168	Up
13870	Ercc1	0.497281	0.00833108	Up
16427	Itih4	2.98289	0.00835158	Up
69861	2010003K11Rik	1.09589	0.00837999	Up
73246	Rassf6	0.467669	0.00841072	Up
239650	Ccdc184	2.44382	0.00841417	Up
22635	Zan	1.40218	0.00843841	Up
27425	Atp5l	0.44433	0.00845447	Up
74107	Cep55	1.64209	0.00856111	Up
100041286	Snhg15	1.03964	0.00857884	Up
142688	Asb13	0.597907	0.00859409	Up
18724	Pira11	1.2329	0.00860226	Up
171284	Timd2	0.528352	0.00862369	Up
50782	Rgs11	0.690851	0.00865215	Up
13051	Cx3cr1	0.68136	0.00870124	Up
72400	Pinx1	0.66508	0.00874952	Up
73689	Bloc1s2	0.478242	0.00874847	Up
433771	Minos1	0.349294	0.00880134	Up
208659	Fam20a	0.678465	0.00881958	Up
12017	Bag1	0.285626	0.00882897	Up
226352	Epb41l5	0.428941	0.00888708	Up
71393	Kctd6	0.516228	0.0089098	Up
12488	Cd2ap	0.393433	0.00891669	Up
11931	Atp1b1	0.281064	0.00892816	Up
13244	Degs1	0.266988	0.00893149	Up
67856	Echdc3	0.745878	0.00895111	Up
68743	Anln	1.02418	0.00898466	Up
69104	44260	0.370448	0.00898639	Up
29875	Iqgap1	0.292747	0.00899	Up
74112	Usp16	0.355324	0.00900881	Up
12772	Ccr2	0.798304	0.00907609	Up
101202	Hepacam2	0.7827	0.00910286	Up
623230	Tmem200b	0.901971	0.00911666	Up
19361	Rad51	1.49846	0.0091342	Up
329324	Syt14	0.806406	0.00917553	Up
381280	Hjurp	0.893062	0.00919094	Up
224344	Rbm11	0.700786	0.0091984	Up
69094	Tmem160	0.456062	0.00921671	Up
54140	Avpr1a	0.759462	0.00933942	Up
14773	Grk5	0.614093	0.00938185	Up
78317	Ccdc88b	1.05062	0.00946333	Up
69727	Usp46	0.367813	0.0094724	Up
17524	Mpp1	0.719033	0.00950069	Up
319859	E030011O05Rik	1.72196	0.00954963	Up
208795	Tmem63a	0.410443	0.00957679	Up
66958	Tmx2	0.34136	0.00957551	Up
68991	Ssu72	0.352276	0.00960029	Up
69875	Ndufa11	0.429656	0.00961822	Up
68545	Ecscr	0.612105	0.00963203	Up
21898	Tlr4	0.699766	0.00970362	Up
226652	Arhgap30	0.689837	0.00972973	Up
227210	Ccnyl1	0.64238	0.00985414	Up
19296	Pvt1	1.00225	0.00986032	Up
13347	Dffa	0.410175	0.00986996	Up
56177	Olfm1	0.621605	0.00987105	Up
20716	Serpina3n	1.59212	0.00991557	Up
69327	1700007K13Rik	1.62235	0.00996056	Up
70223	Nars	0.363855	0.00995738	Up
54127	Rps28	0.367481	0.00997993	Up
18946	Pnliprp1	1.67733	0.0100369	Up
52123	Agpat5	0.419945	0.0100507	Up
14062	F2r	1.26536	0.0101056	Up
20277	Scnn1b	0.526946	0.0101261	Up
67951	Tubb6	0.610204	0.0101235	Up
14547	Gdap2	0.469527	0.0101539	Up
58994	Smpd3	1.37487	0.0101745	Up
27261	Dok3	0.872533	0.0102229	Up
207839	Galnt6	1.45988	0.0103575	Up
20610	Sumo3	0.30766	0.0103652	Up
67849	Cdca5	1.84387	0.010537	Up
12560	Cdh3	0.739165	0.0105538	Up
22294	Uxt	0.468362	0.010556	Up
434223	Gm1966	0.62221	0.0105476	Up
77521	Mtus2	1.97989	0.0106296	Up
245555	C77370	0.795878	0.0106476	Up
63959	Slc29a1	0.3937	0.0106886	Up
12236	Bub1b	2.09966	0.0107315	Up
13120	Cyp4b1	0.508154	0.0107252	Up
211948	Pde12	0.400914	0.0107328	Up
54130	Actr1a	0.342823	0.0107245	Up
209588	Sectm1a	1.02017	0.0107459	Up
77407	Rab35	0.324981	0.010768	Up
320394	Cenpt	0.860355	0.0108052	Up
228033	Atp5g3	0.303173	0.0108359	Up
94180	Acsbg1	1.51238	0.0108359	Up
229906	Gtf2b	0.362715	0.0108946	Up
76281	Tax1bp3	0.298721	0.0109174	Up
625360	BC147527	3.5471	0.0109448	Up
20419	Shcbp1	1.24772	0.0109978	Up
66412	Arrdc4	0.50215	0.0110117	Up
98267	Stk17b	0.623708	0.0110101	Up
22230	Ufd1l	0.469504	0.0110451	Up
12608	Cebpb	1.06114	0.0110587	Up
71111	Gpr39	0.982118	0.0110673	Up
19106	Eif2ak2	0.312464	0.0111255	Up
231997	Fkbp14	0.726116	0.0111335	Up
333433	Gpd1l	0.402106	0.0111379	Up
56200	Ddx21	0.486683	0.0111914	Up
53897	Gal3st1	0.531318	0.0111959	Up
13098	Cyp2c39	4.39646	0.0112021	Up
106628	Trip10	0.352408	0.0112489	Up
11987	Slc7a1	0.511284	0.0112872	Up
52897	Rbfox3	1.56891	0.0113131	Up
20677	Sox4	0.481841	0.0113175	Up
21987	Tpd52l1	0.487279	0.0113266	Up
54353	Skap2	0.339392	0.0113348	Up
18439	P2rx7	0.750363	0.0113739	Up
11811	Apobec2	1.14738	0.0114054	Up
17122	Mxd4	0.349108	0.0114411	Up
20525	Slc2a1	0.392387	0.0114498	Up
21969	Top1	0.279365	0.0114985	Up
77127	A930001A20Rik	2.72061	0.0115065	Up
320292	Rasgef1b	0.691986	0.0115219	Up
70699	Nup205	0.378535	0.0115499	Up
14579	Gem	0.67653	0.0116017	Up
74568	Mlkl	1.04176	0.0116119	Up
66864	Clec14a	0.552512	0.0116255	Up
320116	Fndc9	1.11108	0.0116328	Up
16728	L1cam	0.513659	0.0116842	Up
67326	1700037H04Rik	0.562153	0.0116857	Up
19650	Rbl1	0.47119	0.011709	Up
15511	Hspa1b	0.724222	0.0117728	Up
52679	E2f7	1.77869	0.0117909	Up
11933	Atp1b3	0.257634	0.0119498	Up
22388	Wdr1	0.311161	0.0119683	Up
14745	Lpar1	1.0172	0.0120352	Up
16669	Krt19	0.937241	0.0120379	Up
66416	Ndufa7	0.316029	0.0120447	Up
66461	Ptpmt1	0.370649	0.0120758	Up
16408	Itgal	0.769327	0.0120851	Up
105835	Sgsm3	0.461715	0.0121147	Up
13002	Dnajc5	0.477891	0.0121238	Up
114893	Dcun1d1	0.341039	0.0121527	Up
12525	Cd8a	1.16536	0.0121751	Up
544963	Iqgap2	0.386064	0.0122143	Up
108664	Atp6v1h	0.326299	0.0122752	Up
11858	Rnd2	0.628964	0.0123301	Up
57440	Ehd3	0.402332	0.0123389	Up
30935	Tor3a	0.386657	0.012421	Up
27361	Msrb1	0.399206	0.012452	Up
338375	Atp6v1g3	0.638495	0.0124879	Up
12983	Csf2rb	0.817128	0.0125324	Up
53603	Tslp	1.69772	0.0126168	Up
140917	Dclre1b	0.808484	0.0127516	Up
114143	Atp6v0b	0.294192	0.0129708	Up
98845	Eps8l2	0.313648	0.0129874	Up
69740	Dph5	0.504535	0.0129978	Up
74191	P2ry13	1.2528	0.0130168	Up
58233	Dnaja4	0.50463	0.0130414	Up
20362	44447	0.518078	0.0130855	Up
67920	Mak16	0.422003	0.0130921	Up
15374	Hn1	0.509379	0.0131286	Up
67091	Trappc6a	0.482092	0.0131417	Up
74194	Rnd3	0.719426	0.0131646	Up
17153	Mal	0.350518	0.0132156	Up
56720	Tdo2	3.07439	0.0132191	Up
27281	Hrasls	0.950756	0.0132411	Up
18654	Pgf	1.6209	0.013292	Up
227620	Uap1l1	0.297986	0.0132991	Up
73652	2210408F21Rik	0.586528	0.0133118	Up
213006	Mfsd4a	0.423635	0.0133224	Up
223701	Mkl1	0.420063	0.0133542	Up
56708	Clcf1	0.965446	0.0134353	Up
18810	Plec	0.362513	0.0135377	Up
231931	Gimap6	0.498658	0.0135509	Up
432720	Akr1c19	0.392535	0.0135964	Up
24088	Tlr2	0.839375	0.0136703	Up
50500	Ttpa	1.52357	0.0138057	Up
28240	Trpm2	1.57815	0.0138181	Up
18414	Osmr	1.04009	0.0138904	Up
20341	Selenbp1	0.350863	0.0140065	Up
100342	Fam46b	0.77335	0.0140274	Up
23833	Cd52	0.595272	0.0141079	Up
107271	Yars	0.338775	0.0141551	Up
110460	Acat2	0.260737	0.0141513	Up
67072	Cdc37l1	0.760382	0.0142006	Up
17940	Naip1	1.85081	0.0142413	Up
11768	Ap1m2	0.378785	0.0142677	Up
67609	4930453N24Rik	0.351399	0.0142785	Up
106557447	LOC106557447	1.19721	0.0142938	Up
12481	Cd2	1.30948	0.0142935	Up
66998	Psmd5	0.288403	0.014302	Up
13363	Dhh	1.41088	0.0143392	Up
320981	Enpp6	0.429988	0.0144225	Up
20371	Foxp3	2.22861	0.0144387	Up
243168	Hsd17b13	1.00655	0.0144846	Up
11944	Atp4a	0.477103	0.0145291	Up
20743	Sptbn2	0.517151	0.0145453	Up
78330	Ndufv3	0.302483	0.0145468	Up
55989	Nop58	0.35415	0.0145745	Up
66411	Tbcb	0.330519	0.0145869	Up
56036	Ccnl2	0.365346	0.01464	Up
215929	Mfsd4b1	0.342441	0.0147746	Up
11867	Arpc1b	0.323354	0.0148203	Up
16543	Mdfic	0.351556	0.0148393	Up
16881	Lig1	0.61681	0.0148327	Up
56382	Rab9	0.352207	0.0148469	Up
14313	Fst	0.688394	0.0148586	Up
192176	Flna	0.449669	0.0148653	Up
14063	F2rl1	0.451784	0.0148758	Up
269582	Clspn	1.77128	0.0148967	Up
272551	Gins2	0.870994	0.0149042	Up
18477	Prdx1	0.268202	0.0149377	Up
60504	Il21r	1.26467	0.0149774	Up
20531	Slc34a2	0.551754	0.0150112	Up
51788	H2afz	0.335536	0.0150456	Up
12442	Ccnb2	1.2548	0.0150687	Up
71946	Endod1	0.521097	0.0150664	Up
20375	Spi1	0.691638	0.0150758	Up
78634	Spaca7	2.97183	0.0151004	Up
228410	Cstf3	0.368282	0.0151077	Up
30934	Tor1b	0.339386	0.0151651	Up
56494	Gosr2	0.273482	0.0151901	Up
66809	Krt20	2.49563	0.015195	Up
26888	Clec4a2	1.01651	0.0152298	Up
14423	Galnt1	0.304111	0.01529	Up
100038347	Fam174b	0.581791	0.0153197	Up
98238	Lrrc59	0.313188	0.015324	Up
394430	Ugt1a10	1.13523	0.0153528	Up
70036	Dancr	0.751964	0.0153589	Up
17133	Maff	1.16908	0.0153743	Up
18711	Pikfyve	0.342796	0.0154044	Up
64297	Gprc5b	0.564902	0.0154152	Up
192657	Ell2	0.590575	0.0155584	Up
67857	Ppp6c	0.305607	0.0155698	Up
58859	Efemp2	0.579687	0.0156073	Up
98258	Txndc9	0.329309	0.0156022	Up
100316870	Gm17821	0.545898	0.0156513	Up
27984	Efhd2	0.538184	0.0156558	Up
399510	Map4k5	0.3815	0.0157027	Up
15018	H2-Q7	2.97073	0.0157305	Up
73736	Fcf1	0.396621	0.0157716	Up
194401	Mical3	0.308091	0.0157829	Up
28080	Atp5o	0.318957	0.0157892	Up
67948	Fbxo28	0.372652	0.0158029	Up
66290	Atp6v1g1	0.280768	0.0158229	Up
57750	Wdr12	0.498775	0.0158433	Up
66680	Oser1	0.428395	0.0159053	Up
414084	Tnip3	3.01965	0.0159348	Up
68393	Mogat1	0.538834	0.0160119	Up
100737	Dcun1d4	0.350514	0.0160553	Up
105504	Exoc5	0.487562	0.0160507	Up
231123	Haus3	0.654165	0.0160651	Up
27218	Slamf1	2.10463	0.0160863	Up
14479	Usp15	0.323073	0.0161128	Up
68544	2310036O22Rik	0.275919	0.0161247	Up
67177	Cdt1	0.705795	0.0161455	Up
69291	1700001L05Rik	0.547031	0.0161363	Up
110135	Fgb	1.50522	0.0162331	Up
67832	Brix1	0.389563	0.0162494	Up
22370	Vtn	2.14809	0.0162978	Up
13097	Cyp2c38	2.20476	0.0163388	Up
16476	Jun	0.530123	0.0163774	Up
212070	Clrn3	0.457875	0.0163933	Up
13026	Pcyt1a	0.549827	0.0164205	Up
104086	Cyp27a1	0.505058	0.016442	Up
240672	Dusp5	1.25627	0.0165112	Up
12960	Crybb1	3.29219	0.0166089	Up
74325	Cltb	0.256087	0.0166225	Up
12859	Cox5b	0.246696	0.0167186	Up
17355	Aff1	0.453695	0.0167172	Up
216019	Hkdc1	0.749315	0.0167689	Up
207686	Cfap69	0.554221	0.0168127	Up
16998	Ltbp3	0.365068	0.0168828	Up
60411	Cenpk	1.49981	0.016951	Up
69639	Exosc8	0.487628	0.0169642	Up
71955	Ist1	0.276973	0.0169731	Up
20613	Snai1	0.882572	0.0170077	Up
21857	Timp1	2.43648	0.0171016	Up
59040	Rhot1	0.29356	0.0171402	Up
234366	Gatad2a	0.317913	0.0171688	Up
13166	Dbh	2.63323	0.0172069	Up
14107	Fat1	0.285232	0.0172124	Up
15257	Hipk1	0.527193	0.0172446	Up
105559	Mbnl2	0.43713	0.0173153	Up
66925	Sdhd	0.305014	0.0173122	Up
12795	Plk3	2.11306	0.0174575	Up
18631	Pex11a	0.394155	0.017457	Up
106205	Zc3h7a	0.348188	0.0175248	Up
14289	Fpr2	3.06808	0.0175214	Up
12865	Cox7a1	0.564306	0.0175484	Up
56455	Dynll1	0.333524	0.0175455	Up
16426	Itih3	1.78938	0.0175632	Up
50773	Nt5c	0.438902	0.0175853	Up
54128	Pmm2	0.297976	0.0176604	Up
75734	Mff	0.27825	0.0177019	Up
11513	Adcy7	0.717233	0.017736	Up
21781	Tfdp1	0.352405	0.0177592	Up
246746	Cd300lf	1.40909	0.0178354	Up
20361	Sema7a	0.73608	0.0178485	Up
30955	Pik3cg	0.934953	0.0179036	Up
12018	Bak1	0.451249	0.0179175	Up
108067	Eif2b3	0.483787	0.0179418	Up
54484	Mkrn1	0.419232	0.0179592	Up
68278	Ddx39	0.427424	0.0179481	Up
73024	Emc7	0.28413	0.0179617	Up
13367	Diaph1	0.297421	0.0179822	Up
14105	Srsf10	0.285837	0.0179826	Up
382045	Adgrg5	1.42138	0.0180326	Up
66214	Rgcc	0.703873	0.0180177	Up
26429	Orc5	0.329741	0.0180444	Up
11905	Serpinc1	1.19171	0.0180752	Up
67877	Naa20	0.332463	0.0180766	Up
18768	Pkib	1.05093	0.0181033	Up
15007	H2-Q10	1.27202	0.0182215	Up
214345	Lrrc1	0.32051	0.0182343	Up
20462	Tra2b	0.254379	0.0182446	Up
380752	Tssc1	0.43987	0.0183556	Up
625249	Gpx4	0.273247	0.0183692	Up
66381	Rnf113a2	0.44254	0.018399	Up
69641	Wdr20	0.330847	0.0184051	Up
74600	Mrpl47	0.440076	0.0184976	Up
12505	Cd44	0.802176	0.0186173	Up
219135	Mtmr6	0.323176	0.0186283	Up
27007	Klrk1	1.70848	0.0186847	Up
66978	Luc7l	0.325528	0.018673	Up
72297	B3gnt3	1.79351	0.0187013	Up
76905	Lrg1	1.21322	0.0186963	Up
23853	Def6	0.680906	0.0187697	Up
381091	H2-Eb2	2.19643	0.0187789	Up
215748	Cnksr3	0.44181	0.0188832	Up
13087	Cyp2a5	0.558864	0.018902	Up
72542	Pgam5	0.369377	0.0189645	Up
21335	Tacc3	0.765376	0.0190172	Up
667214	9930111J21Rik1	0.918718	0.019042	Up
66258	Mrps17	0.314759	0.0190949	Up
66383	Iscu	0.27578	0.0190987	Up
231986	Jazf1	0.892105	0.0192233	Up
26570	Slc7a11	1.45284	0.0192381	Up
20692	Sparc	0.351742	0.0192951	Up
68949	Zfas1	0.531329	0.019397	Up
70435	Inf2	0.459461	0.0193978	Up
22030	Traf2	0.406638	0.019466	Up
17829	Muc1	0.770687	0.0195095	Up
76737	Creld2	0.542752	0.0195231	Up
106073	Mfsd5	0.431963	0.0195341	Up
56426	Pdcd10	0.344164	0.0195712	Up
112407	Egln3	0.524142	0.0196482	Up
16319	Incenp	0.673118	0.0197453	Up
193740	Hspa1a	0.749686	0.0198344	Up
108101	Fermt3	0.586826	0.0198672	Up
269831	Tspan12	0.289418	0.0198799	Up
13085	Cyp2a12	4.03122	0.0199898	Up
17112	Tm4sf1	0.384057	0.0200393	Up
16948	Lox	2.88013	0.0201577	Up
18738	Pitpna	0.267822	0.0201744	Up
216438	44264	0.545729	0.0201762	Up
56289	Rassf1	0.401405	0.0202763	Up
69660	Tmbim1	0.355761	0.0203022	Up
628900	Serpina3i	1.80167	0.0203736	Up
14727	Lilr4b	0.869968	0.0204181	Up
11857	Arhgdib	0.439194	0.0204284	Up
14674	Gna13	0.421316	0.0206218	Up
27356	Insl6	0.741927	0.0206535	Up
234384	Mpv17l2	0.335497	0.020799	Up
213417	Klhdc8a	0.363373	0.0208918	Up
235380	Dmxl2	0.446115	0.0208906	Up
13609	S1pr1	0.539551	0.0209178	Up
68487	Tmem140	0.732004	0.0209177	Up
11783	Apaf1	0.547693	0.0210433	Up
66109	Tspan13	0.37726	0.0211405	Up
18124	Nr4a3	1.73019	0.0212543	Up
20849	Stat4	1.6522	0.0212663	Up
624784	Gm9855	0.381506	0.0212956	Up
18103	Nme2	0.301393	0.0213727	Up
72310	Nkg7	1.44267	0.0213993	Up
228775	Trib3	1.01	0.021545	Up
94176	Dock2	0.676713	0.021567	Up
22146	Tuba1c	0.336844	0.0215962	Up
234199	Fgl1	3.45464	0.0216036	Up
16177	Il1r1	0.476662	0.0216263	Up
234724	Tat	4.84363	0.0216265	Up
20090	Rps29	0.405269	0.0216803	Up
209387	Trim30d	2.02722	0.0216933	Up
66531	Cmc2	0.48962	0.0217068	Up
59032	Ppp2r3c	0.363731	0.0217285	Up
66171	Pgls	0.406088	0.0217574	Up
71085	Arhgap19	0.767728	0.0217775	Up
407788	BC051142	1.95137	0.0218359	Up
227737	Fam129b	0.42739	0.0218516	Up
12215	Bsg	0.234523	0.0219359	Up
56419	Diaph3	1.4812	0.0219897	Up
67456	Ergic2	0.248849	0.0219959	Up
71310	Tbc1d9	0.56984	0.0221032	Up
226747	Ahctf1	0.329457	0.0221558	Up
67867	Lrrc28	0.406613	0.0221581	Up
99889	Arfip1	0.323893	0.0222569	Up
15458	Hpx	3.50385	0.0223045	Up
57028	Pdxp	1.14111	0.0223225	Up
56095	Ftsj3	0.440072	0.022336	Up
68041	Mid1ip1	0.414098	0.0223432	Up
16646	Kpna1	0.447368	0.0224114	Up
17096	Lyn	0.308993	0.0224622	Up
15437	Hoxd8	0.270051	0.0225321	Up
101056136	Gm17026	2.00976	0.022582	Up
67477	Abhd15	0.847396	0.0227263	Up
14219	Ctgf	1.86592	0.0227513	Up
56724	Cript	0.260961	0.0227974	Up
22428	Dctn6	0.305487	0.0228285	Up
71956	Rnf135	0.51116	0.0228392	Up
68588	Cthrc1	1.92725	0.0228516	Up
12343	Capza2	0.262572	0.0229574	Up
19182	Psmc3	0.275012	0.0229208	Up
241062	Pgap1	0.2945	0.0229082	Up
64099	Parvg	0.751597	0.0229322	Up
67834	Idh3a	0.207797	0.0229572	Up
99526	Usp53	0.636694	0.0229132	Up
19348	Kif20a	0.826274	0.023038	Up
66144	Atp6v1f	0.28828	0.0230316	Up
68235	Mturn	0.283462	0.0231929	Up
319314	A930001C03Rik	1.19046	0.0232656	Up
72393	Faim2	2.42844	0.0232731	Up
102866	Pls3	0.284301	0.0232999	Up
100226	Stx12	0.466689	0.0233306	Up
13685	Eif4ebp1	0.451728	0.0233254	Up
22694	Zfp35	0.324298	0.0233557	Up
70059	Degs2	0.414518	0.0233621	Up
71678	Brox	0.332468	0.0233539	Up
319660	Agmo	0.375007	0.0234598	Up
18048	Klk1b4	1.43223	0.0235059	Up
231946	Fam221a	1.51315	0.0235445	Up
15168	Hcn3	1.30753	0.0235885	Up
100039781	Hrct1	1.08553	0.0236223	Up
231570	A830010M20Rik	0.533723	0.0236419	Up
56744	Pf4	1.22193	0.0236367	Up
74451	Pgs1	0.344205	0.0236442	Up
71398	5430427O19Rik	1.55881	0.0237032	Up
101314	Brk1	0.254482	0.0237338	Up
68815	Btbd10	0.477755	0.023765	Up
230279	6330416G13Rik	0.500457	0.0237795	Up
19244	Ptp4a2	0.287175	0.0238103	Up
69666	Psmg4	0.474389	0.0238038	Up
18969	Pola2	0.446704	0.0238638	Up
230806	Aim1l	1.33429	0.0239122	Up
12070	Ngfrap1	0.420664	0.023925	Up
94213	Ddx50	0.296899	0.0240223	Up
56436	Adrm1	0.349025	0.0240597	Up
19878	Rock2	0.527566	0.0241113	Up
27388	Ptdss2	0.297429	0.024105	Up
69852	Tcf23	2.07805	0.0241869	Up
27224	Tceb3	0.366483	0.024322	Up
66201	Vta1	0.327338	0.0243528	Up
64138	Ctsz	0.305217	0.0245055	Up
53414	Bysl	0.37737	0.0245509	Up
52855	Lair1	0.746759	0.0245722	Up
11474	Actn3	1.10898	0.0246697	Up
19082	Prkag1	0.30017	0.0246598	Up
71746	Rgl3	0.376592	0.024678	Up
11605	Gla	0.479782	0.0247391	Up
67673	Tceb2	0.278518	0.0247822	Up
17996	Neb	2.00732	0.0248469	Up
18755	Prkch	0.398504	0.0249112	Up
217430	Pqlc3	0.562882	0.0249164	Up
30877	Gnl3	0.525332	0.0249084	Up
24086	Tlk2	0.427167	0.0249731	Up
22137	Ttk	1.73893	0.0249901	Up
11864	Arnt2	0.421578	0.0250002	Up
17873	Gadd45b	1.05622	0.0250181	Up
69077	Psmd11	0.376681	0.0251254	Up
74424	Tmc5	0.92933	0.0252726	Up
213326	Scyl2	0.351613	0.0253095	Up
20293	Ccl12	2.1103	0.0253242	Up
77116	Mtmr2	0.3485	0.0253388	Up
68272	Rbm28	0.314519	0.0254812	Up
21881	Tkt	0.321411	0.0256348	Up
76080	Ttpal	0.35954	0.025682	Up
12909	Crcp	0.35522	0.0258156	Up
56794	Hacl1	0.291745	0.0258194	Up
319277	A230046K03Rik	0.319878	0.0258558	Up
71934	Car13	0.650013	0.0259062	Up
12370	Casp8	0.305531	0.0259392	Up
245688	Rbbp7	0.259732	0.0259328	Up
56388	Cyp3a25	3.93376	0.0259491	Up
19275	Ptprn	2.06591	0.0259917	Up
93679	Trim8	0.250997	0.0259907	Up
77782	Polq	1.41343	0.0260424	Up
667277	C1rb	1.28842	0.0260757	Up
217578	Baz1a	0.55662	0.0260921	Up
104015	Synj1	0.375306	0.0261938	Up
69771	1810019D21Rik	0.364426	0.0263162	Up
71887	Ppm1j	0.957712	0.0263324	Up
74919	Slc35f6	0.31636	0.0263471	Up
15193	Hdgfrp2	0.327316	0.0266503	Up
106572	Rab31	0.446414	0.0266896	Up
66467	Gtf2h5	0.286317	0.0267235	Up
14087	Fanca	0.715125	0.0267515	Up
216049	Zfp365	1.38809	0.0268604	Up
16400	Itga3	0.341096	0.0268937	Up
18378	Omp	2.04226	0.026941	Up
97130	C77080	0.331217	0.0270334	Up
12266	C3	1.59662	0.0270695	Up
16598	Klf2	0.406917	0.0271464	Up
232813	Shisa7	0.948086	0.027155	Up
67062	Slc25a53	1.35781	0.027166	Up
68416	Sycn	2.97864	0.027153	Up
22200	Uba3	0.252179	0.027212	Up
230596	Prpf38a	0.381686	0.0272343	Up
66660	Sltm	0.476237	0.027231	Up
223690	Ankrd54	0.431531	0.0272522	Up
66074	Tmem167	0.318744	0.0272931	Up
227195	Ino80d	0.325592	0.0273774	Up
192897	Itgb4	0.498998	0.0275737	Up
71355	Col24a1	1.23309	0.0277577	Up
215114	Hip1	0.414603	0.0278358	Up
68323	Nudt22	0.412484	0.0278379	Up
69553	Fam65c	0.983261	0.0279227	Up
22381	Wbp5	0.275193	0.0279416	Up
21787	Tfg	0.254855	0.0281078	Up
233744	Spon1	0.577206	0.0281073	Up
243362	Stard13	0.376712	0.0281027	Up
14061	F2	1.48008	0.0282053	Up
77938	Fam53b	0.430059	0.0283373	Up
19175	Psmb6	0.279634	0.0283667	Up
18169	Npy6r	1.47494	0.0285685	Up
224273	Crybg3	0.385777	0.0285654	Up
12850	Coq7	0.276454	0.0286188	Up
26425	Nubp1	0.409388	0.0286114	Up
21356	Tapbp	0.348628	0.0287146	Up
18822	Plod1	0.349765	0.0287764	Up
23970	Pacsin2	0.265681	0.0288117	Up
69117	Adh6a	2.78787	0.0289126	Up
75202	Spaca6	0.880308	0.0289788	Up
67073	Pi4k2b	0.443952	0.0290394	Up
58210	Sectm1b	0.528709	0.0291024	Up
69126	1810022K09Rik	0.294178	0.0291146	Up
67526	Atg12	0.260238	0.0291542	Up
384009	Glipr2	1.11242	0.0291794	Up
13030	Ctsb	0.276191	0.0292782	Up
77675	5033406O09Rik	1.66366	0.0293446	Up
12476	Cd151	0.236137	0.0293842	Up
18770	Pklr	0.421404	0.0295476	Up
74504	Fam53a	0.342305	0.0296237	Up
329416	Nostrin	0.837343	0.0296496	Up
73046	Glrx5	0.294022	0.0298185	Up
13095	Cyp2c29	3.04675	0.0298631	Up
269774	Aak1	0.326803	0.0298766	Up
67053	Rpp14	0.379661	0.0298932	Up
71521	Pds5a	0.273049	0.0299293	Up
75612	Gns	0.411455	0.0300578	Up
625098	Slc38a6	0.475891	0.030105	Up
100503676	Gm38426	0.511375	0.0301684	Up
56417	Adar	0.280419	0.0302464	Up
226143	Cyp2c44	0.600856	0.0302857	Up
240913	Adamts4	2.0599	0.0302833	Up
67049	Pus3	0.413579	0.0302691	Up
30932	Zfp330	0.343902	0.0304824	Up
78088	Sowahb	0.278368	0.0305008	Up
16451	Jak1	0.25703	0.0306027	Up
21853	Timeless	0.716286	0.0306235	Up
208943	Myo5c	0.468324	0.0307335	Up
227157	Mpp4	1.02051	0.0307726	Up
57816	Tesc	0.469744	0.0308646	Up
14181	Fgfbp1	1.20333	0.0309255	Up
107829	Thoc5	0.348505	0.0309595	Up
224674	Slc37a1	0.555289	0.0309946	Up
11975	Atp6v0a1	0.291373	0.0311696	Up
208691	Eif5a2	0.601818	0.0312011	Up
110172	Slc35b1	0.3175	0.0312733	Up
55985	Cxcl13	1.17937	0.0312689	Up
100503157	Gm15471	2.25392	0.0314422	Up
217310	Hid1	0.623884	0.0314482	Up
56195	Ptbp2	0.502421	0.03154	Up
432508	Cpsf6	0.332467	0.031572	Up
12579	Cdkn2b	1.09052	0.031593	Up
235312	C1qtnf5	0.801519	0.0315936	Up
54141	Spag5	1.46056	0.0316654	Up
56743	Lat2	0.794781	0.0319548	Up
26446	Psmb3	0.29663	0.0320164	Up
238799	Tnpo1	0.341837	0.0320358	Up
17187	Max	0.435398	0.032054	Up
233979	Tpcn2	0.55566	0.0321477	Up
71918	Zcchc24	0.558114	0.0322094	Up
66664	Tmem41a	0.448012	0.0323969	Up
67945	Rpl41	0.260526	0.0324485	Up
100038489	Apela	0.384484	0.0324692	Up
14042	Ext1	0.389748	0.0326144	Up
59025	Usp14	0.3138	0.0326556	Up
223332	Ranbp3l	0.537342	0.0328009	Up
16922	Phyh	0.200478	0.0328304	Up
209773	Dennd2a	0.823575	0.0328555	Up
23790	Coro1c	0.307656	0.0329021	Up
11840	Arf1	0.228545	0.0329481	Up
21463	Tcp11	1.77739	0.0330222	Up
71336	Rbks	0.406942	0.0330657	Up
18393	Orc2	0.356545	0.0331057	Up
22036	Traip	1.68168	0.0331623	Up
67903	Gipc1	0.324038	0.0332171	Up
66849	Ppp1r2	0.341561	0.033297	Up
78610	Uvrag	0.403427	0.0333403	Up
68014	Zwilch	0.946359	0.0333807	Up
108112	Eif4ebp3	0.678743	0.0334465	Up
665155	Srp54b	0.432823	0.0334451	Up
13666	Eif2ak3	0.354355	0.0335381	Up
15469	Prmt1	0.356689	0.0335645	Up
19245	Ptp4a3	0.450432	0.0336202	Up
14605	Tsc22d3	0.602796	0.0337368	Up
20856	Stc2	0.739334	0.033729	Up
66915	Myeov2	0.330451	0.0337416	Up
69151	Lzic	0.541825	0.0337445	Up
66483	Rpl36al	0.310154	0.0337933	Up
230249	AI314180	0.280742	0.0338832	Up
12506	Cd48	0.780903	0.033895	Up
83554	Fstl3	0.474933	0.0339428	Up
353346	Gpr141	2.31917	0.0339799	Up
66164	Nip7	0.321164	0.0339748	Up
17217	Mcm4	0.479756	0.0341246	Up
320802	Ifitm10	1.5269	0.034352	Up
56217	Mpp5	0.303577	0.0343537	Up
67742	Samsn1	1.42875	0.0343448	Up
107071	Wdr74	0.472752	0.0343931	Up
107747	Aldh1l1	0.255722	0.0344384	Up
13353	Dgcr6	0.318481	0.0344284	Up
14873	Gsto1	0.323972	0.0344434	Up
66787	Gskip	0.322489	0.0344666	Up
63986	Gmfg	0.520656	0.0344931	Up
102644	Oaf	0.332167	0.0345411	Up
15223	Foxj1	1.55943	0.0345232	Up
108121	U2af1	0.333513	0.0345693	Up
380601	Fastkd5	0.342359	0.0346875	Up
244723	Olfm2	1.17277	0.0347371	Up
100662	D930016D06Rik	0.388965	0.0348552	Up
15101	H60a	1.53243	0.0348365	Up
20918	Eif1	0.229991	0.034966	Up
140497	Cd300c2	1.37645	0.0350013	Up
19942	Rpl27	0.278602	0.0349968	Up
117591	Slc2a9	0.411185	0.0350467	Up
269587	Epb41	0.485252	0.035191	Up
277973	Slc9a5	1.05444	0.0351794	Up
140579	Elmo2	0.383859	0.0352131	Up
22003	Tpm1	0.240472	0.035233	Up
18406	Orm2	2.63931	0.0354109	Up
66196	Myo19	0.331781	0.0354334	Up
75216	Cep128	0.562658	0.0354599	Up
239691	AU021092	0.450841	0.0354842	Up
52708	Zfp410	0.373758	0.0355238	Up
18786	Plaa	0.313433	0.0355537	Up
235086	Igsf9b	0.645752	0.0356323	Up
50918	Myadm	0.351136	0.0356792	Up
224902	Safb2	0.278032	0.0357464	Up
66368	Rtca	0.31531	0.035741	Up
72536	Tagap	0.730802	0.0357836	Up
20847	Stat2	0.385995	0.035819	Up
232441	Rerg	1.01038	0.0358355	Up
14230	Fkbp10	0.533202	0.0358708	Up
12540	Cdc42	0.226414	0.0359156	Up
20877	Aurkb	1.69961	0.0359191	Up
12489	Cd33	0.905777	0.0359758	Up
11689	Alox5	0.930217	0.0360747	Up
216443	Mars	0.294013	0.0361526	Up
54610	Tbc1d8	0.484627	0.0361919	Up
108116	Slco3a1	0.233791	0.0362199	Up
268934	Grm4	3.48552	0.0363117	Up
52830	Pnrc2	0.23495	0.0363495	Up
68026	2810417H13Rik	1.19946	0.0363751	Up
230126	Shb	0.356233	0.0364248	Up
53325	Banp	0.63943	0.0364293	Up
68375	Ndufa8	0.252748	0.0364758	Up
236312	Pyhin1	1.08577	0.036525	Up
12274	C6	1.54724	0.0365356	Up
109901	Cela1	0.430242	0.0366312	Up
22192	Ube2m	0.229107	0.0366266	Up
75695	Rilpl1	0.410356	0.0366614	Up
67469	Abhd5	0.260069	0.0367328	Up
75430	Anapc15	0.412319	0.0367279	Up
20924	Supt5	0.227615	0.036748	Up
108767	Pnrc1	0.546447	0.0368505	Up
12826	Col4a1	0.380732	0.0368349	Up
66142	Cox7b	0.204519	0.0368456	Up
66403	Asf1a	0.355323	0.0368065	Up
68194	Ndufb4	0.258716	0.0367933	Up
56085	Ubqln1	0.237386	0.0368735	Up
15430	Hoxd10	0.369803	0.0370254	Up
16994	Ltb	1.21007	0.037047	Up
56354	Dnajc7	0.276858	0.0370394	Up
53881	Slc5a3	0.533504	0.0371777	Up
56378	Arpc3	0.237864	0.0371927	Up
638247	9530082P21Rik	0.294142	0.0372528	Up
12167	Bmpr1b	0.380038	0.0372638	Up
246177	Myo1g	0.962026	0.0373574	Up
75589	2310043L19Rik	2.06403	0.0373703	Up
23849	Klf6	1.21272	0.0374161	Up
65098	Zfand6	0.246475	0.037493	Up
100503895	Tpsab1	2.92415	0.0376539	Up
19047	Ppp1cc	0.327137	0.0378268	Up
104444	Rexo2	0.2517	0.0378712	Up
109648	Npy	1.30212	0.0378937	Up
67442	Retsat	0.335522	0.0378833	Up
72391	Cdkn3	2.18239	0.0378533	Up
56047	Msln	1.11916	0.0379345	Up
11429	Aco2	0.211327	0.0379743	Up
74165	Fbxl22	1.43154	0.0380272	Up
56696	Gpr132	1.24266	0.0381196	Up
106298	Rrn3	0.291482	0.0381841	Up
227656	Rexo4	0.28296	0.0382633	Up
633640	Gm7120	0.377371	0.0382838	Up
320429	Trank1	2.02947	0.0382995	Up
23922	Jtb	0.283018	0.0383381	Up
56480	Tbk1	0.368569	0.0383499	Up
269966	Nup98	0.359402	0.0383748	Up
56438	Rbx1	0.237488	0.0383763	Up
80837	Rhoj	0.436667	0.0384128	Up
12524	Cd86	0.870005	0.0384704	Up
74718	Snx16	0.453232	0.038532	Up
22163	Tnfrsf4	1.72286	0.0386896	Up
27008	Micall1	0.322787	0.0386993	Up
214403	Gm4788	1.92884	0.0387799	Up
216856	Nlgn2	0.476165	0.0387933	Up
18636	Cfp	0.743613	0.038811	Up
232946	Bloc1s3	0.387782	0.0388977	Up
14221	Fjx1	0.670766	0.0389886	Up
394434	Ugt1a9	0.555938	0.0389977	Up
67530	Uqcrb	0.233275	0.0389982	Up
67773	Kat8	0.426942	0.0390214	Up
101513	Mob2	0.306272	0.0390527	Up
20737	Spn	0.762629	0.0391013	Up
12053	Bcl6	0.601854	0.0391686	Up
12530	Cdc25a	0.397078	0.0391693	Up
66882	Bzw1	0.269148	0.0391664	Up
104681	Slc16a6	0.740042	0.0392512	Up
70383	Cox10	0.29881	0.0392927	Up
317750	Slc24a5	0.927336	0.0393028	Up
19172	Psmb4	0.264453	0.0394355	Up
20088	Rps24	0.235486	0.0394896	Up
68682	Slc44a2	0.254739	0.039502	Up
80909	Gatsl2	0.385977	0.0395015	Up
219144	Arl11	1.45113	0.0396116	Up
[truncated: 185 more rows]

## Sheet: down
The down-regulated genes in Nic+DM group vs Con group
Gene ID	Gene Name	log2FC	P.Value	Group
15186	Hdc	-2.71314	1.41e-74	Down
380683	Sec14l3	-4.52981	6.78e-69	Down
76574	Mfsd2a	-3.5652	4.96e-57	Down
51902	Rnf24	-3.9464	2.44e-44	Down
105387	Akr1c14	-3.63901	8.24e-39	Down
622229	Gm6300	-5.72824	8.88e-37	Down
15445	Hpd	-1.96066	1.16e-36	Down
19116	Prlr	-3.18921	6.96e-36	Down
236149	Slc22a26	-2.83128	1.33e-29	Down
13370	Dio1	-2.33187	1.5e-29	Down
56473	Fads2	-1.4042	5.15e-25	Down
93734	Mpv17l	-1.68691	4.14e-24	Down
117147	Acsm1	-1.88942	3.14e-23	Down
66650	Nepn	-2.25395	5.94e-23	Down
16005	Igfals	-1.82885	5.43e-22	Down
77031	Slc9a8	-2.6485	4.43e-21	Down
224419	Map3k7cl	-1.99452	4.67e-21	Down
14402	Gabrb3	-1.71214	6.88e-21	Down
330064	Slc5a6	-2.2233	7.1e-21	Down
11898	Ass1	-1.31628	2.27e-20	Down
229699	Slc16a4	-1.74728	4.73e-20	Down
215445	Rab11fip3	-0.836077	8.32e-20	Down
16010	Igfbp4	-0.97863	3.04e-19	Down
217166	Nr1d1	-1.9015	6.23e-19	Down
23923	Aadat	-2.4149	9.76e-19	Down
14725	Lrp2	-1.45425	1.94e-18	Down
224008	Spidr	-2.44927	8.73e-18	Down
12374	Casr	-1.31834	1.38e-17	Down
20502	Slc16a2	-1.29622	1.48e-17	Down
328561	Apol10b	-4.27758	2.88e-17	Down
21452	Tcn2	-0.818481	1.04e-16	Down
70757	Hacd2	-0.917695	1.91e-16	Down
78894	Aacs	-1.16607	5.94e-16	Down
27204	Syn3	-1.54647	2.11e-15	Down
65969	Cubn	-1.02203	2.18e-15	Down
235386	Hykk	-1.45535	3.15e-15	Down
207151	Slc22a19	-2.0776	3.4e-15	Down
68070	Pdzd2	-0.915642	3.94e-15	Down
22242	Umod	-2.22504	4.37e-15	Down
14619	Gjb2	-1.12277	5.33e-15	Down
241576	Ldlrad3	-0.921153	7.11e-15	Down
21816	Tgm1	-1.45247	7.34e-15	Down
18478	Pah	-1.05533	8.81e-15	Down
71733	Susd2	-1.25884	1.24e-14	Down
17380	Mme	-1.2888	1.48e-14	Down
56808	Cacna2d2	-1.78151	2.86e-14	Down
14600	Ghr	-1.1133	4.17e-14	Down
76408	Abcc3	-2.33719	1e-13	Down
20249	Scd1	-3.40064	1.36e-13	Down
230857	Ece1	-1.02266	1.63e-13	Down
380997	Cyp2d12	-1.84725	3.52e-13	Down
20563	Slit2	-1.09068	3.96e-13	Down
13086	Cyp2a4	-2.12562	4.16e-13	Down
15446	Hpgd	-1.71922	5.85e-13	Down
338403	Cndp1	-1.56524	5.98e-13	Down
12359	Cat	-0.665608	6.24e-13	Down
26879	B3galnt1	-1.82514	6.25e-13	Down
20787	Srebf1	-1.03052	6.32e-13	Down
105892	9030619P08Rik	-1.38157	8.38e-13	Down
15495	Hsd3b4	-1.25012	8.35e-13	Down
216848	Chd3	-0.738382	8.53e-13	Down
71690	Esm1	-2.13038	9.44e-13	Down
12291	Cacna1g	-2.65808	1.04e-12	Down
100861531	Rn45s	-2.03951	1.3e-12	Down
16956	Lpl	-1.6155	1.44e-12	Down
58243	Nap1l5	-2.24843	1.63e-12	Down
319996	Casc4	-0.932628	2.44e-12	Down
230103	Npr2	-0.887456	2.55e-12	Down
74488	Lrrc15	-5.4168	2.69e-12	Down
66396	Ccdc82	-1.51061	2.83e-12	Down
14585	Gfra1	-1.05235	3.3e-12	Down
240675	Vwa2	-1.95432	3.53e-12	Down
17918	Myo5a	-1.50992	3.71e-12	Down
72244	1600014C10Rik	-1.31343	4.22e-12	Down
16976	Lrpap1	-0.999963	4.65e-12	Down
170753	Zfp704	-0.879812	4.78e-12	Down
71755	Dhdh	-1.57053	5.89e-12	Down
21405	Hnf1a	-0.904757	7.09e-12	Down
68725	1110032F04Rik	-2.70595	8.02e-12	Down
74478	Snx29	-1.30583	8.17e-12	Down
72948	Tppp	-1.33215	1.37e-11	Down
19659	Rbp1	-1.54764	1.46e-11	Down
232714	Mgam	-1.03741	1.55e-11	Down
77569	Limch1	-0.952301	1.71e-11	Down
17691	Sik1	-1.40737	2e-11	Down
16069	Jchain	-1.76798	2.36e-11	Down
50770	Atp11a	-1.58572	2.81e-11	Down
14184	Fgfr3	-0.991122	2.95e-11	Down
20315	Cxcl12	-0.690304	3.6e-11	Down
71562	Afmid	-1.12023	4.74e-11	Down
12491	Cd36	-1.562	5.03e-11	Down
78212	Rbm46os	-2.86276	6.95e-11	Down
272428	Acsm5	-0.805803	7.22e-11	Down
58809	Rnase4	-1.26449	7.65e-11	Down
108075	Ltbp4	-1.02164	8.05e-11	Down
57778	Fmnl1	-1.09073	9.18e-11	Down
26360	Angptl2	-0.79813	9.96e-11	Down
53883	Celsr2	-1.09669	1.04e-10	Down
68644	Abhd14a	-1.30197	1.17e-10	Down
105887	Ugt3a1	-1.313	1.2e-10	Down
13121	Cyp51	-1.86982	1.29e-10	Down
94089	Trim7	-1.13394	1.68e-10	Down
103175	D630029K05Rik	-1.40398	1.94e-10	Down
56336	B4galt5	-1.13433	1.94e-10	Down
22351	Vill	-1.42627	2.07e-10	Down
435965	Lrp3	-1.02174	2.09e-10	Down
208665	Akr1d1	-1.29228	2.28e-10	Down
76477	Pcolce2	-2.29076	2.31e-10	Down
14362	Fzd1	-1.16922	2.46e-10	Down
320910	Itgb8	-0.990276	2.63e-10	Down
12950	Hapln1	-3.34721	2.7e-10	Down
20354	Sema4d	-0.78536	2.75e-10	Down
23972	Papss2	-0.736679	2.74e-10	Down
212442	Lactb2	-0.658381	2.92e-10	Down
327768	A330049N07Rik	-1.81022	3.14e-10	Down
108030	Lin7a	-1.68603	3.53e-10	Down
111975	Igf2os	-2.95138	3.59e-10	Down
664849	Gm7367	-1.24999	3.83e-10	Down
17309	Mgat3	-0.841678	3.99e-10	Down
19731	Rgl1	-0.913868	4.69e-10	Down
11364	Acadm	-1.07716	5.06e-10	Down
380712	Tlcd2	-1.77095	5.15e-10	Down
21944	Tnfsf12	-0.970742	5.58e-10	Down
102680	Slc6a20a	-1.12534	5.8e-10	Down
71670	Acy3	-1.29969	5.8e-10	Down
22066	Trpc4	-4.55135	5.83e-10	Down
245643	Frmpd3	-2.08529	6.2e-10	Down
319800	Slc22a30	-2.04351	7.94e-10	Down
76560	Prss8	-0.645959	8.03e-10	Down
68428	Steap3	-1.70993	8.49e-10	Down
67198	Spats2l	-1.38231	8.93e-10	Down
18829	Ccl21a	-1.5792	9.33e-10	Down
233765	Plekha7	-0.705985	9.3e-10	Down
17071	Ly6f	-2.68034	1.08e-09	Down
14261	Fmo1	-0.958787	1.17e-09	Down
19259	Ptpn5	-3.6123	1.35e-09	Down
63830	Kcnq1ot1	-0.841462	1.35e-09	Down
212190	Ubxn10	-1.43463	1.36e-09	Down
17436	Me1	-0.664623	1.5e-09	Down
26896	Med14	-1.01656	1.53e-09	Down
14537	Gcnt1	-1.21188	1.55e-09	Down
14772	Grk4	-1.0516	1.62e-09	Down
13047	Cux1	-0.67736	1.65e-09	Down
102632492	Gm30551	-2.2836	1.77e-09	Down
60527	Fads3	-0.83182	1.93e-09	Down
330409	Cecr2	-1.32359	1.94e-09	Down
320311	Rnf152	-0.789757	2.25e-09	Down
68738	Acss1	-0.617658	2.32e-09	Down
18162	Npr3	-1.05803	2.67e-09	Down
16192	Il5ra	-1.41305	2.8e-09	Down
329679	Fnip2	-1.01096	2.86e-09	Down
14104	Fasn	-1.761	3.14e-09	Down
70510	Rnf167	-0.700555	3.3e-09	Down
231238	Sel1l3	-1.0798	3.37e-09	Down
17242	Mdk	-1.13679	3.97e-09	Down
20522	Slc23a1	-1.00334	4.36e-09	Down
23836	Cdh20	-4.13087	4.55e-09	Down
100043456	Gm10681	-1.14285	4.91e-09	Down
66573	Dzip1	-1.19578	4.93e-09	Down
103098	Slc6a15	-2.06239	5.06e-09	Down
100201	Tmem64	-0.779102	5.1e-09	Down
100504234	Ccdc170	-3.51931	5.15e-09	Down
67800	Dgat2	-0.621626	5.8e-09	Down
19038	Ppic	-1.53273	5.98e-09	Down
320024	Nceh1	-0.955275	5.99e-09	Down
110877	Slc18a1	-0.885714	6.56e-09	Down
14348	Fut9	-1.20248	6.81e-09	Down
217721	Mfsd7c	-0.867752	6.83e-09	Down
20356	Sema5a	-0.602037	7.01e-09	Down
14673	Gna12	-0.748118	7.07e-09	Down
213673	9530068E07Rik	-0.634197	7.92e-09	Down
100038514	Gm11837	-2.03278	8.05e-09	Down
108114	Slc22a7	-3.13367	8.37e-09	Down
57266	Cxcl14	-1.47244	8.43e-09	Down
56357	Ivd	-0.702923	8.61e-09	Down
67041	Oxct1	-0.908774	8.68e-09	Down
56838	Ccl28	-1.24521	9.33e-09	Down
98314	D2hgdh	-0.937015	9.7e-09	Down
21685	Tef	-0.692875	1.13e-08	Down
67883	Uxs1	-0.654139	1.23e-08	Down
319317	Snhg11	-2.03744	1.33e-08	Down
12829	Col4a4	-0.622633	1.53e-08	Down
232345	A2m	-3.12233	1.71e-08	Down
13123	Cyp7b1	-1.57574	1.87e-08	Down
19123	Proc	-0.647282	1.96e-08	Down
226999	Slc9a2	-0.763485	1.97e-08	Down
26432	Plod2	-1.21395	1.97e-08	Down
65112	Pmepa1	-0.761264	2e-08	Down
68344	Tmem174	-0.91928	2.07e-08	Down
28254	Slco1a6	-1.34044	2.19e-08	Down
319757	Smo	-0.666499	2.24e-08	Down
277154	Nynrin	-1.60139	2.42e-08	Down
74315	Rnf145	-0.641932	2.49e-08	Down
76187	Adhfe1	-0.7837	2.5e-08	Down
13595	Ebp	-0.866907	2.64e-08	Down
67547	Slc39a8	-0.922721	2.82e-08	Down
81799	C1qtnf3	-1.22495	2.82e-08	Down
234267	Gpm6a	-0.919076	2.85e-08	Down
217203	Tmem106a	-0.677586	2.95e-08	Down
231050	Galnt11	-0.784094	3.23e-08	Down
18984	Por	-0.671874	3.39e-08	Down
98193	Dcaf8	-0.621553	3.46e-08	Down
71661	0610005C13Rik	-0.632182	3.66e-08	Down
30962	Slc7a9	-0.621262	3.77e-08	Down
192734	Lrrc75b	-1.64137	4.05e-08	Down
110213	Tmbim6	-0.502132	4.15e-08	Down
226791	Lyplal1	-0.944531	4.37e-08	Down
110959	Nudt19	-0.640552	4.59e-08	Down
20363	Sepp1	-0.764005	4.67e-08	Down
268860	Abat	-0.576111	4.69e-08	Down
330406	B4galnt3	-0.88111	4.69e-08	Down
20505	Slc34a1	-0.869476	4.77e-08	Down
15357	Hmgcr	-1.70351	5.05e-08	Down
19228	Pth1r	-1.07808	5.13e-08	Down
231912	Katnal1	-0.980946	5.54e-08	Down
54631	Nphs1	-0.813937	5.61e-08	Down
56811	Dkk2	-1.08903	5.66e-08	Down
27419	Naglu	-0.73709	5.75e-08	Down
29817	Igfbp7	-0.550234	5.97e-08	Down
74045	Slc36a1os	-1.35406	6.64e-08	Down
116939	Pnpla3	-3.4353	6.85e-08	Down
237320	Aldh8a1	-0.655668	7.16e-08	Down
18671	Abcb1a	-1.80849	7.36e-08	Down
14060	F13b	-0.94998	7.7e-08	Down
103968	Plin1	-7.45238	8.23e-08	Down
207227	Stxbp5l	-1.30553	8.28e-08	Down
212647	Aldh4a1	-0.610895	8.4e-08	Down
26381	Esrrg	-0.632066	9.02e-08	Down
14387	Gaa	-0.605116	9.27e-08	Down
217692	Sipa1l1	-0.601582	9.67e-08	Down
16000	Igf1	-1.69521	1.04e-07	Down
26458	Slc27a2	-0.618349	1.06e-07	Down
50780	Rgs3	-0.926028	1.08e-07	Down
109652	Acy1	-1.27264	1.14e-07	Down
72002	Slc39a5	-0.88578	1.17e-07	Down
71985	Acad10	-0.778507	1.2e-07	Down
252972	Tpcn1	-0.662928	1.22e-07	Down
71768	Vwce	-1.17212	1.23e-07	Down
232086	Tmem150a	-0.911693	1.26e-07	Down
218294	Cdc14b	-0.866017	1.33e-07	Down
68567	Cgref1	-0.64664	1.38e-07	Down
22599	Slc6a20b	-1.10559	1.43e-07	Down
14786	Grb7	-0.599429	1.43e-07	Down
76491	Abhd14b	-0.693951	1.44e-07	Down
14598	Ggt1	-0.649837	1.44e-07	Down
100102	Pcsk9	-2.41869	1.51e-07	Down
210530	P3h2	-0.995492	1.51e-07	Down
381157	Greb1l	-0.984389	1.52e-07	Down
68352	Aspdh	-1.17586	1.52e-07	Down
30045	Dnajc12	-1.07859	1.55e-07	Down
320586	A630089N07Rik	-0.840838	1.74e-07	Down
71522	Ggt6	-0.974658	1.91e-07	Down
17879	Myh1	-2.837	1.92e-07	Down
60455	Tmem8	-0.586238	1.93e-07	Down
21410	Hnf1b	-0.785218	1.94e-07	Down
244373	Erlin2	-0.635253	2.09e-07	Down
353342	Peg13	-0.658252	2.13e-07	Down
71911	Bdh1	-1.30698	2.16e-07	Down
107476	Acaca	-1.30373	2.2e-07	Down
53618	Fut8	-0.744837	2.2e-07	Down
271711	Tmem169	-1.50592	2.3e-07	Down
50490	Nox4	-0.745411	2.33e-07	Down
14186	Fgfr4	-0.768293	2.35e-07	Down
242509	Bnc2	-0.98787	2.41e-07	Down
19879	Slc22a8	-0.980641	2.42e-07	Down
26564	Ror2	-1.29696	2.45e-07	Down
71707	Ubiad1	-0.843172	2.55e-07	Down
67133	Gp2	-1.68648	2.87e-07	Down
14735	Gpc4	-0.658979	3.05e-07	Down
209692	Dhtkd1	-1.21478	3.26e-07	Down
208177	Phldb2	-0.626261	3.39e-07	Down
16425	Itih2	-2.3549	3.51e-07	Down
19266	Ptprd	-0.565724	3.57e-07	Down
209584	Tyw3	-1.50804	3.57e-07	Down
269642	Nat8l	-6.38359	3.78e-07	Down
102634913	Gm16070	-1.73539	3.82e-07	Down
239556	Cacna1i	-5.25329	3.83e-07	Down
270672	Map3k15	-0.811599	3.85e-07	Down
83768	Dpp7	-0.703817	3.9e-07	Down
22123	Psmd3	-0.563644	3.98e-07	Down
243755	Slc13a4	-1.02634	3.97e-07	Down
223337	Ugt3a2	-0.981803	4.2e-07	Down
111175	Pecr	-0.878119	4.4e-07	Down
73100	2900092D14Rik	-1.20954	4.43e-07	Down
69640	Fam83g	-0.89434	4.44e-07	Down
241230	St8sia6	-0.753508	4.53e-07	Down
504193	Npcd	-1.33116	4.65e-07	Down
210274	Shank2	-0.708033	4.67e-07	Down
16525	Kcnk1	-1.01503	4.72e-07	Down
229905	Kyat3	-0.818378	4.72e-07	Down
19272	Ptprk	-0.507348	4.8e-07	Down
239852	Zpld1	-1.3488	4.99e-07	Down
67254	2900011O08Rik	-2.20832	5.28e-07	Down
216453	Rdh19	-2.08514	5.4e-07	Down
234669	Ces2b	-1.33674	5.43e-07	Down
333050	Ksr2	-1.36634	5.48e-07	Down
55938	Apom	-1.02632	5.56e-07	Down
13982	Esr1	-1.486	5.72e-07	Down
29807	Tpk1	-0.678604	5.73e-07	Down
13036	Ctsh	-0.511915	6.05e-07	Down
104156	Etv5	-0.868214	6.37e-07	Down
246049	Slc36a2	-6.75795	6.4e-07	Down
279706	Nup62cl	-2.24176	6.46e-07	Down
381375	Dfnb59	-1.87084	6.53e-07	Down
18029	Nfic	-0.684852	6.56e-07	Down
331474	Rgag4	-1.18063	6.86e-07	Down
319713	Ablim3	-1.01694	6.95e-07	Down
15931	Ids	-0.559182	7.01e-07	Down
16483	Kap	-5.28757	7.13e-07	Down
16485	Kcna1	-2.96417	7.3e-07	Down
98660	Atp1a2	-2.33722	8.1e-07	Down
226527	BC026585	-0.783688	8.16e-07	Down
68279	Mcoln2	-3.56601	8.34e-07	Down
214133	Tet2	-0.609111	8.39e-07	Down
14067	F5	-1.48357	8.83e-07	Down
52815	Ldhd	-0.622043	9.04e-07	Down
68691	Kansl1l	-0.648601	9.19e-07	Down
109280	Slc22a13b-ps	-1.34326	9.3e-07	Down
26456	Sema4g	-1.10747	9.6e-07	Down
235582	Glyctk	-0.831706	1.02e-06	Down
102448	Xylb	-0.600254	1.03e-06	Down
18784	Pla2g5	-1.17484	1.08e-06	Down
71742	Ulk3	-0.923122	1.09e-06	Down
140918	Slc7a12	-3.09714	1.1e-06	Down
58875	Hibadh	-0.559901	1.1e-06	Down
20977	Syp	-1.31069	1.23e-06	Down
20379	Sfrp4	-3.50508	1.24e-06	Down
218103	Slc17a2	-1.64522	1.34e-06	Down
68021	Bphl	-0.917783	1.37e-06	Down
229211	Acad9	-0.7571	1.44e-06	Down
236900	Pdk3	-0.840086	1.51e-06	Down
212167	Gsap	-1.35704	1.56e-06	Down
11421	Ace	-2.24375	1.58e-06	Down
53374	Chst3	-2.32621	1.59e-06	Down
64385	Cyp4f14	-1.85464	1.65e-06	Down
76467	Msrb2	-0.801639	1.7e-06	Down
11537	Cfd	-7.79065	1.75e-06	Down
107358	Tm9sf3	-0.487334	1.77e-06	Down
100038525	Gm10804	-0.9484	1.93e-06	Down
216454	BC089597	-1.13046	2.01e-06	Down
11727	Ang	-1.57116	2.12e-06	Down
64293	Stk32b	-1.13336	2.15e-06	Down
170484	Nphs2	-0.884794	2.17e-06	Down
16510	Kcnh1	-2.34664	2.19e-06	Down
21834	Thrb	-0.701218	2.2e-06	Down
71720	Osbpl3	-0.755425	2.26e-06	Down
12350	Car3	-7.78265	2.32e-06	Down
18563	Pcx	-0.545217	2.35e-06	Down
75986	Agmat	-1.39994	2.36e-06	Down
624759	Gm20752	-1.47467	2.5e-06	Down
74482	Ifitm7	-2.85126	2.52e-06	Down
18400	Slc22a18	-0.634317	2.54e-06	Down
16006	Igfbp1	-1.59086	2.56e-06	Down
11489	Adam12	-1.68618	2.63e-06	Down
20755	Sprr2a1	-3.61526	2.73e-06	Down
277345	Wfdc16	-2.48634	2.85e-06	Down
23966	Tenm4	-2.12471	2.86e-06	Down
18669	Abcb1b	-1.5157	2.9e-06	Down
75552	Paqr9	-0.95158	3.07e-06	Down
142682	Zcchc14	-0.603459	3.11e-06	Down
14264	Fmod	-1.86665	3.21e-06	Down
70549	Tln2	-0.658845	3.25e-06	Down
16597	Klf12	-1.0037	3.4e-06	Down
66771	Gid4	-0.614743	3.48e-06	Down
270151	Nlrx1	-0.966303	3.49e-06	Down
74129	Dmgdh	-0.595927	3.49e-06	Down
217615	Ctage5	-0.46474	3.58e-06	Down
64113	Moap1	-1.69111	3.67e-06	Down
433022	Plcxd2	-1.12086	3.97e-06	Down
12614	Celsr1	-0.864747	4.15e-06	Down
17287	Mep1a	-0.727481	4.19e-06	Down
27055	Fkbp9	-0.596801	4.31e-06	Down
100066	Cyp2j11	-1.06077	4.43e-06	Down
231214	Cc2d2a	-0.8948	4.51e-06	Down
227298	Fam134a	-0.486351	4.6e-06	Down
209176	Ido2	-1.92628	4.69e-06	Down
20532	Slc3a1	-0.684017	4.87e-06	Down
70296	Tbc1d13	-0.522427	4.96e-06	Down
18628	Per3	-0.949194	5.08e-06	Down
56185	Hao2	-1.10151	5.14e-06	Down
280645	B3gat2	-1.3753	5.24e-06	Down
83453	Chrdl1	-3.2641	5.27e-06	Down
30805	Slc22a4	-1.02602	5.31e-06	Down
66366	Ergic3	-0.458205	5.55e-06	Down
219140	Spata13	-0.614885	5.61e-06	Down
59049	Slc22a17	-1.13536	5.98e-06	Down
100043497	Nat8f7	-1.12799	6.06e-06	Down
11819	Nr2f2	-0.578188	6.21e-06	Down
16552	Kif12	-1.05242	6.28e-06	Down
108657	Rnpepl1	-0.720144	6.34e-06	Down
209683	Ttc28	-0.67501	6.45e-06	Down
380882	Gm906	-1.64319	6.63e-06	Down
64435	Fcamr	-2.02633	6.75e-06	Down
11481	Acvr2b	-0.794013	6.93e-06	Down
68440	Dusp23	-0.98643	7.1e-06	Down
77583	Notum	-1.31363	7.29e-06	Down
12700	Cish	-0.868343	7.44e-06	Down
21391	Tbxas1	-1.02989	7.58e-06	Down
14733	Gpc1	-0.825875	8.02e-06	Down
66972	Slc25a23	-0.546671	8.11e-06	Down
353187	Nr1d2	-0.518429	8.3e-06	Down
212974	Athl1	-0.693779	8.39e-06	Down
18777	Lypla1	-0.670113	8.78e-06	Down
16790	Anpep	-0.612344	8.93e-06	Down
246228	Vwa1	-1.08492	9.12e-06	Down
59056	Evc	-0.698707	9.57e-06	Down
215085	Slc35f1	-1.22347	1e-05	Down
213760	Prepl	-0.672251	1.01e-05	Down
216156	Wdr18	-0.675926	1.01e-05	Down
192212	Prom2	-0.972998	1.03e-05	Down
105349	Akr1c18	-1.22415	1.05e-05	Down
226856	Lpgat1	-0.755479	1.08e-05	Down
17113	M6pr	-0.474281	1.1e-05	Down
235300	Tmem136	-0.731573	1.12e-05	Down
231583	Slc26a1	-0.534011	1.15e-05	Down
14815	Nr3c1	-0.592525	1.16e-05	Down
16424	Itih1	-1.14661	1.16e-05	Down
19277	Ptpro	-0.805925	1.17e-05	Down
110385	Pde4c	-0.488113	1.24e-05	Down
78038	Mccc2	-0.695125	1.23e-05	Down
20518	Slc22a2	-0.911873	1.24e-05	Down
212712	Satb2	-0.96818	1.25e-05	Down
17022	Lum	-1.66353	1.27e-05	Down
76137	Mcur1	-0.438747	1.28e-05	Down
11835	Ar	-0.508478	1.3e-05	Down
15904	Id4	-0.974703	1.41e-05	Down
385658	Nxpe3	-1.05941	1.41e-05	Down
238055	Apob	-0.80211	1.45e-05	Down
53972	Ngef	-0.865375	1.45e-05	Down
72055	Slc38a10	-0.672136	1.47e-05	Down
16452	Jak2	-0.704307	1.48e-05	Down
70762	Dclk2	-1.97816	1.48e-05	Down
68371	Pbld1	-0.56852	1.51e-05	Down
18816	Serpinf2	-0.692031	1.53e-05	Down
66255	Hsbp1l1	-1.05752	1.53e-05	Down
69123	Eci3	-0.808615	1.54e-05	Down
246221	Mpst	-0.835754	1.54e-05	Down
104112	Acly	-0.555732	1.54e-05	Down
83924	Gpr137b	-0.800837	1.59e-05	Down
17306	Sypl2	-0.913449	1.6e-05	Down
245666	Iqsec2	-0.684992	1.61e-05	Down
66725	Lrrk2	-0.710103	1.66e-05	Down
15184	Hdac5	-0.594633	1.67e-05	Down
83925	Trps1	-0.64853	1.68e-05	Down
118446	Gjc3	-1.21777	1.7e-05	Down
239250	Slitrk6	-2.52054	1.7e-05	Down
613258	A730017L22Rik	-1.29787	1.7e-05	Down
231093	Agbl5	-0.702045	1.73e-05	Down
20689	Sall3	-1.64591	1.75e-05	Down
75578	Fggy	-0.781711	1.76e-05	Down
52662	Ldlrad4	-0.794792	1.77e-05	Down
14933	Gk	-0.554773	1.82e-05	Down
81907	Tmem108	-1.85106	1.82e-05	Down
20500	Slc13a2	-0.79964	1.89e-05	Down
74245	Ctbs	-0.647384	1.89e-05	Down
16911	Lmo4	-0.590741	1.93e-05	Down
228543	Rhov	-1.84373	1.94e-05	Down
52609	Cbx7	-0.611517	1.93e-05	Down
13356	Dgcr2	-0.543592	1.97e-05	Down
14275	Folr1	-0.565898	1.99e-05	Down
209558	Enpp3	-0.586573	2.05e-05	Down
319929	A630076J17Rik	-1.60269	2.06e-05	Down
353169	Slc2a12	-0.962072	2.07e-05	Down
16869	Lhx1	-0.933601	2.08e-05	Down
12828	Col4a3	-0.574808	2.13e-05	Down
12234	Btrc	-0.592841	2.15e-05	Down
67017	Fam210b	-0.594619	2.19e-05	Down
69215	Sat2	-0.805639	2.19e-05	Down
108800	Ston2	-0.746845	2.24e-05	Down
212965	BC024386	-1.04229	2.25e-05	Down
268709	Fam107a	-1.17527	2.27e-05	Down
75394	0610040F04Rik	-1.2141	2.31e-05	Down
18028	Nfib	-0.627837	2.32e-05	Down
107766	Haao	-0.710832	2.41e-05	Down
360213	Trim46	-1.07331	2.42e-05	Down
79555	BC005537	-0.401042	2.45e-05	Down
20603	Sms	-0.766452	2.46e-05	Down
12425	Cckar	-1.32934	2.47e-05	Down
235050	Zfp810	-0.646536	2.5e-05	Down
66065	Hsd17b14	-1.34246	2.51e-05	Down
242022	Frem2	-0.865749	2.55e-05	Down
66451	2610528J11Rik	-0.721235	2.62e-05	Down
210172	Zfp526	-0.967675	2.64e-05	Down
27276	Plekhb1	-0.856745	2.7e-05	Down
16527	Kcnk3	-2.74772	2.71e-05	Down
20446	St6galnac2	-0.640285	2.71e-05	Down
272589	Tbcel	-0.439844	2.76e-05	Down
78255	Ralgps2	-0.988071	2.79e-05	Down
212862	Chpt1	-0.470983	2.83e-05	Down
15212	Hexb	-0.552679	2.95e-05	Down
73458	Aldh3b3	-2.69426	3.04e-05	Down
230558	C8a	-2.12701	3.14e-05	Down
72324	Plxdc1	-2.91843	3.16e-05	Down
11732	Ank	-0.736228	3.17e-05	Down
104080	Nxph4	-1.59317	3.22e-05	Down
19063	Ppt1	-0.431475	3.22e-05	Down
233246	Ano5	-1.85019	3.26e-05	Down
52639	Wipi1	-0.662261	3.28e-05	Down
52357	Wwc2	-0.48227	3.32e-05	Down
67801	Pllp	-0.824212	3.39e-05	Down
110198	Akr7a5	-0.65813	3.46e-05	Down
68059	Tm9sf2	-0.431142	3.6e-05	Down
94279	Sfxn2	-0.607611	3.69e-05	Down
18764	Pkd2	-0.538941	3.75e-05	Down
105355	Slc17a3	-1.14527	3.85e-05	Down
12035	Bcat1	-1.06008	3.86e-05	Down
208043	Setd1b	-0.606455	3.93e-05	Down
12606	Cebpa	-0.992949	3.99e-05	Down
17229	Tpsb2	-2.46557	4.01e-05	Down
99633	Adgrl2	-0.686346	4.07e-05	Down
18032	Nfix	-0.635589	4.1e-05	Down
235907	Zfp65	-0.613317	4.14e-05	Down
53605	Nap1l1	-0.511254	4.17e-05	Down
246710	Rhobtb2	-0.624589	4.25e-05	Down
235130	Adamts15	-1.04754	4.26e-05	Down
15567	Slc6a4	-1.07495	4.38e-05	Down
666680	Gm8234	-1.0204	4.43e-05	Down
77996	Cutal	-0.572391	4.45e-05	Down
28109	D10Wsu102e	-0.591865	4.47e-05	Down
70044	Tut1	-0.68954	4.59e-05	Down
338350	Acad12	-1.00969	4.68e-05	Down
70979	Fancd2os	-1.89155	4.94e-05	Down
229599	Ciart	-1.33504	4.99e-05	Down
219228	Pcdh17	-0.765625	5e-05	Down
110350	Dync2h1	-0.698102	5.07e-05	Down
76976	Arxes2	-2.6059	5.1e-05	Down
13848	Ephb6	-1.85948	5.18e-05	Down
26875	Pclo	-0.891053	5.19e-05	Down
18212	Ntrk2	-2.21933	5.26e-05	Down
210027	Slc35f3	-0.716199	5.28e-05	Down
218865	Chdh	-0.417258	5.29e-05	Down
231861	Tnrc18	-0.492444	5.41e-05	Down
332942	Gm853	-1.53821	5.56e-05	Down
21912	Tspan7	-0.481602	5.9e-05	Down
12401	Serpina6	-2.51532	6.09e-05	Down
26365	Ceacam1	-0.589655	6.14e-05	Down
13109	Cyp2j5	-0.702862	6.16e-05	Down
243547	Grip2	-1.49627	6.19e-05	Down
11556	Adrb3	-4.57057	6.37e-05	Down
71007	D7Ertd443e	-2.04618	6.41e-05	Down
100042514	Sprr2a3	-3.72256	6.44e-05	Down
21401	Tcea3	-0.71877	6.44e-05	Down
27410	Abca3	-0.496681	6.44e-05	Down
22598	Slc6a18	-0.647313	6.45e-05	Down
54485	Dll4	-1.21531	6.53e-05	Down
21832	Thpo	-0.731564	6.69e-05	Down
269181	Mgat4a	-0.701468	6.69e-05	Down
17385	Mmp11	-1.23227	6.88e-05	Down
22158	Tulp3	-0.553027	6.92e-05	Down
69134	Fam25c	-1.54166	7.36e-05	Down
20788	Srebf2	-0.619629	7.46e-05	Down
71338	Tprg	-5.92025	7.46e-05	Down
100504710	Nat8f6	-1.09879	7.62e-05	Down
211401	Mtss1	-0.585532	7.7e-05	Down
50706	Postn	-2.15795	7.76e-05	Down
75395	Hoxb5os	-1.60327	7.83e-05	Down
664862	Gpr137b-ps	-0.529609	8.24e-05	Down
14813	Grin2c	-2.74787	8.26e-05	Down
67419	3632451O06Rik	-0.795064	8.29e-05	Down
215693	Zmat1	-1.05757	8.41e-05	Down
13170	Dbp	-2.38699	8.43e-05	Down
382051	Pdp2	-0.526165	8.49e-05	Down
68180	Hyi	-0.612335	8.55e-05	Down
24069	Sufu	-0.776234	8.61e-05	Down
223455	44261	-0.362618	8.68e-05	Down
109305	Orai1	-0.630319	8.7e-05	Down
100689703	9330133O14Rik	-0.9353	9.21e-05	Down
104816	Aspg	-1.46916	9.33e-05	Down
12041	Bckdk	-0.426781	9.38e-05	Down
271047	Serpina3b	-1.49522	9.54e-05	Down
14011	Etv6	-0.510049	9.62e-05	Down
217116	Spata20	-2.96884	9.66e-05	Down
19378	Aldh1a2	-1.085	0.000100977	Down
68195	Rnaset2b	-1.0776	0.000101357	Down
74781	Wipi2	-0.424618	0.000106328	Down
54152	Dnal4	-0.654856	0.000106991	Down
80721	Slc19a3	-0.726058	0.000109777	Down
105245	Txndc5	-0.540514	0.000111497	Down
13730	Emp1	-0.611324	0.000112004	Down
329160	9130024F11Rik	-1.43295	0.000113349	Down
54126	Arhgef7	-0.442808	0.000114951	Down
66313	Smurf2	-0.456287	0.000115421	Down
433931	Pigg	-0.569262	0.000116177	Down
24055	Sh3bp2	-0.796417	0.000116553	Down
21828	Thbs4	-2.32949	0.000117848	Down
12821	Col17a1	-2.51332	0.000121421	Down
209018	Vps8	-0.692463	0.000122106	Down
67155	Smarca2	-0.440215	0.000124585	Down
71795	Pitpnc1	-0.628888	0.000125512	Down
116852	Akr1c20	-0.872514	0.00012836	Down
329735	4933431E20Rik	-0.519549	0.000129334	Down
14531	Gcm1	-1.45692	0.000130201	Down
26557	Homer2	-1.64707	0.000131759	Down
16590	Kit	-0.714307	0.000133253	Down
54634	Magix	-1.01366	0.000135709	Down
142681	Slc34a3	-0.98109	0.000136943	Down
19206	Ptch1	-0.513899	0.000140404	Down
54326	Elovl2	-0.715569	0.000140815	Down
320152	4930412C18Rik	-2.67775	0.000141504	Down
56717	Mtor	-0.647876	0.000141584	Down
70967	Eva1c	-1.05528	0.000146651	Down
229791	Plppr4	-0.700032	0.000151702	Down
22253	Unc5c	-0.862355	0.000151965	Down
68778	Gucd1	-0.504255	0.000152668	Down
268566	Gphn	-0.397825	0.000158326	Down
57262	Retnla	-5.55063	0.000159482	Down
246747	Adig	-4.33502	0.00016359	Down
76267	Fads1	-0.449877	0.000164273	Down
12978	Csf1r	-0.688861	0.000165899	Down
13645	Egf	-2.82745	0.000166385	Down
208884	Zdhhc9	-0.398869	0.000168217	Down
73873	Fam161a	-0.909902	0.000168992	Down
110308	Krt5	-2.09133	0.000169978	Down
12338	Capn6	-1.47346	0.000170238	Down
79235	Lrat	-1.12246	0.000170867	Down
13835	Epha1	-0.590666	0.000171694	Down
55963	Slc1a4	-0.772565	0.000171719	Down
20439	Siah2	-0.648717	0.000172543	Down
70797	Ankib1	-0.479096	0.00017324	Down
433667	Ankrd13c	-0.402835	0.000176737	Down
18760	Prkd1	-0.934342	0.000177445	Down
94071	Clec2h	-0.954543	0.000178312	Down
50880	Scly	-0.65536	0.000181022	Down
12479	Cd1d1	-2.04094	0.000182207	Down
242585	Slc35d1	-0.4698	0.000182603	Down
320352	Lrrc31	-0.739964	0.000183014	Down
19300	Abcd4	-0.563653	0.0001935	Down
27359	Sytl4	-0.960856	0.000195048	Down
53614	Reck	-1.19491	0.000195438	Down
75396	Spp2	-0.514023	0.000195377	Down
242785	Klhl21	-0.549028	0.000196447	Down
26367	Ceacam2	-2.15056	0.000196518	Down
77582	Mboat7	-0.49364	0.000197375	Down
104027	Synpo	-0.456072	0.000201869	Down
68348	Serpina1f	-0.986665	0.000202242	Down
17068	Ly6d	-2.18739	0.000204756	Down
14263	Fmo5	-0.77531	0.000205506	Down
333424	A4gnt	-1.84029	0.000207081	Down
69806	Slc39a11	-0.539737	0.000210471	Down
105943584	Clk2-scamp3	-1.47685	0.000211062	Down
246787	Slc5a2	-0.53385	0.000212703	Down
69865	A1cf	-0.522264	0.000213203	Down
227619	Man1b1	-0.476221	0.000220307	Down
15233	Hgd	-0.519745	0.00022747	Down
257630	Il17f	-2.70329	0.000228915	Down
13518	Dst	-0.584612	0.000230046	Down
70025	Acot7	-0.808459	0.00023075	Down
320495	Ipcef1	-0.77292	0.000230936	Down
12352	Car5a	-1.57888	0.000231954	Down
52466	Slc46a1	-0.712921	0.00023435	Down
116847	Prelp	-0.856046	0.000236015	Down
99031	Osbpl6	-0.410527	0.000238028	Down
110197	Dgkg	-0.944154	0.000241984	Down
14886	Gtf2i	-0.421559	0.000242175	Down
237711	Eml6	-0.775167	0.000243432	Down
329659	E130311K13Rik	-0.883463	0.000245154	Down
57742	Abhd1	-0.814596	0.000245514	Down
30806	Adamts8	-2.12507	0.000245889	Down
93747	Echs1	-0.401494	0.000246115	Down
227377	Farp2	-0.588753	0.00024743	Down
14130	Fcgr2b	-0.81167	0.000250379	Down
17922	Myo7b	-0.554093	0.000261318	Down
11992	Auh	-0.400539	0.000264093	Down
74577	Glb1l	-0.563167	0.000264699	Down
56213	Htra1	-0.499612	0.000270364	Down
210108	D130043K22Rik	-1.89691	0.000270735	Down
20449	St8sia1	-1.67315	0.000275865	Down
208715	Hmgcs1	-0.557766	0.000279232	Down
71753	Tmprss6	-3.94753	0.000286347	Down
66950	Tmem206	-0.518948	0.000289504	Down
12763	Cmah	-0.545067	0.000293088	Down
94275	Maged1	-0.426893	0.000293094	Down
245269	Nim1k	-1.13129	0.000293831	Down
208647	Creb3l2	-0.566589	0.000294136	Down
76469	Cmya5	-2.18142	0.000297835	Down
67432	Hoga1	-0.429665	0.000298429	Down
373864	Col27a1	-1.11551	0.000299848	Down
100037282	Rsph3b	-0.511973	0.000302405	Down
20351	Sema4a	-0.423238	0.000303307	Down
225049	Ttc7	-0.603186	0.000307799	Down
18174	Slc11a2	-0.522444	0.000308497	Down
211739	Vstm2a	-0.940604	0.000310344	Down
217593	Slc25a21	-0.923791	0.000313693	Down
106529	Tecr	-0.395215	0.000316665	Down
18601	Padi3	-3.12577	0.000318385	Down
20655	Sod1	-0.369128	0.000322462	Down
14390	Gabpa	-0.428299	0.000329283	Down
73102	Slc22a23	-0.417803	0.000330429	Down
68671	Pcyt2	-0.495097	0.000332601	Down
66179	Ogfod3	-0.531851	0.000339835	Down
102631730	4930512M02Rik	-1.45865	0.000341596	Down
75705	Eif4b	-0.491879	0.000347781	Down
13866	Erbb2	-0.560563	0.000348062	Down
20597	Smpd1	-0.455153	0.000351817	Down
68539	Tmem109	-0.569524	0.000352467	Down
20324	Sdpr	-0.459077	0.000353401	Down
228869	Ncoa5	-0.584362	0.000354149	Down
19229	Ptk2b	-0.389051	0.000354458	Down
18220	Nucb1	-0.344874	0.000362744	Down
105445	Dock9	-0.436002	0.000363744	Down
26944	Tinag	-0.577452	0.00036394	Down
20893	Bhlhe40	-0.679339	0.000377542	Down
192193	Edem1	-0.457131	0.000383855	Down
223646	Naprt	-0.648591	0.000384433	Down
70152	Mettl7a1	-0.398786	0.000393734	Down
192166	Sardh	-0.537427	0.000396303	Down
229487	Gatb	-0.488728	0.000396316	Down
14182	Fgfr1	-0.424652	0.000397765	Down
17131	Smad7	-0.611096	0.000398083	Down
52665	Echdc1	-0.371524	0.000398592	Down
58246	Slc35b4	-0.524812	0.000398294	Down
15510	Hspd1	-0.355644	0.000401992	Down
69683	Emc10	-0.47174	0.00040171	Down
14609	Gja1	-0.837143	0.000405401	Down
215160	Rhbdd2	-0.430184	0.000411214	Down
235283	Gramd1b	-0.710152	0.000415761	Down
16975	Lrp8	-0.79203	0.000423655	Down
236794	Slc9a6	-0.39894	0.000423605	Down
59028	Rcl1	-0.69043	0.000425013	Down
170459	Stard4	-0.627996	0.000429506	Down
69190	Dym	-0.436886	0.000432715	Down
67893	Tmem86a	-0.988614	0.000435763	Down
66863	Lztr1	-0.533219	0.000439677	Down
66904	Pccb	-0.374163	0.000439936	Down
98256	Kmo	-0.595175	0.000446737	Down
231549	Lrrc8d	-0.427189	0.000451812	Down
100504601	Gm16702	-0.937142	0.000457018	Down
244152	Tsku	-0.76247	0.000459914	Down
13136	Cd55	-0.84841	0.000463663	Down
26383	Fto	-0.381934	0.000465434	Down
56072	Lgals12	-2.05556	0.00046541	Down
71864	Fam217a	-1.00595	0.00046832	Down
105239	Rnf44	-0.374432	0.000472304	Down
67732	Iah1	-0.554489	0.000479996	Down
241274	Pnpla7	-0.541976	0.000480797	Down
17295	Met	-0.505248	0.000486112	Down
56508	Rapgef4	-0.657538	0.000485829	Down
212448	9330159F19Rik	-2.53677	0.000500084	Down
246691	Prok1	-1.9673	0.000499866	Down
16764	Aff3	-1.26051	0.000501684	Down
66983	Zfp830	-0.520137	0.00050271	Down
378462	Morn2	-0.665859	0.000504632	Down
75613	Med25	-0.417775	0.000509639	Down
116701	Fgfrl1	-0.544419	0.000510496	Down
26384	Gnpda1	-0.575138	0.00051116	Down
18821	Pln	-1.71892	0.000515708	Down
11433	Acp5	-0.42211	0.000520786	Down
69787	Anxa13	-0.952465	0.000522544	Down
106393	Srl	-1.11966	0.000540148	Down
170439	Elovl6	-1.02279	0.000540409	Down
71729	Rgs12	-0.695343	0.00054371	Down
83961	Nrg4	-1.72812	0.000543588	Down
232371	C1rl	-0.648608	0.0005491	Down
97998	Deptor	-0.405346	0.000549342	Down
14082	Fadd	-0.6491	0.000550674	Down
226144	Erlin1	-0.533412	0.000551023	Down
654812	Angptl7	-1.62769	0.000551791	Down
234076	Tmco3	-0.567504	0.000554413	Down
75746	Morc4	-0.652833	0.000560917	Down
14367	Fzd5	-0.582488	0.000562279	Down
71750	R3hdm2	-0.415548	0.000573021	Down
272396	Tarsl2	-0.55774	0.000590027	Down
75259	4930556M19Rik	-0.941486	0.000590065	Down
13688	Eif4ebp2	-0.443728	0.000594519	Down
71743	Coasy	-0.483933	0.000620596	Down
102093	Phkb	-0.519634	0.000623076	Down
26912	Gcat	-0.647232	0.000635394	Down
327766	Tmem26	-1.06278	0.000640601	Down
74007	Btbd11	-1.45714	0.000655568	Down
57339	Jph1	-1.60501	0.000656894	Down
22259	Nr1h3	-0.483779	0.000662252	Down
57264	Retn	-9.09151	0.000662111	Down
15516	Hsp90ab1	-0.306609	0.000667785	Down
338417	Scgb1c1	-2.0339	0.000668675	Down
237858	Tusc5	-1.95657	0.000669469	Down
233066	Syne4	-0.623127	0.000670506	Down
67623	Tm7sf3	-0.395765	0.000675149	Down
52822	Rufy3	-0.363451	0.000676528	Down
14560	Gdf10	-1.00015	0.000678175	Down
619715	Gm6093	-1.38811	0.000685899	Down
74318	Hopx	-1.17152	0.000689085	Down
12326	Camk4	-1.05337	0.000712778	Down
14311	Cidec	-4.92362	0.000712879	Down
268595	D430019H16Rik	-1.30146	0.000715171	Down
227693	Zer1	-0.531905	0.000718671	Down
243371	Lrrc61	-0.655258	0.000719813	Down
19088	Prkar2b	-2.82225	0.000720995	Down
244650	Phlpp2	-0.505185	0.000722064	Down
68943	Pink1	-0.377195	0.000725158	Down
14451	Gas1	-0.682046	0.000736548	Down
23831	Car14	-0.389317	0.000737107	Down
26874	Abcd2	-1.99258	0.000741981	Down
59020	Pdzk1	-0.617777	0.000746706	Down
67789	Dalrd3	-0.463851	0.000753009	Down
109154	Mlec	-0.644786	0.00075474	Down
228677	Sptlc3	-1.79413	0.000762524	Down
69748	Aldh16a1	-0.4902	0.00076388	Down
626058	E330020D12Rik	-0.811502	0.000772952	Down
18605	Enpp1	-0.391646	0.000787268	Down
234796	Klhl36	-0.703591	0.000788526	Down
12095	Bglap3	-0.946069	0.00079143	Down
67338	Rffl	-0.506638	0.000794418	Down
77045	Bcl7a	-0.391426	0.000795302	Down
56364	Zmym3	-0.530462	0.000798057	Down
20411	Sorbs1	-0.356305	0.000800303	Down
24071	Synj2bp	-0.329866	0.000800277	Down
104158	Ces1d	-0.655134	0.000803549	Down
194388	Tet3	-0.508675	0.00080558	Down
73124	Golim4	-0.485222	0.000831001	Down
74998	Rab11fip2	-0.636149	0.000834029	Down
170737	Znrf1	-0.396819	0.000837529	Down
72503	2610507B11Rik	-0.367249	0.000842706	Down
19268	Ptprf	-0.395134	0.000846188	Down
105663	Thtpa	-0.441044	0.000849999	Down
11416	Slc33a1	-0.534494	0.000850021	Down
242484	D630039A03Rik	-0.53159	0.000855945	Down
67705	1810058I24Rik	-0.44763	0.000868526	Down
56078	Car5b	-0.361974	0.000874892	Down
109689	Arrb1	-0.413371	0.000881659	Down
257633	Acsf3	-0.520781	0.00088685	Down
231470	Fras1	-0.750638	0.000891101	Down
654795	Sdr39u1	-0.486919	0.000893131	Down
170716	Cyp4f13	-0.443197	0.000903879	Down
319982	5930430L01Rik	-0.61884	0.000915278	Down
193838	Eme2	-0.70042	0.000921312	Down
27056	Irf5	-0.779532	0.000922317	Down
627914	Gm14430	-6.27342	0.000931323	Down
13642	Efnb2	-0.784581	0.000934704	Down
432982	Gm5475	-1.65369	0.000939634	Down
19013	Ppara	-0.651739	0.000957063	Down
52468	Ctdsp2	-0.429909	0.000958703	Down
68114	Mum1	-0.830364	0.000971373	Down
22227	Ucp1	-8.45727	0.0009736	Down
108156	Mthfd1	-0.345585	0.00097521	Down
11877	Arvcf	-0.657896	0.000976286	Down
52065	Mfhas1	-0.470013	0.000980447	Down
242406	Rgp1	-0.452042	0.00100463	Down
55994	Smad9	-0.866206	0.00100661	Down
268935	Scube3	-1.39746	0.00102247	Down
12819	Col15a1	-1.12447	0.00102408	Down
70370	Fbln7	-0.965498	0.00103184	Down
66349	Atp5sl	-0.406851	0.00103437	Down
233799	Acsm2	-0.477286	0.0010487	Down
17288	Mep1b	-2.57935	0.00107452	Down
380912	Zfp395	-0.472989	0.00108837	Down
108148	Galnt2	-0.382517	0.0010891	Down
20423	Shh	-1.77685	0.00109367	Down
53627	Porcn	-0.672721	0.0011037	Down
236733	Usp11	-0.982128	0.00110561	Down
208439	Klhl29	-1.25773	0.00110727	Down
208898	Unc13c	-2.01795	0.00111379	Down
77411	Esrp2	-0.404169	0.00111352	Down
14412	Slc6a13	-0.44981	0.00112575	Down
380674	Rdh18-ps	-0.645136	0.00112687	Down
213575	Dync2li1	-0.466237	0.00112955	Down
436059	Ces2h	-2.33602	0.00113256	Down
320951	Pisd	-0.426023	0.00114389	Down
68270	Dnaaf1	-4.76856	0.00116095	Down
17117	Amacr	-0.660992	0.00118698	Down
56485	Slc2a5	-0.629771	0.00118694	Down
69634	Clybl	-0.393597	0.00118682	Down
68801	Elovl5	-0.40701	0.00118973	Down
12563	Cdh6	-0.59558	0.0011956	Down
72106	Jmjd8	-0.594627	0.00121018	Down
243382	Ppm1k	-0.487222	0.00121885	Down
268783	Mtmr12	-0.369787	0.00122974	Down
14629	Gclc	-0.679344	0.00124632	Down
227723	Prrc2b	-0.343965	0.00125409	Down
216560	Wdpcp	-0.72432	0.0012733	Down
74498	Gorasp1	-0.604219	0.00127301	Down
71927	Itfg1	-0.328481	0.00128185	Down
12050	Bcl2l2	-0.336324	0.0012973	Down
15395	Hoxa10	-0.430131	0.00130111	Down
70361	Lman1	-0.43809	0.00132752	Down
78309	Cul9	-0.523242	0.00133902	Down
76608	Hectd3	-0.399031	0.00135097	Down
546143	Ccpg1os	-0.664496	0.00135431	Down
13132	Dab2	-0.477604	0.00135991	Down
67468	Mmd	-0.628554	0.00136664	Down
207175	Cetn4	-0.870164	0.00137196	Down
228846	D630003M21Rik	-1.91392	0.00137635	Down
269356	Slc4a11	-0.855045	0.00138595	Down
11639	Ak4	-0.769905	0.00138991	Down
77697	Mmab	-0.519761	0.00139237	Down
66881	Pcyox1	-0.358457	0.00140873	Down
387524	Znrf2	-0.361264	0.00142632	Down
100616095	Snhg18	-0.512126	0.00143137	Down
22269	Upk2	-1.41797	0.00143323	Down
17283	Men1	-0.401173	0.00143534	Down
241794	Kcng1	-3.26778	0.00143823	Down
12797	Cnn1	-2.12334	0.00144395	Down
74030	Rin2	-0.477483	0.00144431	Down
69288	Rhobtb1	-0.48293	0.00144872	Down
241035	Pkhd1	-0.459441	0.00145023	Down
232223	Txnrd3	-0.451691	0.00145845	Down
70300	Fuz	-0.787976	0.00145946	Down
11752	Anxa8	-1.8561	0.00146478	Down
56876	Nsmf	-0.389436	0.0014728	Down
74440	Cmip	-0.346476	0.00147845	Down
22194	Ube2e1	-0.430869	0.00148331	Down
66503	1810034E14Rik	-1.13418	0.00148586	Down
76260	Ttc8	-0.615223	0.00149276	Down
19719	Rfng	-0.619063	0.0014952	Down
329828	AI464131	-0.472485	0.0015209	Down
75815	4930470H14Rik	-0.879139	0.00152459	Down
546049	C330021F23Rik	-1.47698	0.00154039	Down
93961	B3galt5	-0.639007	0.0015402	Down
68636	Fahd1	-0.355847	0.00155196	Down
227937	Pkp4	-0.352184	0.00157255	Down
20377	Sfrp1	-1.51581	0.00157591	Down
234915	Cep126	-0.604846	0.00159284	Down
237221	Gemin8	-0.780536	0.0016133	Down
72668	Skida1	-0.828286	0.00163045	Down
76524	Cln6	-0.416228	0.00167056	Down
78581	Utp23	-0.757739	0.0016703	Down
15378	Hnf4a	-0.48888	0.00167708	Down
16541	Napsa	-1.36342	0.00167726	Down
433926	Lrrc8b	-0.510709	0.00167783	Down
12727	Clcn4	-0.362023	0.00168199	Down
192289	Tmlhe	-0.511395	0.00169074	Down
226564	Fmo4	-0.610435	0.0017215	Down
14431	Gamt	-1.2952	0.00174912	Down
12142	Prdm1	-1.35861	0.00175154	Down
217082	Hlf	-0.420892	0.00175463	Down
14132	Fcgrt	-0.485485	0.00176622	Down
16164	Il13ra1	-0.399362	0.0018055	Down
68915	Vars2	-0.597618	0.00180998	Down
13682	Eif4a2	-0.432398	0.00181926	Down
12014	Bach2	-0.86265	0.00183433	Down
76877	Rab36	-1.29785	0.00183736	Down
235132	Zbtb44	-0.510793	0.00184913	Down
12869	Cox8b	-3.09265	0.00186018	Down
19262	Ptpra	-0.352545	0.00188662	Down
11515	Adcy9	-0.491745	0.00190102	Down
72480	Tspyl4	-0.667381	0.00191076	Down
192653	Ttc36	-0.479154	0.00191352	Down
13199	Ddn	-0.662685	0.00194614	Down
17425	Foxk1	-0.469431	0.00194877	Down
68944	Tmco1	-0.360952	0.00197811	Down
209448	Hoxc10	-0.844396	0.00198166	Down
432442	Akap7	-0.440412	0.00198232	Down
208076	Pknox2	-0.96119	0.00199076	Down
54156	Egfl6	-2.15593	0.00202297	Down
208618	Etl4	-0.454704	0.0020331	Down
66696	Snx31	-0.786043	0.00205293	Down
75590	Dusp9	-1.33776	0.00205534	Down
58172	Sertad2	-0.396077	0.00205783	Down
320158	Zmat4	-4.23307	0.00205886	Down
237400	Mex3d	-0.836098	0.00207117	Down
22270	Upk3a	-1.37866	0.00212323	Down
77254	Yif1b	-0.406622	0.00212281	Down
17880	Myh11	-1.05668	0.00214457	Down
17475	Mpdz	-0.591907	0.00215399	Down
104401	Pcnx3	-0.454853	0.00215654	Down
69454	Clic3	-0.875647	0.00216172	Down
620592	Tmem28	-2.54779	0.00217423	Down
399558	Flrt2	-0.92475	0.00219332	Down
68314	Hnf4aos	-0.965299	0.00219641	Down
20319	Sfrp2	-1.41669	0.00219922	Down
77318	Ankrd55	-2.32622	0.00220955	Down
13116	Cyp46a1	-1.26678	0.00222	Down
56709	Dnajb12	-0.417039	0.00223703	Down
74776	Ppa2	-0.391681	0.00223655	Down
72273	Smim24	-0.430835	0.00224256	Down
214944	Mob3b	-0.442078	0.00224733	Down
80718	Rab27b	-0.875606	0.0022667	Down
18196	Nsg1	-0.94398	0.00227153	Down
16439	Itpr2	-0.378233	0.00227644	Down
67615	Ube2r2	-0.315714	0.00228176	Down
73312	1700041A01Rik	-5.406	0.00228059	Down
18027	Nfia	-0.364187	0.00228815	Down
229658	Vangl1	-0.491305	0.00230306	Down
232087	Mat2a	-0.456711	0.00230301	Down
20521	Slc22a12	-0.540356	0.00231925	Down
66111	Tmed3	-0.430461	0.00231887	Down
14391	Gabpb1	-0.495637	0.00232578	Down
71564	Izumo4	-0.66721	0.00232703	Down
67345	Herc4	-0.361508	0.00233176	Down
208982	Hmgcll1	-1.59581	0.00234185	Down
13797	Emx2	-0.462282	0.00235113	Down
66761	4933417A18Rik	-1.7099	0.00235938	Down
207278	Fchsd2	-0.550535	0.00236529	Down
114602	Zmynd10	-0.542713	0.00236842	Down
56453	Mbtps1	-0.387308	0.00237722	Down
56530	Cnpy2	-0.663514	0.00239009	Down
100040970	Rpl14-ps1	-0.393379	0.00240047	Down
56226	Espn	-0.626207	0.0023998	Down
11647	Alpl	-0.361899	0.00243427	Down
53318	Pdlim3	-0.945254	0.00244513	Down
20286	Zc3h7b	-0.313857	0.0024494	Down
69309	Slc16a13	-0.598404	0.00247118	Down
64384	Sirt3	-0.39273	0.0025009	Down
207592	Tbc1d16	-0.526496	0.00251183	Down
68703	Rere	-0.332106	0.00254484	Down
381522	Ccdc180	-3.08923	0.00254433	Down
19301	Pxmp2	-0.488575	0.00254976	Down
64945	Cldn12	-0.469181	0.00256768	Down
71685	Galnt14	-0.620807	0.0025736	Down
239652	Zfp641	-0.804204	0.00258197	Down
66790	Grtp1	-0.575247	0.00260916	Down
382118	Zkscan7	-0.722999	0.00261889	Down
71973	Rbpms2	-0.335129	0.00266676	Down
18993	Pou3f3	-0.782937	0.0026706	Down
227292	Ctdsp1	-0.292436	0.00267093	Down
666048	Trabd2b	-0.487888	0.00267723	Down
12418	Cbx4	-0.552569	0.00269617	Down
53599	Cd164	-0.309152	0.00269836	Down
14000	Drosha	-0.337859	0.00276847	Down
107869	Cth	-0.550247	0.00277024	Down
11468	Actg2	-3.527	0.00278101	Down
27081	Zfp275	-0.515778	0.00282394	Down
20358	Sema6a	-0.468739	0.00288887	Down
68137	Kdelr1	-0.315754	0.00288751	Down
67512	Agpat2	-0.531868	0.00291058	Down
71664	Mettl7b	-0.738589	0.00292065	Down
17285	Meox1	-0.832875	0.00292776	Down
16337	Insr	-0.367818	0.00296274	Down
228730	Kiz	-0.443131	0.00297776	Down
74142	Lonp1	-0.331294	0.00301053	Down
52710	Slc52a2	-0.452888	0.00301521	Down
319625	Galm	-0.339358	0.00302101	Down
26878	B3galt2	-2.26581	0.00303065	Down
16150	Ikbkb	-0.346833	0.00306238	Down
239283	Oxgr1	-0.577996	0.0031079	Down
211389	Suox	-0.36786	0.00314345	Down
241528	Lrrc55	-2.7141	0.00314337	Down
100317	AU040320	-0.363822	0.00314601	Down
24012	Rgs7	-2.89565	0.00318505	Down
192197	Bcas3	-0.428322	0.00319913	Down
225115	Svil	-0.424131	0.00320399	Down
28015	Polr2m	-0.302044	0.00321234	Down
74895	Ccdc181	-0.452542	0.00321259	Down
70252	Jpx	-0.96752	0.00322005	Down
67880	Dcxr	-0.35074	0.00327	Down
60525	Acss2	-0.635893	0.00330226	Down
69137	Vstm5	-0.924163	0.00330119	Down
13869	Erbb4	-0.684405	0.00331197	Down
210463	Slc22a22	-0.940888	0.00332882	Down
72543	Mvb12b	-0.369152	0.00332348	Down
100043597	Srcap	-0.349479	0.00336418	Down
12705	Cited1	-1.77672	0.00337623	Down
74022	Glyr1	-0.287408	0.0033761	Down
107971	Frs3	-0.930017	0.00338965	Down
30878	Apln	-0.884344	0.00340596	Down
73910	Arhgap18	-0.415252	0.00344526	Down
67389	Fam132a	-0.581744	0.00346499	Down
100042480	Nhsl2	-0.552616	0.00349173	Down
52028	Bbs1	-0.544201	0.00352592	Down
70209	Tmem143	-0.694214	0.00354368	Down
211798	Mfsd9	-0.506936	0.00355683	Down
319772	C130050O18Rik	-1.62042	0.00356651	Down
50849	Rnf10	-0.305337	0.00357027	Down
74412	Gle1	-0.411001	0.00358242	Down
73094	Sgip1	-1.28804	0.00359221	Down
320614	A330033J07Rik	-1.21921	0.00359556	Down
210982	Gltscr1l	-0.422597	0.00359759	Down
104776	Aldh6a1	-0.330069	0.00361321	Down
102570	Slc22a13	-1.36098	0.00361865	Down
29869	Ulk2	-0.338173	0.00368123	Down
60406	Sap30	-0.555025	0.00370428	Down
243374	Gimap8	-0.627419	0.00370915	Down
69089	Oxa1l	-0.301029	0.00373248	Down
14370	Fzd8	-0.572284	0.00374954	Down
14069	F8	-0.579528	0.00377072	Down
14630	Gclm	-0.430502	0.00378262	Down
240753	Plekha6	-0.448944	0.00378409	Down
53885	Nphp1	-0.451304	0.00378345	Down
109637	Upk1a	-1.00436	0.00378723	Down
64436	Inpp5e	-0.410926	0.00379402	Down
381886	Mrgpra6	-0.333072	0.0038078	Down
77124	9130221H12Rik	-0.519928	0.00381768	Down
224796	Clic5	-0.28354	0.00383745	Down
78887	Sfi1	-0.594858	0.00384309	Down
81840	Sorcs2	-1.9552	0.00389913	Down
667410	Gm8615	-0.59901	0.00390177	Down
106064	AW549877	-0.404244	0.00391429	Down
19298	Pex19	-0.305584	0.0039326	Down
17289	Mertk	-0.468586	0.00394534	Down
68614	Letmd1	-0.370671	0.00394466	Down
15354	Hmgb3	-0.352701	0.00395328	Down
13057	Cyba	-0.374837	0.00399753	Down
71683	Gypc	-0.979327	0.0040022	Down
20191	Ryr2	-2.04092	0.00400652	Down
12724	Clcn2	-0.517961	0.00402186	Down
192136	Sugct	-0.507537	0.00403378	Down
242409	Tmem8b	-0.494627	0.00407828	Down
226139	Cox15	-0.35075	0.00408438	Down
74158	Josd1	-0.356594	0.004105	Down
76897	Ralyl	-2.78707	0.0041384	Down
242443	Grin3a	-2.48782	0.00415599	Down
103425	Ncln	-0.363593	0.00417052	Down
108096	Slco1a5	-1.35017	0.00418028	Down
433424	Zeb2os	-0.645556	0.00420377	Down
72114	Zbed3	-0.381484	0.00420305	Down
71947	Tmem94	-0.449797	0.00423432	Down
110095	Pygl	-0.500243	0.00426363	Down
100043133	9130023H24Rik	-0.728803	0.00427052	Down
18552	Pcsk5	-0.388038	0.0042743	Down
27421	Abcc6	-0.775666	0.00430834	Down
11450	Adipoq	-7.50423	0.00435635	Down
14165	Fgf10	-1.04293	0.00436242	Down
16364	Irf4	-1.15231	0.0043794	Down
232493	Gys2	-0.75038	0.00441501	Down
20497	Slc12a3	-1.33575	0.00444132	Down
210029	Metrnl	-0.604972	0.00445814	Down
233204	Tbc1d17	-0.412034	0.00450232	Down
14962	Cfb	-0.480784	0.00451138	Down
233781	Xylt1	-0.773937	0.00452266	Down
99011	Pomt1	-0.625735	0.0045262	Down
14043	Ext2	-0.335522	0.00457023	Down
23796	Aplnr	-1.23664	0.00457622	Down
231287	Atp10d	-0.422694	0.00465762	Down
192156	Mvd	-0.456262	0.00467514	Down
217666	L2hgdh	-0.451247	0.00467055	Down
65079	Rtn4r	-0.741468	0.00467014	Down
71754	Cyp2d40	-1.68521	0.00467458	Down
246694	Hps5	-0.393754	0.00472455	Down
320806	Gfm2	-0.487096	0.00475742	Down
14180	Fgf9	-0.667065	0.00476445	Down
227580	C1ql3	-0.737473	0.0047657	Down
78885	Coro7	-0.40509	0.00476716	Down
229055	Zbtb10	-0.530361	0.00483991	Down
30941	Usp21	-0.521754	0.00486462	Down
71436	Flrt3	-0.990852	0.00489777	Down
19775	Xpr1	-0.306587	0.00495389	Down
102436	Lars2	-0.379932	0.00496111	Down
12667	Chrd	-0.745475	0.00501693	Down
16002	Igf2	-2.6169	0.00501516	Down
234683	Elmo3	-0.370804	0.00502151	Down
70551	Tmtc4	-0.779486	0.00502248	Down
71354	Wdr31	-0.797004	0.00502392	Down
17281	Fyco1	-0.31891	0.00505856	Down
77974	Rdh12	-1.5114	0.00513013	Down
14623	Gjb6	-1.11383	0.00513668	Down
20420	Shd	-0.840544	0.00513739	Down
216233	Socs2	-0.864922	0.00514281	Down
13636	Efna1	-0.378065	0.00520502	Down
320506	Lmbrd2	-0.387159	0.0052064	Down
76483	Lmf1	-0.411031	0.00522167	Down
16373	Irx3	-0.501056	0.00523497	Down
232227	Iqsec1	-0.345991	0.0052406	Down
219158	Ccar2	-0.350248	0.0052476	Down
66748	Erich2	-1.22455	0.00525881	Down
11991	Hnrnpd	-0.389202	0.00532845	Down
245038	Dclk3	-0.494505	0.00534448	Down
229541	Dennd4b	-0.788964	0.00536321	Down
66816	Thap2	-0.478871	0.00536048	Down
70804	Pgrmc2	-0.363164	0.00536097	Down
231464	Cnot6l	-0.345982	0.00541854	Down
434198	B130024G19Rik	-1.01168	0.00542288	Down
18514	Pbx1	-0.386637	0.0054764	Down
71834	Zbtb43	-0.446729	0.00547416	Down
80914	Uck2	-0.56226	0.00547701	Down
399609	C130046K22Rik	-0.492581	0.00552796	Down
56316	Ggcx	-0.688253	0.00554866	Down
71137	Rfx4	-1.77344	0.00556042	Down
19889	Rp2	-0.475575	0.0055829	Down
53419	Corin	-1.31646	0.00563662	Down
101772	Ano1	-1.14732	0.00565034	Down
228061	Agps	-0.44097	0.0056634	Down
236511	Ago1	-0.326726	0.00566284	Down
12837	Col8a1	-0.924088	0.00570606	Down
72269	Cda	-0.367601	0.00571865	Down
208922	Cpeb3	-0.338058	0.00579476	Down
22411	Wnt11	-2.16788	0.00579586	Down
216881	Wscd1	-1.08931	0.00580376	Down
494448	Cbx6	-0.36865	0.00580817	Down
268973	Nlrc4	-1.21814	0.00587375	Down
434203	Slc28a1	-0.905619	0.00590439	Down
207375	Fam120c	-0.61876	0.00592881	Down
67092	Gatm	-0.697961	0.00594871	Down
76223	Agbl3	-0.538435	0.00595621	Down
70178	Abhd17c	-0.279867	0.00604581	Down
13371	Dio2	-2.93152	0.00607719	Down
20238	Atxn1	-0.447212	0.00620351	Down
320376	Bcorl1	-0.57216	0.00622627	Down
226153	Peo1	-0.454111	0.00625063	Down
15574	Hus1	-0.413817	0.00627042	Down
216441	Slc26a10	-1.07089	0.00629209	Down
94282	Sfxn5	-0.530505	0.00630627	Down
214895	Lman2l	-0.598317	0.0063126	Down
68347	0610011F06Rik	-0.43197	0.00633939	Down
16468	Jarid2	-0.493084	0.00634957	Down
72194	Fbxl20	-0.363826	0.00635538	Down
109785	Pgm3	-0.429902	0.00638916	Down
236293	Slc22a29	-0.536345	0.00640544	Down
100503085	Klhl3	-0.685281	0.00641127	Down
67661	Ift172	-0.448828	0.00642206	Down
69181	Dyrk2	-0.611576	0.00650653	Down
106639	Vmac	-0.529632	0.00653959	Down
64697	Keg1	-0.544742	0.00663134	Down
93842	Igsf9	-1.63931	0.00666075	Down
242109	Zfp697	-0.440301	0.00669218	Down
15561	Htr3a	-2.20885	0.00671239	Down
68015	Trap1	-0.301621	0.00678696	Down
225600	Pde6a	-1.62034	0.00689223	Down
381175	Ccdc68	-0.474522	0.00689681	Down
242608	Podn	-0.517366	0.00693247	Down
11754	Aoc3	-1.68311	0.00694711	Down
13867	Erbb3	-0.582578	0.00695085	Down
208292	Zfp871	-0.40327	0.00696289	Down
227801	Dennd1a	-0.289665	0.00696789	Down
100019	Mdn1	-0.492574	0.00697569	Down
224824	Pex6	-0.613765	0.00697896	Down
320312	A430035B10Rik	-1.03055	0.00713137	Down
12633	Cflar	-0.313854	0.00714996	Down
330850	Gm38416	-1.82806	0.00722643	Down
17454	Mov10	-0.53324	0.00723967	Down
226548	Aph1a	-0.286457	0.0072385	Down
18242	Oat	-0.374378	0.00728643	Down
209224	Enox2	-0.493823	0.00731943	Down
72392	Tmem175	-0.399366	0.00736135	Down
80910	Gpr84	-2.68559	0.00739394	Down
22696	Zfp37	-0.694276	0.00739998	Down
107371	Exoc6	-0.500124	0.00741697	Down
18208	Ntn1	-0.44576	0.00744816	Down
15426	Hoxc8	-0.854028	0.00745308	Down
235402	Lingo1	-2.15434	0.00747872	Down
102635496	Malrd1	-0.609847	0.00753538	Down
20981	Syt3	-0.812769	0.00755948	Down
15901	Id1	-0.543406	0.00761369	Down
19016	Pparg	-1.22755	0.00763225	Down
212555	Pqlc2	-0.564783	0.00771772	Down
83964	Jam3	-0.472356	0.00773102	Down
228361	Ambra1	-0.344983	0.00774746	Down
30942	Hnf4g	-0.724348	0.00775573	Down
218877	Sema3g	-0.46696	0.00777362	Down
22446	Xlr3c	-1.91199	0.00780917	Down
230872	Crocc	-0.772622	0.00781979	Down
50786	Hs6st2	-1.08982	0.00782302	Down
59010	Sqrdl	-0.390152	0.00786781	Down
13340	Slc29a2	-0.718714	0.00787837	Down
18604	Pdk2	-0.369168	0.00792012	Down
53896	Slc7a10	-3.01426	0.00793331	Down
71096	Sntg1	-3.78903	0.00797999	Down
29806	Limd1	-0.315058	0.00804219	Down
69786	Tprkb	-0.432192	0.00807678	Down
23802	Amfr	-0.279195	0.00815874	Down
107607	Nod1	-0.457204	0.00816351	Down
74205	Acsl3	-0.491715	0.00821772	Down
71147	Oxsm	-0.387473	0.00826757	Down
69211	2310081J21Rik	-1.52985	0.00828385	Down
326623	Tnfsf15	-0.759505	0.00828862	Down
50934	Slc7a8	-0.305531	0.00831981	Down
241556	Tspan18	-0.765496	0.00835369	Down
235534	Pxylp1	-0.64648	0.00835799	Down
11899	Astn1	-2.09275	0.00839266	Down
214552	Cep164	-0.402995	0.00838947	Down
381820	Smim10l1	-0.380611	0.00839259	Down
104079	Nxph3	-0.805194	0.00840383	Down
74154	Unkl	-0.33036	0.00843533	Down
20747	Spop	-0.283406	0.00845832	Down
26414	Mapk10	-1.99024	0.00852203	Down
624549	Gm29683	-0.998261	0.00854306	Down
233865	D430042O09Rik	-0.394771	0.00855692	Down
70784	Rasl12	-1.23052	0.00860991	Down
14233	Foxi1	-0.512997	0.00861359	Down
13549	Dyrk1b	-0.376941	0.00862717	Down
52552	Parp8	-0.446467	0.00863155	Down
14527	Gcgr	-0.6656	0.00866419	Down
67884	1810043G02Rik	-0.42873	0.00872543	Down
170826	Ppargc1b	-0.76267	0.00875331	Down
20312	Cx3cl1	-0.374044	0.00874608	Down
330662	Dock1	-0.393941	0.00875045	Down
68090	Yif1a	-0.411547	0.00874682	Down
78558	Htra3	-1.3864	0.00873429	Down
69142	Cd209f	-4.71174	0.00876796	Down
140559	Igsf8	-0.551375	0.0087985	Down
21922	Clec3b	-1.48374	0.00880502	Down
98736	1700034H15Rik	-1.25768	0.00887245	Down
67426	Adck3	-0.400986	0.00896622	Down
103677	Smg6	-0.363923	0.00900302	Down
69202	Ptms	-0.425646	0.00900966	Down
107587	Osr2	-0.776548	0.00901328	Down
78287	Rbsn	-0.429218	0.00904645	Down
271639	Adcy10	-2.05346	0.00906299	Down
231834	Snx8	-0.427957	0.00910358	Down
105841	Dennd3	-0.471513	0.00915572	Down
106763	Ttbk1	-1.04836	0.00916551	Down
12160	Bmp5	-1.73053	0.0091646	Down
244418	D8Ertd82e	-0.459101	0.0091716	Down
20514	Slc1a5	-0.513257	0.00923929	Down
19242	Ptn	-1.41775	0.00926169	Down
66868	Mfsd1	-0.272926	0.00927549	Down
50932	Mink1	-0.313673	0.00929103	Down
66259	Camk2n1	-0.304743	0.00934824	Down
192157	Socs7	-0.315531	0.00942276	Down
114716	Spred2	-0.540749	0.0094522	Down
54201	Zfp316	-0.533361	0.00950655	Down
12671	Chrm3	-1.43966	0.00951147	Down
17920	Myo6	-0.261963	0.00957684	Down
15874	Iapp	-1.69765	0.00965644	Down
54525	Syt7	-0.724079	0.00968408	Down
170752	Bco2	-0.820237	0.00970449	Down
20947	Swap70	-0.404741	0.00970796	Down
216440	Os9	-0.271587	0.00979968	Down
20965	Syn2	-0.673626	0.00982001	Down
77053	Sun1	-0.313136	0.00990045	Down
244484	Wdr17	-2.07614	0.00991347	Down
12972	Cryz	-0.322472	0.00994951	Down
69834	Rab43	-0.339855	0.0100506	Down
67978	Tctn2	-0.640679	0.0100635	Down
100037258	Dnajc3	-0.363134	0.0101079	Down
23859	Dlg2	-0.766165	0.0101428	Down
74239	Iqce	-0.462084	0.01017	Down
100042166	Gm3704	-0.896598	0.0102508	Down
21821	Ift88	-0.43156	0.0102525	Down
170952	Prima1	-0.852101	0.0103138	Down
12890	Cplx2	-0.464097	0.0103877	Down
27274	Zfp354b	-0.966828	0.0103977	Down
71198	Otud1	-0.498285	0.0103975	Down
18041	Nfs1	-0.288325	0.0104075	Down
63828	Fn3k	-0.680753	0.010517	Down
102635415	Halr1	-0.647082	0.010522	Down
66365	Ccdc90b	-0.449353	0.0105276	Down
76742	Snx27	-0.316638	0.0105509	Down
94220	Cnnm4	-0.501149	0.0105577	Down
353310	Zfp703	-0.437032	0.010562	Down
237754	Btnl9	-1.23019	0.0105773	Down
22619	Siae	-0.427822	0.0105887	Down
212390	Klhl32	-1.18159	0.0106519	Down
12684	Cideb	-0.350608	0.0107318	Down
380967	Tmem106c	-0.495347	0.0107786	Down
93838	Dqx1	-0.536422	0.0107765	Down
56727	Miox	-0.484974	0.0108637	Down
66859	Slc16a9	-0.503867	0.0108857	Down
72433	Rab38	-0.75066	0.0108963	Down
12683	Cidea	-4.95912	0.0109193	Down
329739	Fam102b	-0.382833	0.010977	Down
94185	Tnfrsf21	-0.430015	0.0110166	Down
73061	Cldn34c1	-0.993636	0.0110246	Down
52401	D5Ertd615e	-0.486519	0.0110642	Down
16625	Serpina3c	-3.73524	0.011069	Down
69536	Hemk1	-0.512328	0.0111397	Down
56189	Prodh2	-0.391683	0.0111664	Down
67370	Zfp606	-0.453991	0.0111879	Down
72789	Veph1	-0.297581	0.0111857	Down
20494	Slc10a2	-0.648328	0.0112269	Down
18749	Prkacb	-0.282389	0.0112783	Down
234725	Zfp612	-0.448957	0.0112986	Down
76795	Tbc1d9b	-0.311381	0.0113548	Down
26462	Txnrd2	-0.452091	0.0113591	Down
232334	Vgll4	-0.566932	0.0113659	Down
53413	Exoc7	-0.323429	0.0113729	Down
15375	Foxa1	-1.31513	0.0113782	Down
72029	Cnpy3	-0.419343	0.011392	Down
98170	Tmem132a	-0.594561	0.0114595	Down
546644	Ly6g	-0.886679	0.0115678	Down
19763	Ring1	-0.458561	0.0115993	Down
20220	Sap18	-0.320581	0.0116165	Down
209032	Zc3hav1l	-0.897757	0.0116252	Down
21833	Thra	-0.402923	0.0117052	Down
57138	Slc12a5	-1.09149	0.0117392	Down
54447	Asah2	-0.295428	0.011755	Down
56174	Nagk	-0.46361	0.0117567	Down
214424	Parp16	-0.491895	0.0117882	Down
67420	Far1	-0.393716	0.0118193	Down
78943	Ern1	-0.414535	0.0118337	Down
330010	Ttll10	-0.524987	0.0118976	Down
241547	Harbi1	-0.525358	0.0119189	Down
280662	Afm	-0.517291	0.0119272	Down
217887	BC022687	-0.667034	0.0119762	Down
27029	Sgsh	-0.47407	0.0120205	Down
320554	Tcp11l1	-0.649107	0.012026	Down
70129	Slc44a4	-0.522272	0.0120338	Down
59091	Jph2	-1.48904	0.0120509	Down
72181	Nsun4	-0.384646	0.0120755	Down
94109	Csmd1	-1.04881	0.012085	Down
114644	Slc13a3	-0.355849	0.0121225	Down
268739	Arhgef40	-0.50101	0.0121417	Down
319670	Eml5	-0.407619	0.0121838	Down
73332	Ccdc30	-0.920932	0.0122011	Down
77578	Bcl9	-0.389632	0.0123534	Down
100683	Trrap	-0.314749	0.0124062	Down
74088	Them7	-0.327281	0.0124587	Down
69742	Tm2d2	-0.330274	0.0124748	Down
12064	Bdnf	-0.950772	0.012528	Down
19027	Sypl	-0.326797	0.0125395	Down
210106	Papd7	-0.359268	0.0126303	Down
330428	Tmem52b	-0.350993	0.0126427	Down
192159	Prpf8	-0.279609	0.0126624	Down
242721	Klhdc7a	-0.48655	0.0126848	Down
77644	C330007P06Rik	-0.295464	0.0126936	Down
393082	Mettl7a2	-1.18425	0.012708	Down
26450	Rbbp9	-0.327225	0.0127327	Down
16661	Krt10	-0.686819	0.0127778	Down
12416	Cbx2	-0.800327	0.0127848	Down
432995	Smim22	-0.651909	0.0128091	Down
330657	Prss53	-1.11881	0.012817	Down
71764	C2cd2l	-0.312962	0.0128415	Down
223722	Mcat	-0.396374	0.0128987	Down
14420	Galc	-0.291111	0.0129068	Down
11979	Atp7b	-1.09544	0.0129507	Down
101706	Numa1	-0.289657	0.0129618	Down
58909	Fam13a	-0.355019	0.0129636	Down
228140	Tnks1bp1	-0.289914	0.012992	Down
319646	D630013N20Rik	-0.478148	0.0129887	Down
72507	Dzip1l	-0.408546	0.012993	Down
67685	Dyx1c1	-1.23717	0.0130102	Down
109299	C330006A16Rik	-0.416676	0.0130546	Down
381218	4430402I18Rik	-0.511022	0.0130727	Down
214137	Arhgap29	-0.364613	0.0131072	Down
71624	4833411C07Rik	-1.66344	0.0131146	Down
235504	Slc17a5	-0.301894	0.0131396	Down
434197	Fam169b	-0.600683	0.0131538	Down
66114	Dnajc30	-0.357478	0.0132637	Down
233870	Tufm	-0.376459	0.0133056	Down
213582	Map9	-0.471145	0.0133605	Down
66294	Fam3a	-0.339829	0.0133715	Down
13200	Ddost	-0.3456	0.0133782	Down
70012	Cep85	-0.468217	0.0134153	Down
75273	Pelp1	-0.398895	0.0134587	Down
227120	Plcl1	-0.404558	0.0135615	Down
241694	Ralgapa2	-0.295655	0.0135571	Down
319513	Pced1a	-0.419594	0.0135738	Down
319832	Tmem229a	-0.393712	0.0135711	Down
24083	Natd1	-0.319969	0.0135827	Down
54609	Ubqln2	-0.349653	0.0135851	Down
22325	Vav2	-0.3946	0.0136105	Down
20499	Slc12a7	-0.405053	0.0136222	Down
21835	Thrsp	-2.47605	0.0136516	Down
11766	Ap1g2	-0.41909	0.0137388	Down
15405	Hoxa9	-0.298676	0.0137432	Down
64918	Bhmt2	-0.397137	0.0137456	Down
243834	Zfp324	-0.614441	0.0137732	Down
110446	Acat1	-0.293058	0.0137831	Down
24131	Ldb3	-1.47325	0.0138068	Down
330503	Gm5113	-0.518197	0.0138113	Down
72899	Macrod2	-0.418095	0.0138382	Down
19293	Pvalb	-1.67611	0.0138646	Down
228357	Lrp4	-0.412073	0.0139013	Down
24117	Wif1	-0.95979	0.0139085	Down
59092	Pcbp4	-0.293933	0.0139265	Down
20850	Stat5a	-0.369718	0.0139871	Down
15493	Hsd3b2	-0.378851	0.0140108	Down
20360	Sema6c	-0.86488	0.0140338	Down
229715	Amigo1	-0.368315	0.0140354	Down
110821	Pcca	-0.3937	0.0140568	Down
66132	1110008L16Rik	-0.430109	0.014089	Down
18792	Plau	-0.481866	0.0141102	Down
12954	Cryaa	-2.79045	0.0141142	Down
79196	Osbpl5	-0.339543	0.0141385	Down
269003	Sap130	-0.409728	0.014298	Down
52430	Echdc2	-0.323762	0.0143187	Down
67217	L3hypdh	-0.477287	0.0143166	Down
227707	BC005624	-0.308977	0.0143469	Down
58242	Nudt11	-0.900592	0.0145092	Down
76649	1700119H24Rik	-1.73023	0.0145413	Down
16591	Kl	-0.333587	0.0146648	Down
229776	Cdc14a	-0.434712	0.0146629	Down
30785	Cttnbp2	-0.486646	0.0147071	Down
26412	Map4k2	-0.340294	0.0147209	Down
22063	Trpc1	-0.464321	0.0148306	Down
67286	Ift22	-0.56638	0.0148414	Down
226123	Morn4	-0.444476	0.0149134	Down
70552	Lrrc56	-0.534792	0.0149272	Down
14854	Gss	-0.310771	0.0149923	Down
402773	D030018L15Rik	-2.39778	0.0150927	Down
22288	Utrn	-0.347689	0.0151248	Down
70397	Tmem70	-0.344682	0.0151321	Down
216867	Slc16a11	-0.516128	0.0151487	Down
20218	Khdrbs1	-0.268326	0.0151578	Down
67333	Stk35	-0.339477	0.0151616	Down
213402	Armc2	-1.94715	0.0151758	Down
77945	Rpgrip1	-2.50624	0.0153459	Down
94224	Srd5a2	-1.69515	0.0154236	Down
17527	Mpv17	-0.352598	0.0154631	Down
67473	Slc47a1	-0.350099	0.0155006	Down
241447	Cers6	-0.336369	0.0155738	Down
11565	Adssl1	-0.683695	0.0155874	Down
16502	Kcnc1	-2.40026	0.0156081	Down
231855	Ap5z1	-0.612838	0.0155967	Down
241289	Ppp1r26	-0.706283	0.0156089	Down
27965	Spg21	-0.292792	0.0156288	Down
64652	Nisch	-0.330353	0.0156733	Down
212153	Ccdc191	-0.51619	0.0157253	Down
67213	Cmtm6	-0.262174	0.0157281	Down
55990	Fmo2	-0.455799	0.0157443	Down
73137	Prrc1	-0.357463	0.0157425	Down
16777	Lamb1	-0.267773	0.0157586	Down
12140	Fabp7	-0.781361	0.015765	Down
103978	Gpc5	-0.942487	0.0158037	Down
12704	Cit	-0.910056	0.0158289	Down
53357	Pla2g6	-0.355488	0.0159022	Down
19712	Rest	-0.538287	0.0159294	Down
16157	Il11ra1	-0.282072	0.0160139	Down
216850	Kdm6b	-0.410481	0.0160778	Down
73852	D3Ertd751e	-0.663447	0.0160762	Down
73062	Ppp1r16a	-0.313147	0.016142	Down
73750	Whrn	-0.55277	0.0161634	Down
24113	Vax2	-0.929448	0.0161775	Down
58887	Repin1	-0.350422	0.0162511	Down
13401	Dmwd	-0.350238	0.0162874	Down
21808	Tgfb2	-0.623307	0.0163265	Down
18805	Pld1	-0.391582	0.0164953	Down
66839	0610009O20Rik	-0.319202	0.0165261	Down
320014	B930025P03Rik	-2.73458	0.0166441	Down
27981	Rsrp1	-0.416832	0.016654	Down
666794	Rbm24	-2.70163	0.0166945	Down
14618	Gjb1	-0.374054	0.0167158	Down
654318	C530005A16Rik	-1.23408	0.0167218	Down
319530	Zfp750	-0.710621	0.0167617	Down
225339	Ammecr1l	-0.272939	0.0168231	Down
21887	Tle3	-0.288667	0.0168839	Down
69710	Arap1	-0.349804	0.0169547	Down
16796	Lasp1	-0.341118	0.0169665	Down
26416	Mapk14	-0.295062	0.0169967	Down
14027	Evpl	-0.705238	0.0170102	Down
72040	Cdhr5	-0.237135	0.0170358	Down
68094	Smarcc2	-0.23523	0.0170782	Down
239364	Tspyl5	-1.22179	0.0171126	Down
81896	Ift122	-0.540811	0.0171351	Down
235623	Scap	-0.279283	0.0172046	Down
320727	Ipo8	-0.265125	0.0172068	Down
23897	Hax1	-0.380919	0.017252	Down
72033	Tsc22d2	-0.360075	0.0172816	Down
52477	Angel2	-0.331824	0.0172994	Down
73451	Zfp763	-0.634712	0.0172942	Down
22755	Zfp93	-0.647958	0.0173491	Down
21894	Tln1	-0.276593	0.0173996	Down
665037	Gm7457	-1.03115	0.0174398	Down
13419	Dnase1	-0.43744	0.01745	Down
11804	Aplp2	-0.256247	0.0174946	Down
171486	Cd99l2	-0.267934	0.0174906	Down
77110	Gpbp1l1	-0.278116	0.0174852	Down
320655	Pgap3	-0.411616	0.0175706	Down
78286	Nav2	-0.30261	0.01761	Down
434437	Amt	-0.516693	0.0176212	Down
230721	Pabpc4	-0.30402	0.01775	Down
76866	Morn1	-0.71001	0.0177909	Down
654470	Tctn1	-0.434903	0.0178123	Down
216858	Kctd11	-0.619143	0.0178365	Down
18951	44444	-1.06162	0.0178732	Down
73845	Ankrd42	-0.671964	0.0178719	Down
210933	Adgrb3	-1.45237	0.0179572	Down
381438	Gm5148	-0.952958	0.0179907	Down
224170	Dzip3	-0.593912	0.0180015	Down
330962	Slc51b	-0.314586	0.0180293	Down
70377	Derl3	-1.3343	0.0180244	Down
14009	Etv1	-0.56047	0.0180483	Down
381259	Tmem237	-0.457994	0.018087	Down
227683	Coq4	-0.560969	0.018175	Down
245867	Pcmtd2	-0.305656	0.0182225	Down
230099	Car9	-1.16917	0.018408	Down
233115	Dpy19l3	-0.398492	0.0184038	Down
56458	Foxo1	-0.394516	0.0184654	Down
72421	Ttc30b	-0.341272	0.0184695	Down
18534	Pck1	-0.470777	0.0184906	Down
626832	Gm6710	-0.347593	0.018559	Down
14085	Fah	-0.341234	0.0186957	Down
72140	Cep89	-0.401665	0.0186842	Down
72238	Tbc1d5	-0.404461	0.0186688	Down
78339	Ttyh3	-0.384304	0.0186925	Down
66821	Bcs1l	-0.609699	0.0187224	Down
170460	Stard5	-0.268154	0.0187725	Down
27376	Slc25a10	-0.365994	0.0187975	Down
54216	Pcdh7	-0.455841	0.0187872	Down
74377	Hsf2bp	-0.862743	0.0187986	Down
74183	Perm1	-1.13369	0.0188132	Down
74025	Nphp3	-0.401605	0.018835	Down
241877	Slc10a5	-0.387017	0.0188483	Down
432731	Zscan26	-0.297486	0.0188873	Down
21413	Tcf4	-0.359274	0.0189603	Down
67080	1700019D03Rik	-2.15754	0.0189542	Down
654457	Defb26	-2.59923	0.019014	Down
57377	Mogs	-0.456735	0.0190938	Down
432530	Adcy1	-0.363192	0.0191152	Down
13171	Dbt	-0.260351	0.0191266	Down
68255	Tmem86b	-0.615809	0.0191804	Down
74370	Rptor	-0.30039	0.0192219	Down
239833	Lmln	-0.763671	0.0192298	Down
112405	Egln1	-0.247777	0.0192568	Down
72039	Mccc1	-0.285019	0.0192779	Down
65945	Clstn1	-0.267105	0.0193552	Down
16651	Sspn	-0.882723	0.0193936	Down
22643	Zfp101	-0.62768	0.0193937	Down
57267	Apba3	-0.359441	0.0194028	Down
70292	Afap1	-0.294877	0.0194222	Down
13113	Cyp3a13	-1.06879	0.0194521	Down
232984	B3gnt8	-0.933734	0.0194654	Down
68133	Gcsh	-0.31378	0.0194775	Down
237082	Nxt2	-0.337285	0.0195621	Down
100039968	Gm12942	-0.729198	0.0197405	Down
56707	Zfp111	-0.551087	0.0197451	Down
101358	Fbxl14	-0.331206	0.0197628	Down
83669	Wdr6	-0.371512	0.0197835	Down
52685	Cd300lg	-0.370277	0.0198561	Down
66752	4933404O12Rik	-0.541477	0.019907	Down
223435	Trio	-0.278455	0.0200658	Down
269878	Megf8	-0.34846	0.0200892	Down
252967	Ropn1l	-0.83395	0.0201275	Down
80892	Zfhx4	-1.5175	0.0201591	Down
16168	Il15	-0.41915	0.0202396	Down
24044	Scamp2	-0.293057	0.0202859	Down
67398	Srpr	-0.271242	0.0202866	Down
71472	Usp19	-0.245685	0.0203126	Down
79233	Zfp319	-0.448732	0.0203269	Down
212127	Proser1	-0.370044	0.020366	Down
71452	Ankrd40	-0.246269	0.0203816	Down
240041	Zfp945	-0.382144	0.0203992	Down
18453	P4hb	-0.270267	0.0204188	Down
268656	Sptlc1	-0.29843	0.0204969	Down
18975	Polg	-0.328153	0.0205869	Down
246738	Dnajc28	-0.502782	0.020606	Down
52064	Coq5	-0.289939	0.0206932	Down
106877	Afap1l1	-0.473481	0.0207716	Down
230579	Fam151a	-0.333915	0.0208072	Down
384309	Trim56	-0.457633	0.0209659	Down
100037283	Rnaset2a	-0.214917	0.0209987	Down
105859	Csdc2	-0.622243	0.0209984	Down
69188	Kmt2e	-0.368991	0.0210449	Down
13875	Erf	-0.41472	0.0210769	Down
234740	Tmem231	-0.46941	0.0210779	Down
75869	Arl5b	-0.547945	0.0211259	Down
30944	Zfp354c	-0.602295	0.021136	Down
68925	Rpap1	-0.49948	0.0212106	Down
100061	Lrrc19	-0.276856	0.0212587	Down
73068	Fut11	-0.512605	0.0212703	Down
104111	Adcy3	-1.0506	0.0212805	Down
80904	Dtx3	-0.32142	0.0212984	Down
22229	Ucp3	-1.63017	0.0213256	Down
72278	Ccpg1	-0.318487	0.0213349	Down
12009	Cep131	-0.606073	0.0214765	Down
74020	Cpne4	-0.801684	0.0214787	Down
18004	Nek1	-0.403496	0.0216198	Down
14865	Gstm4	-0.504024	0.0216485	Down
73668	Ttc21b	-0.387856	0.0216713	Down
11607	Agtr1a	-0.552235	0.0217615	Down
100529082	Gm11127	-0.741639	0.0217941	Down
17850	Mut	-0.286927	0.021798	Down
223666	Arhgap39	-0.468056	0.0218047	Down
75423	Arl5a	-0.242514	0.0218606	Down
26407	Map3k4	-0.376392	0.0219117	Down
114255	Dok4	-0.441616	0.0219695	Down
229706	Slc6a17	-0.378463	0.0220738	Down
20510	Slc1a1	-0.323369	0.0221029	Down
223752	Gramd4	-0.355459	0.0221257	Down
77652	Zfp955a	-0.51	0.0221206	Down
270096	Mon1b	-0.320809	0.0223601	Down
66156	Anapc11	-0.33925	0.0224352	Down
66431	Oxld1	-0.620376	0.0224905	Down
223267	Ggact	-0.363776	0.0225304	Down
71929	Tmem123	-0.241243	0.0227254	Down
268859	Rbfox1	-0.937612	0.0227502	Down
574437	Xlr3b	-1.07464	0.0228392	Down
226849	Ppp2r5a	-0.273747	0.0228611	Down
78929	Polr3h	-0.48616	0.0228623	Down
237542	Osbpl8	-0.391498	0.0228882	Down
66616	Snx9	-0.263955	0.0229432	Down
67488	Calcoco1	-0.361111	0.0229452	Down
70726	Angptl6	-1.76013	0.0229397	Down
140475	Bsnd	-0.512002	0.0230042	Down
66769	4933427E11Rik	-1.49441	0.0230766	Down
68291	Mto1	-0.369245	0.0231112	Down
327872	Gm12018	-0.579089	0.0231446	Down
194590	Reps2	-0.330487	0.0232383	Down
109979	Art3	-0.669543	0.023311	Down
23885	Gmcl1	-0.423373	0.0233306	Down
22268	Upk1b	-1.0594	0.023558	Down
240641	Kif20b	-0.6616	0.0236504	Down
50523	Lats2	-0.331587	0.0237455	Down
15983	Ifrd2	-0.339704	0.0237683	Down
227624	Rabl6	-0.252567	0.023755	Down
14164	Fgf1	-0.535834	0.0238162	Down
210622	Pamr1	-0.531727	0.0238034	Down
232947	Ppp1r37	-0.262017	0.023789	Down
624866	Lekr1	-0.69682	0.0238507	Down
18795	Plcb1	-0.354171	0.0239527	Down
209630	Frmd4a	-0.448781	0.0239681	Down
320469	9930014A18Rik	-0.577394	0.0240571	Down
12686	Elovl3	-5.92445	0.0240669	Down
12695	Inadl	-0.259159	0.0241168	Down
22276	Uros	-0.629518	0.0241222	Down
16880	Lifr	-0.350389	0.0243179	Down
109218	Tmem139	-0.560675	0.0244537	Down
22113	Phlda2	-0.49981	0.024478	Down
231605	Galnt9	-1.8859	0.0244973	Down
217716	Mlh3	-0.433266	0.0246756	Down
216860	Neurl4	-0.414075	0.0246887	Down
66795	Atg10	-0.434566	0.0247716	Down
238023	Hexdc	-0.57284	0.0248076	Down
71781	Slc16a14	-0.733346	0.0248378	Down
105653	Phyhip	-0.641782	0.0249066	Down
67458	Ergic1	-0.293923	0.0248911	Down
73729	Zfp383	-0.631201	0.0249508	Down
69065	Chac1	-1.0628	0.0249689	Down
20148	Dhrs3	-0.321926	0.0250723	Down
69723	Rpain	-0.37554	0.0251004	Down
13992	Khdrbs3	-0.500033	0.0251523	Down
12304	Pdia4	-0.440073	0.0251702	Down
20897	Stra6	-0.591055	0.0252229	Down
74080	Nmnat3	-0.423696	0.025254	Down
171543	Bmf	-0.636549	0.0253132	Down
65970	Lima1	-0.238119	0.0253081	Down
67096	Mmachc	-0.405331	0.0253864	Down
319477	6030419C18Rik	-0.836748	0.0254305	Down
76299	Erp44	-0.276592	0.0254718	Down
328287	Gm20554	-0.798456	0.0255225	Down
94218	Cnnm3	-0.385653	0.025579	Down
229228	Nudt6	-0.406895	0.0255972	Down
76580	Mib2	-0.436936	0.0256454	Down
230678	Tmem125	-0.424083	0.025676	Down
320271	Scai	-0.361464	0.0258353	Down
213491	Szrd1	-0.25321	0.0258565	Down
225912	Cyb561a3	-0.410523	0.0259212	Down
320207	Pik3r5	-0.702433	0.0259541	Down
18484	Pam	-0.280233	0.026055	Down
18986	Pou2f1	-0.371775	0.0260607	Down
14287	Fpgs	-0.375169	0.0261251	Down
235567	Dnajc13	-0.340118	0.0261469	Down
67723	Cep83os	-0.379066	0.0261897	Down
69136	Tusc1	-0.572593	0.0261852	Down
11826	Aqp1	-0.338703	0.0262776	Down
110639	Prps2	-0.301161	0.0263856	Down
18709	Pik3r2	-0.305497	0.0264421	Down
230917	Tmem201	-0.329247	0.0264462	Down
19220	Ptgfr	-0.362279	0.0266279	Down
14827	Pdia3	-0.285791	0.0266724	Down
13853	Epm2a	-0.7373	0.0266844	Down
27045	Nit1	-0.247391	0.0267331	Down
228602	4930402H24Rik	-0.32827	0.0268023	Down
70381	Tecpr1	-0.344759	0.0269163	Down
76263	Gstk1	-0.542901	0.0270322	Down
18781	Pla2g2c	-0.986693	0.0270467	Down
93730	Lztfl1	-0.310555	0.0270887	Down
434350	9430091E24Rik	-0.845235	0.0271648	Down
74116	Pi16	-0.712863	0.0271617	Down
18247	Oaz2	-0.259449	0.0271763	Down
72852	Mblac2	-0.468571	0.0272649	Down
20845	Star	-1.22672	0.0273144	Down
108654	Fam210a	-0.235252	0.0274334	Down
12905	Cradd	-0.34875	0.0274259	Down
382867	Zfp488	-0.316162	0.0274368	Down
171405	Slc22a27	-0.748433	0.0275066	Down
268534	Sntg2	-2.10544	0.0275354	Down
52633	Nit2	-0.430361	0.0276083	Down
108687	Edem2	-0.338851	0.0276335	Down
399568	BC052040	-0.59529	0.0276554	Down
224997	Dlgap1	-1.82976	0.0278585	Down
432770	Rslcan18	-0.795359	0.0278528	Down
235606	Apeh	-0.343875	0.0280154	Down
100039436	Mageb16-ps1	-1.09207	0.0281175	Down
14168	Fgf13	-0.744273	0.0281123	Down
449000	Zfp960	-0.360602	0.028153	Down
75292	Prkd3	-0.337137	0.0281696	Down
76657	1700125G22Rik	-2.34685	0.0282224	Down
244556	Zfp791	-0.505357	0.028263	Down
15451	Hpn	-0.262156	0.0284142	Down
66073	Txndc12	-0.304794	0.0284371	Down
241915	Phc3	-0.285454	0.0284747	Down
207742	Rnf43	-0.479942	0.028487	Down
228019	Mettl8	-0.433051	0.0286583	Down
20872	Stk16	-0.340846	0.0287823	Down
53970	Rfx5	-0.331175	0.0289603	Down
68151	Wls	-0.247764	0.028975	Down
338369	Tmem220	-0.476755	0.0290028	Down
67393	Cxxc5	-0.23145	0.0289959	Down
21983	Tpbg	-1.25497	0.0290482	Down
223254	Farp1	-0.266377	0.0290512	Down
234344	Naf1	-0.338698	0.0290927	Down
26922	Mecr	-0.283568	0.0290947	Down
240034	Zfp760	-0.491556	0.0291246	Down
108960	Irak2	-0.343795	0.0291503	Down
234964	Ccdc67	-2.30736	0.0292257	Down
68910	Zfp467	-0.364005	0.0292338	Down
14163	Fgd1	-0.605646	0.0292796	Down
235627	Nbeal2	-0.408037	0.0292994	Down
19364	Rad51d	-0.392965	0.0293897	Down
219189	Vwa8	-0.279976	0.0294572	Down
192201	Wfdc15b	-1.25504	0.0296033	Down
244416	Ppp1r3b	-1.00522	0.0296746	Down
81014	Vmn1r58	-0.380794	0.0297422	Down
665033	Col6a5	-2.17375	0.0297541	Down
19202	Rhox6	-1.6139	0.0297761	Down
74411	Plpp6	-0.276407	0.0298715	Down
268515	Bahcc1	-0.312059	0.0300099	Down
27528	Nrep	-1.64873	0.0300416	Down
60510	Syt9	-1.13374	0.0301694	Down
497652	Acd	-0.385306	0.0302843	Down
230587	Glis1	-0.493176	0.0303274	Down
16993	Lta4h	-0.293348	0.0303758	Down
71710	Lrrcc1	-0.338287	0.030405	Down
13845	Ephb3	-0.77709	0.0304201	Down
13644	Efs	-1.12103	0.0304818	Down
26363	Btd	-0.27558	0.0305015	Down
73694	Ndufaf7	-0.316141	0.0304997	Down
106952	Arap3	-0.423939	0.0305262	Down
65247	Asb1	-0.379349	0.0305337	Down
26569	Slc27a4	-0.265114	0.0305564	Down
26941	Slc9a3r1	-0.215757	0.0305968	Down
241494	Zfp385b	-0.538269	0.0306773	Down
21743	Inmt	-0.560161	0.0307254	Down
29811	Ndrg2	-0.236229	0.0307411	Down
66129	Aaed1	-0.310776	0.0307716	Down
217335	Fbf1	-0.327187	0.0307828	Down
73442	Hspa12a	-0.421672	0.030869	Down
217410	Trib2	-0.325052	0.0310078	Down
64406	Sp5	-0.609156	0.0310364	Down
12012	Baat	-0.626046	0.0311317	Down
18550	Furin	-0.282668	0.0311774	Down
77006	Ddrgk1	-0.23401	0.0311827	Down
227154	Stradb	-0.34258	0.0312527	Down
234564	Ces1f	-1.32336	0.0312487	Down
71508	Zfp935	-0.417078	0.0313093	Down
623661	Lipt1	-0.550802	0.0313193	Down
15194	Htt	-0.311246	0.031379	Down
57330	Gigyf1	-0.288001	0.0314136	Down
231842	Amz1	-0.837461	0.0316386	Down
239618	Pdzrn4	-1.34059	0.0317057	Down
12038	Bche	-2.10565	0.0317434	Down
20425	Shmt1	-0.264462	0.0317837	Down
67122	Nrarp	-0.735112	0.0318019	Down
75620	Kxd1	-0.321077	0.032097	Down
17159	Man2b1	-0.264477	0.0321322	Down
19419	Rasgrp1	-1.08222	0.0322569	Down
207425	Wdr11	-0.274432	0.0322604	Down
84092	Usp8	-0.222447	0.0322871	Down
103711	Pnpo	-0.337597	0.0323143	Down
628308	Zfp970	-0.412083	0.0324354	Down
16889	Lipa	-0.194359	0.0330531	Down
11541	Adora2b	-0.650485	0.0331673	Down
28295	D10Jhu81e	-0.332993	0.0331788	Down
381067	Zfp229	-0.431755	0.0331723	Down
18481	Pak3	-1.74364	0.0332483	Down
71970	Zbed5	-1.01645	0.0333977	Down
11932	Atp1b2	-0.466579	0.0335195	Down
338359	Supv3l1	-0.373971	0.0335652	Down
235415	Cplx3	-1.72898	0.0336309	Down
65099	Irak1bp1	-0.364845	0.0336397	Down
381033	Gm1600	-1.67645	0.03366	Down
16420	Itgb6	-0.380058	0.0336871	Down
232078	Thnsl2	-0.325709	0.0336891	Down
319224	6330410L21Rik	-1.05622	0.0337094	Down
211006	Sepsecs	-0.378694	0.0337854	Down
16447	Ivl	-2.07479	0.0338258	Down
17127	Smad3	-0.283309	0.0339181	Down
71779	44263	-0.256406	0.0339969	Down
227644	Snapc4	-0.392966	0.0340746	Down
50755	Fbxo18	-0.257422	0.0341134	Down
215335	Slc36a1	-0.338422	0.0343655	Down
18771	Pknox1	-0.42769	0.0343878	Down
20271	Scn5a	-1.65576	0.0344324	Down
117589	Asb7	-0.334865	0.0344995	Down
77940	A930004D18Rik	-0.945569	0.0344921	Down
100504323	Gm20172	-1.99068	0.0345125	Down
232560	Caprin2	-0.445883	0.0345343	Down
208820	Triqk	-0.709622	0.0346567	Down
76409	1700025B11Rik	-2.39446	0.0346688	Down
382056	Crtc1	-0.402697	0.0347694	Down
545207	E130008D07Rik	-0.994969	0.0347634	Down
329078	Emx2os	-0.573018	0.0347814	Down
68737	Angel1	-0.443259	0.0348018	Down
140484	Pofut1	-0.423702	0.0348398	Down
230837	Asap3	-0.459987	0.0348545	Down
11302	Aatk	-0.900878	0.0348825	Down
208718	Dis3l2	-0.347911	0.0349113	Down
75745	Rian	-1.39219	0.034912	Down
67474	Snap29	-0.286591	0.0349466	Down
67028	2610002M06Rik	-0.320226	0.035192	Down
77531	Anks1b	-1.38843	0.0352912	Down
67201	Glod4	-0.299755	0.0353014	Down
57436	Gabarapl1	-0.340176	0.0353428	Down
72611	Zfp655	-0.323305	0.0353515	Down
230676	Szt2	-0.301182	0.0354004	Down
66183	Sptssb	-1.85477	0.0354473	Down
16372	Irx2	-0.606113	0.0354716	Down
16518	Kcnj2	-0.585105	0.0354949	Down
13423	Dnase2a	-0.475702	0.0355126	Down
320405	Cadps2	-0.354456	0.0355166	Down
333670	Gm867	-1.43052	0.0356149	Down
93681	Zkscan8	-0.376489	0.035652	Down
54391	Rfk	-0.217717	0.0356729	Down
14369	Fzd7	-0.376031	0.0357379	Down
11554	Adrb1	-1.27741	0.0358085	Down
76355	Tgds	-0.374098	0.035858	Down
19280	Ptprs	-0.461183	0.0359184	Down
75564	Rsph9	-0.50258	0.0361786	Down
56373	Cpb2	-0.811665	0.0362031	Down
72685	Dnajc6	-0.262733	0.0363097	Down
102032	Smim19	-0.389781	0.0363559	Down
12263	C2	-0.399997	0.0363688	Down
319727	A330035P11Rik	-0.657365	0.0364059	Down
57738	Slc15a2	-0.995778	0.0364072	Down
77766	Elp4	-0.351211	0.0364135	Down
545622	Ptpn3	-0.275573	0.0365646	Down
242474	Tmem245	-0.302647	0.0366191	Down
103724	Tbc1d10a	-0.3119	0.0367184	Down
382019	Zfp882	-0.531233	0.0367301	Down
17299	Mettl1	-0.384519	0.0368172	Down
18933	Prrx1	-0.691484	0.036829	Down
209131	Snx30	-0.344332	0.0368535	Down
268480	Rapgefl1	-0.757046	0.0367877	Down
242377	Pm20d2	-0.451664	0.0369771	Down
14712	Gnpat	-0.224398	0.0371221	Down
208967	Thnsl1	-0.601153	0.0372037	Down
319618	Dcp1b	-0.449541	0.037303	Down
24064	Spry2	-0.391513	0.0374178	Down
74684	4930451G09Rik	-0.712046	0.0374729	Down
245650	Gucy2f	-2.10109	0.0375176	Down
54561	Nap1l3	-0.770928	0.0375384	Down
18007	Neo1	-0.251682	0.0375491	Down
21886	Tle2	-0.716236	0.0376083	Down
13361	Dhfr	-0.27053	0.0376714	Down
68312	Gstm7	-0.440296	0.0376638	Down
212503	Paox	-0.470605	0.0376966	Down
72325	Vps9d1	-0.35624	0.0378661	Down
77383	C030029H02Rik	-2.41527	0.0378849	Down
12572	Cdk7	-0.293348	0.0380792	Down
215819	Nhsl1	-0.352073	0.0381484	Down
67563	Narfl	-0.287184	0.0381773	Down
69675	Pxdn	-0.382829	0.0381712	Down
76510	Trappc9	-0.245831	0.038172	Down
20851	Stat5b	-0.29709	0.0382416	Down
244962	Snx14	-0.271173	0.0382629	Down
237823	Pfas	-0.449068	0.0384375	Down
193286	BC049762	-1.10355	0.0385396	Down
69572	Mfsd3	-0.649588	0.0385296	Down
71169	Nbas	-0.376315	0.0385509	Down
71532	Fam217b	-1.29225	0.0386283	Down
53379	Hnrnpa2b1	-0.245721	0.0387217	Down
19309	Pygm	-0.514887	0.0387484	Down
170761	Pdzd3	-0.380411	0.0387778	Down
75973	Ccdc162	-0.995201	0.0387883	Down
226539	Dars2	-0.435829	0.0388209	Down
70470	Rprd1b	-0.264097	0.0388255	Down
269233	Fam171a1	-0.314796	0.0388789	Down
67378	Bbs2	-0.326071	0.0388976	Down
100503536	Gm19757	-0.430624	0.0389919	Down
15410	Hoxb3	-0.294968	0.0389786	Down
72935	Ddx41	-0.249698	0.0389962	Down
228866	Pcif1	-0.294448	0.0390279	Down
12626	Cetn3	-0.251686	0.0391282	Down
67210	Gatad1	-0.218171	0.0392157	Down
54601	Foxo4	-0.266738	0.0392458	Down
59090	Midn	-0.329295	0.039248	Down
22756	Zfp94	-0.688941	0.0392842	Down
16179	Irak1	-0.225786	0.0394107	Down
270076	Gcdh	-0.294514	0.0395227	Down
67013	Oma1	-0.3931	0.0395158	Down
22247	Umps	-0.310929	0.0397951	Down
20585	Hltf	-0.304709	0.0398446	Down
66307	Isoc1	-0.230019	0.0398359	Down
11545	Parp1	-0.316488	0.0399033	Down
226861	Hhat	-0.871961	0.0399485	Down
11428	Aco1	-0.250295	0.0401034	Down
234912	9230110C19Rik	-0.625627	0.0400833	Down
73447	Wdr13	-0.247641	0.0401097	Down
74435	Lrriq3	-0.765529	0.0400821	Down
16348	Invs	-0.360141	0.0401527	Down
14121	Fbp1	-0.262582	0.0403749	Down
71389	Chd6	-0.277486	0.0406345	Down
70750	Kdsr	-0.287077	0.040753	Down
105847	Lmf2	-0.26207	0.0407811	Down
64085	Clstn2	-1.18067	0.0408175	Down
65111	Dap3	-0.238715	0.0409472	Down
246277	Csad	-0.451632	0.0411093	Down
320662	Casc1	-1.75207	0.0411256	Down
245026	Col6a6	-0.44622	0.0411669	Down
333789	N4bp2	-0.432053	0.0411804	Down
19270	Ptprg	-0.270385	0.0414386	Down
216846	Cntrob	-0.635467	0.041474	Down
218203	Mylip	-0.538168	0.0414827	Down
76219	Arxes1	-3.21274	0.0414903	Down
78697	Pus7	-0.354076	0.041504	Down
20679	Sox6	-0.265518	0.0415986	Down
170750	Xpnpep1	-0.302956	0.0417362	Down
68260	Trmt12	-0.475612	0.0418664	Down
54604	Pcnx	-0.254342	0.0421978	Down
209462	Hace1	-0.460049	0.0426039	Down
18708	Pik3r1	-0.33474	0.0427789	Down
75600	Calml4	-0.257099	0.0429572	Down
232989	Hnrnpul1	-0.259677	0.0430121	Down
231503	Tmem150c	-0.319474	0.0431139	Down
243197	Mfsd7a	-0.662277	0.0431888	Down
74055	Plce1	-0.350919	0.043194	Down
320720	Fastkd1	-0.420779	0.0432694	Down
54451	Cpsf3	-0.296854	0.0432858	Down
54721	Tyk2	-0.320568	0.0433925	Down
13631	Eef2k	-0.403895	0.0434312	Down
243846	Ccdc9	-0.36858	0.0434891	Down
81910	Rrbp1	-0.293408	0.0435005	Down
319448	Fndc3a	-0.295467	0.043539	Down
11622	Ahr	-0.396141	0.0436622	Down
74187	Katnb1	-0.396522	0.0436605	Down
238988	Erc2	-0.460759	0.0436958	Down
319371	D030028A08Rik	-0.915489	0.0437602	Down
110935	Atp6v1b1	-0.382269	0.0438284	Down
212326	Fam149a	-0.295853	0.0438619	Down
68817	Ddi2	-0.278244	0.0438643	Down
246782	Atpaf2	-0.283492	0.0439056	Down
109222	Rarres1	-1.10492	0.044152	Down
28248	Slco1a1	-0.756912	0.044082	Down
73338	Itpripl1	-0.31061	0.0441025	Down
666661	Gm8221	-2.77236	0.0441139	Down
194126	Mtmr11	-0.261725	0.0441713	Down
243270	Hcar1	-1.01367	0.0442124	Down
66932	Rexo1	-0.275688	0.0442031	Down
192678	Rassf3	-0.247431	0.0442496	Down
[truncated: 65 more rows]
