# Supplementary material for: Nicotine exacerbates diabetic nephropathy through upregulation of Grem1 expression
Source: Mol Med. 2023 Jul 6;29:92. doi: 10.1186/s10020-023-00692-9 (PMC10327355; doi:10.1186/s10020-023-00692-9)
Supplement: Supplementary file 5 — Additional file 5: Table S3. The identified up and down-regulated genes in Nic group vs Con group mice by RNA-seq. [file 10020_2023_692_MOESM5_ESM.xlsx]

## Sheet: Up
The up-regulated genes in Nic group vs Con group
Gene ID	Gene Name	log2FC	P.Value	Group
11657	Alb	2.44784	6.79456e-34	Up
18478	Pah	1.4167	5.2358e-34	Up
77337	Akr1c21	1.64246	7.4222e-18	Up
13120	Cyp4b1	1.23149	9.33066e-17	Up
13118	Cyp4a12b	2.63569	1.97899e-15	Up
15494	Hsd3b3	1.26136	6.18429e-13	Up
66601	Tmigd1	0.715182	3.40981e-12	Up
100559	Ugt2b38	1.28962	1.94878e-10	Up
84112	Sucnr1	1.16694	2.51849e-10	Up
18705	Pik3c2g	0.752729	8.21266e-10	Up
666899	Gm12191	1.09536	1.35235e-09	Up
231070	Insig1	0.852119	2.40782e-09	Up
104158	Ces1d	1.00311	2.83823e-09	Up
67758	Aadac	0.75523	3.91886e-09	Up
277753	Cyp4a12a	2.66365	1.00645e-08	Up
99586	Dpyd	0.665626	1.08956e-08	Up
14060	F13b	0.638383	1.31461e-08	Up
13171	Dbt	0.502197	1.75177e-08	Up
229759	Olfm3	1.05205	5.67858e-08	Up
107146	Glyat	0.615031	6.902e-08	Up
14859	Gsta3	0.807834	1.09474e-07	Up
13809	Enpep	0.749626	1.60392e-07	Up
11615	Gm4737	0.408948	1.76214e-07	Up
53315	Sult1d1	0.569287	2.83406e-07	Up
104776	Aldh6a1	0.461887	2.94437e-07	Up
13117	Cyp4a10	0.7149	3.41822e-07	Up
13109	Cyp2j5	0.486865	5.83333e-07	Up
20280	Scp2	0.552511	5.8259e-07	Up
17850	Mut	0.479746	6.04073e-07	Up
14348	Fut9	0.384563	6.69322e-07	Up
394432	Ugt1a7c	0.610914	6.79474e-07	Up
14453	Gas2	0.54669	7.92783e-07	Up
210463	Slc22a22	0.831526	9.24659e-07	Up
30956	Aass	0.708637	9.7941e-07	Up
100039795	Ildr2	0.46187	1.20279e-06	Up
15902	Id2	0.591119	1.3505e-06	Up
338320	Mia2	0.564071	1.39527e-06	Up
57394	Tmem27	0.517064	1.5138e-06	Up
17434	Mocs2	0.564061	1.56908e-06	Up
54403	Slc4a4	0.382486	2.00503e-06	Up
102632	Acad11	0.542589	2.14986e-06	Up
100061	Lrrc19	0.403837	2.24407e-06	Up
15926	Idh1	0.600687	2.42998e-06	Up
11484	Aspa	0.468044	2.58615e-06	Up
83965	Enpp5	0.443417	2.67634e-06	Up
14359	Fxr1	0.576566	2.7079e-06	Up
230908	Tardbp	0.439572	3.18639e-06	Up
231329	Polr2b	0.43044	3.16544e-06	Up
53320	Folh1	0.495313	3.46966e-06	Up
13897	Ces1e	0.986356	3.8073e-06	Up
55961	Slc13a1	0.680753	3.79886e-06	Up
227059	Slc39a10	0.535547	4.07682e-06	Up
75553	Zc3h14	0.390931	4.13408e-06	Up
18148	Npm1	0.471101	4.80386e-06	Up
77963	Hook1	0.442254	5.11653e-06	Up
69276	Sec62	0.382895	5.56899e-06	Up
170942	Erdr1	0.811111	6.1401e-06	Up
18704	Pik3c2a	0.418401	6.11787e-06	Up
100066	Cyp2j11	0.419828	6.42338e-06	Up
14874	Gstz1	0.445765	6.37729e-06	Up
20322	Sord	0.43428	6.85484e-06	Up
69574	Cmbl	0.495263	6.95285e-06	Up
27052	Aoah	0.521103	7.15437e-06	Up
58810	Akr1a1	0.517904	7.36733e-06	Up
233799	Acsm2	0.49121	7.88437e-06	Up
432720	Akr1c19	0.763487	7.84606e-06	Up
22343	Lin7c	0.462251	8.00621e-06	Up
72899	Macrod2	0.590218	8.19769e-06	Up
13205	Ddx3x	0.321253	1.00632e-05	Up
67089	Psmc6	0.430566	1.04304e-05	Up
13482	Dpp4	0.470704	1.05668e-05	Up
14377	G6pc	0.774248	1.19862e-05	Up
16341	Eif3e	0.419931	1.23677e-05	Up
50490	Nox4	0.487051	1.24544e-05	Up
72289	Malat1	0.488409	1.26518e-05	Up
19193	Pipox	0.491375	1.31027e-05	Up
70984	4931406C07Rik	0.423717	1.49831e-05	Up
109672	Cyb5a	0.483334	1.59186e-05	Up
20702	Serpina1c	1.29758	1.59013e-05	Up
26358	Aldh1a7	1.04826	1.59949e-05	Up
227095	Hibch	0.429762	1.74814e-05	Up
11306	Abcb7	0.440305	1.82329e-05	Up
18139	Zfp638	0.40065	1.83452e-05	Up
234664	Nae1	0.499502	1.94208e-05	Up
14860	Gsta4	0.635035	2.21053e-05	Up
74205	Acsl3	0.551791	2.22175e-05	Up
12390	Cav2	0.536502	2.32048e-05	Up
70789	Kynu	0.603461	2.34194e-05	Up
19212	Pter	0.497791	2.35783e-05	Up
93673	Nat8f2	1.03823	2.56359e-05	Up
69772	Bdh2	0.678221	2.58237e-05	Up
213827	Arcn1	0.340573	2.64464e-05	Up
12780	Abcc2	0.446176	2.70097e-05	Up
237082	Nxt2	0.451741	2.7529e-05	Up
110135	Fgb	1.07108	2.90091e-05	Up
107568	Wwp1	0.325742	3.09455e-05	Up
67247	44257	0.418479	3.08338e-05	Up
320981	Enpp6	0.561035	3.30071e-05	Up
67490	Ufl1	0.469124	3.36313e-05	Up
52014	Nus1	0.339899	3.49438e-05	Up
59027	Nampt	0.42789	3.4913e-05	Up
20955	Vamp7	0.544651	3.64958e-05	Up
11534	Adk	0.532241	3.78084e-05	Up
213056	Fam126b	0.41957	3.76704e-05	Up
63985	Gmfb	0.362018	3.7946e-05	Up
66197	Cks2	0.54315	3.73677e-05	Up
230579	Fam151a	0.545942	3.88529e-05	Up
74051	Steap2	0.354401	4.0135e-05	Up
69049	Nat8f5	0.893508	4.27135e-05	Up
100463512	Gm20594	0.62163	4.44584e-05	Up
14711	Gnmt	0.599343	4.69579e-05	Up
20504	Slc17a1	0.435467	4.81231e-05	Up
76763	Mospd2	0.470392	5.13998e-05	Up
212285	Arap2	0.374745	5.21676e-05	Up
12848	Cops2	0.315667	5.52379e-05	Up
100043497	Nat8f7	0.655815	5.5534e-05	Up
67204	Eif2s2	0.34817	5.61093e-05	Up
17524	Mpp1	0.404527	5.80396e-05	Up
19386	Ranbp2	0.346481	5.7912e-05	Up
67466	Pdcl	0.483846	5.78331e-05	Up
12263	C2	0.523032	6.01091e-05	Up
17132	Maf	0.298263	5.97923e-05	Up
14069	F8	0.661788	6.10951e-05	Up
69787	Anxa13	0.949824	6.24289e-05	Up
18703	Pigr	0.629678	6.30446e-05	Up
226747	Ahctf1	0.377073	6.38202e-05	Up
13480	Dpm1	0.650408	6.81508e-05	Up
319660	Agmo	0.747667	6.88144e-05	Up
83493	Sacm1l	0.319676	6.87264e-05	Up
240283	Dmxl1	0.34019	7.11741e-05	Up
11920	Atm	0.451265	7.31709e-05	Up
20229	Sat1	0.372883	7.41678e-05	Up
55990	Fmo2	0.443727	7.49054e-05	Up
11702	Amd1	0.390459	7.60117e-05	Up
232533	Stk38l	0.47263	7.81726e-05	Up
56431	Dstn	0.309028	7.961e-05	Up
17975	Ncl	0.30477	8.02815e-05	Up
67134	Nop56	0.551115	8.14892e-05	Up
108654	Fam210a	0.33398	8.19532e-05	Up
12469	Cct8	0.368152	8.29419e-05	Up
68691	Kansl1l	0.377083	8.37529e-05	Up
26944	Tinag	0.434293	8.67829e-05	Up
140483	Hnmt	0.462058	8.71454e-05	Up
110821	Pcca	0.449937	8.92633e-05	Up
72039	Mccc1	0.390961	9.72082e-05	Up
14933	Gk	0.418116	0.000100421	Up
13382	Dld	0.284721	0.000101436	Up
66660	Sltm	0.45417	0.000102117	Up
241612	Slc5a12	0.4663	0.000104072	Up
72736	Tmx1	0.390771	0.000105273	Up
20091	Rps3a1	0.431493	0.000107141	Up
12389	Cav1	0.59357	0.000112625	Up
229317	Eif2a	0.40251	0.000112625	Up
233489	Picalm	0.283806	0.000112218	Up
238799	Tnpo1	0.371825	0.00011243	Up
52206	Anapc4	0.399938	0.000111738	Up
74493	Tnks2	0.313749	0.000110527	Up
209186	Acnat2	0.435217	0.00011405	Up
60599	Trp53inp1	0.476797	0.000114322	Up
207227	Stxbp5l	0.627243	0.000115697	Up
30926	Glrx3	0.378129	0.000117202	Up
18538	Pcna	0.431535	0.000118448	Up
57319	Smpdl3a	0.399085	0.000120699	Up
211896	Depdc7	0.492144	0.000128331	Up
269198	Nbeal1	0.468454	0.000128526	Up
209558	Enpp3	0.448798	0.000130985	Up
245638	Tbc1d8b	0.41644	0.000131307	Up
12268	C4b	1.15664	0.000132747	Up
67941	Rps27l	0.435525	0.000133358	Up
207214	Larp4	0.335102	0.000133747	Up
77219	Ptgr2	0.347193	0.000134195	Up
17449	Mdh1	0.382387	0.000138843	Up
627828	Gm6793	0.456275	0.000139279	Up
20090	Rps29	0.528412	0.000145016	Up
26441	Psma4	0.398634	0.00014587	Up
72972	Ccser2	0.377344	0.000148186	Up
224079	Atp13a4	0.753319	0.000152802	Up
20916	Sucla2	0.309086	0.00015363	Up
23874	Farsb	0.497419	0.000158393	Up
67515	Ttc33	0.477854	0.000159406	Up
230709	Zmpste24	0.32393	0.000164933	Up
20750	Spp1	0.368268	0.000168713	Up
100273	Osbpl9	0.413133	0.000169945	Up
67171	Dram2	0.339047	0.00017108	Up
67610	Rspry1	0.376311	0.000173667	Up
15473	Rida	0.450867	0.000176286	Up
239510	Phf20l1	0.404577	0.000175778	Up
56217	Mpp5	0.354469	0.000176471	Up
56442	Serinc1	0.303782	0.000175391	Up
12238	Commd3	0.427935	0.000177144	Up
26357	Abcg2	0.431872	0.000177874	Up
110750	Cse1l	0.396245	0.000178464	Up
77041	Arsk	0.460518	0.000182557	Up
71521	Pds5a	0.395827	0.000183619	Up
16784	Lamp2	0.335835	0.000202521	Up
626848	Zfp971	0.507878	0.000202866	Up
72074	Anks4b	0.384653	0.000203038	Up
80721	Slc19a3	0.522308	0.000203252	Up
98256	Kmo	0.513065	0.0002015	Up
71544	Arhgap42	0.399214	0.000207934	Up
12450	Ccng1	0.531159	0.000211642	Up
58998	Nectin3	0.366678	0.000213506	Up
98221	Eif3m	0.403805	0.00021578	Up
22680	Zfp207	0.315747	0.000221714	Up
216238	Eea1	0.320989	0.000222831	Up
100034361	Mfap1b	0.424102	0.000223853	Up
227197	Ndufs1	0.301351	0.000233098	Up
67391	Fundc2	0.38957	0.000232832	Up
50799	Slc25a13	0.38983	0.000234236	Up
71891	Cdadc1	0.337992	0.000238449	Up
57316	C1d	0.46695	0.000241737	Up
70396	Asnsd1	0.495498	0.000241286	Up
14960	H2-Aa	0.502934	0.000242632	Up
15493	Hsd3b2	0.45016	0.00024523	Up
17155	Man1a	0.377567	0.000247823	Up
52633	Nit2	0.486207	0.000255924	Up
65114	Vps35	0.319779	0.000257227	Up
14962	Cfb	0.500162	0.000260471	Up
20334	Sec23a	0.396599	0.000260563	Up
99887	Tmem56	0.490201	0.000266532	Up
18242	Oat	0.428961	0.000275525	Up
19989	Rpl7	0.382246	0.000277046	Up
17112	Tm4sf1	0.545846	0.000287013	Up
67025	Rpl11	0.399631	0.000287427	Up
20687	Sp3	0.36943	0.000292479	Up
18597	Pdha1	0.315187	0.000307755	Up
235072	44446	0.330201	0.000311865	Up
53322	Nucb2	0.485314	0.000331864	Up
22017	Tpmt	0.394295	0.000353663	Up
73288	Vps50	0.404977	0.000353052	Up
56451	Suclg1	0.356291	0.000357399	Up
110954	Rpl10	0.455769	0.000361965	Up
232493	Gys2	0.861623	0.00036534	Up
100226	Stx12	0.350315	0.000373873	Up
11973	Atp6v1e1	0.318043	0.000382072	Up
14455	Gas5	0.532737	0.000382578	Up
280662	Afm	0.573542	0.00039287	Up
66684	Tceal8	0.391152	0.00039223	Up
67500	Ccar1	0.362168	0.000392864	Up
70422	Ints2	0.351241	0.000392178	Up
56207	Uchl5	0.415928	0.000397477	Up
75617	Rps25	0.420897	0.000398887	Up
22589	Atrx	0.33981	0.00041595	Up
18477	Prdx1	0.302098	0.000419809	Up
107508	Eprs	0.406806	0.000421192	Up
19042	Ppm1a	0.312304	0.000430639	Up
666168	Cyp4a31	0.436775	0.000431523	Up
66713	Actr2	0.281725	0.00043504	Up
67419	3632451O06Rik	0.489317	0.000435135	Up
11950	Atp5f1	0.281108	0.000438366	Up
11520	Plin2	0.452266	0.000444565	Up
17184	Matr3	0.319492	0.000447227	Up
59007	Ngly1	0.351537	0.000449506	Up
69865	A1cf	0.425569	0.000448861	Up
14866	Gstm5	0.417455	0.000450715	Up
50790	Acsl4	0.368842	0.000461624	Up
50887	Hmgn5	0.380927	0.000462888	Up
14425	Galnt3	0.376468	0.000468008	Up
20102	Rps4x	0.514087	0.000469041	Up
67003	Uqcrc2	0.331162	0.000470094	Up
68995	Mcts1	0.55874	0.00047543	Up
66272	Cox16	0.391477	0.000484527	Up
11430	Acox1	0.326215	0.000487157	Up
19981	Rpl37a	0.484279	0.000494461	Up
66142	Cox7b	0.324512	0.000494316	Up
67053	Rpp14	0.541221	0.000493487	Up
98758	Hnrnpf	0.279415	0.00049635	Up
208292	Zfp871	0.302642	0.000507581	Up
216558	Ugp2	0.272506	0.000509535	Up
56347	Eif3c	0.367901	0.000509976	Up
58210	Sectm1b	0.403696	0.000510058	Up
24061	Smc1a	0.377119	0.000518689	Up
59048	C1galt1c1	0.346797	0.000528477	Up
24017	Rnf13	0.265751	0.000530861	Up
14871	Gstt1	0.566428	0.000533534	Up
27054	Sec23b	0.381698	0.000539402	Up
13040	Ctss	0.61901	0.000545953	Up
331401	Thoc2	0.33529	0.000546531	Up
67530	Uqcrb	0.369843	0.000552222	Up
114741	Supt16	0.337136	0.000557091	Up
14479	Usp15	0.33946	0.000557378	Up
270076	Gcdh	0.316152	0.000561371	Up
13669	Eif3a	0.309014	0.000562944	Up
20084	Rps18	0.382276	0.000572134	Up
107723	Slc12a6	0.278103	0.000579433	Up
56758	Mbnl1	0.314808	0.000580201	Up
241877	Slc10a5	0.498294	0.000583312	Up
544963	Iqgap2	0.355192	0.000588878	Up
104303	Arl1	0.35982	0.000597638	Up
217232	Cdc27	0.367398	0.000601913	Up
20494	Slc10a2	0.439168	0.000608297	Up
58799	Crbn	0.297706	0.000608447	Up
71994	Cnn3	0.25788	0.000620781	Up
18828	Plscr2	0.39158	0.000624984	Up
226564	Fmo4	0.559695	0.000625101	Up
26754	Cops5	0.348421	0.000630432	Up
66917	Chordc1	0.406679	0.000630122	Up
99480	Dnttip2	0.36554	0.000629158	Up
67248	Rpl39	0.432798	0.000632143	Up
106861	Abhd3	0.419448	0.000635961	Up
269514	Fbxl4	0.42799	0.000663093	Up
67979	Atad1	0.345286	0.000663736	Up
18479	Pak1	0.398849	0.000672564	Up
66152	Uqcr10	0.372603	0.000674774	Up
100503670	Rpl5	0.400488	0.000680092	Up
27392	Pign	0.530921	0.000681163	Up
110460	Acat2	0.304282	0.000686976	Up
65019	Rpl23	0.413788	0.000695569	Up
12330	Canx	0.361514	0.000700193	Up
27377	Yme1l1	0.295894	0.000707942	Up
13602	Sparcl1	0.575944	0.000710479	Up
329739	Fam102b	0.40981	0.000714169	Up
69740	Dph5	0.666484	0.000719964	Up
326622	Upf2	0.340732	0.000727314	Up
13119	Cyp4a14	1.07054	0.000753534	Up
16669	Krt19	1.00234	0.000753632	Up
22236	Ugt1a2	0.467116	0.000756044	Up
66958	Tmx2	0.320794	0.000759527	Up
17533	Mrc1	0.713278	0.000772347	Up
20115	Rps7	0.349776	0.000790083	Up
666468	Atg4a	0.374011	0.000799499	Up
59010	Sqrdl	0.37415	0.000815418	Up
171284	Timd2	0.744313	0.00084184	Up
233726	Ipo7	0.36056	0.00084377	Up
13682	Eif4a2	0.273893	0.000853374	Up
16396	Itch	0.334712	0.00085683	Up
210766	Brcc3	0.389971	0.000858797	Up
69227	Selt	0.281437	0.000858306	Up
72018	Fundc1	0.373161	0.000867019	Up
20384	Srsf5	0.481899	0.000879517	Up
67120	Ttc14	0.363832	0.00090263	Up
11532	Adh5	0.320424	0.000908066	Up
50875	Tmod3	0.384448	0.000914165	Up
76007	Zmym2	0.330365	0.000913958	Up
12010	B2m	0.450926	0.000916017	Up
16564	Kif21a	0.39308	0.000936692	Up
211323	Nrg1	0.807034	0.000937009	Up
67683	Pbdc1	0.413953	0.000934247	Up
66205	Cd302	0.467465	0.000944844	Up
20335	Sec61g	0.440305	0.00094832	Up
17777	Mttp	0.568744	0.00095202	Up
230163	Aldob	0.39983	0.000960821	Up
664994	Isoc2a	0.399764	0.000964397	Up
56195	Ptbp2	0.517898	0.000970495	Up
22371	Vwf	1.08963	0.00099361	Up
67307	Pbld2	0.425121	0.00100465	Up
66244	Nemf	0.335304	0.00102228	Up
72461	Prcp	0.368796	0.00102875	Up
109359	Fam175b	0.39599	0.00103168	Up
94186	Strn3	0.305004	0.00103392	Up
67452	Pnpla8	0.300436	0.00103753	Up
20068	Rps17	0.352525	0.00104448	Up
22218	Sumo1	0.352696	0.00104974	Up
98303	D630023F18Rik	0.42225	0.00106306	Up
66427	Cyb5b	0.265873	0.00108573	Up
21822	Tgtp1	1.1078	0.00109772	Up
74159	Acbd5	0.303702	0.00109814	Up
100102	Pcsk9	0.840884	0.00111607	Up
226243	Habp2	0.495253	0.00112122	Up
14131	Fcgr3	0.890412	0.00116785	Up
66397	Sar1b	0.31811	0.00116364	Up
73910	Arhgap18	0.364909	0.00116329	Up
66925	Sdhd	0.35358	0.00117663	Up
13850	Ephx2	0.336904	0.00118849	Up
108030	Lin7a	0.453373	0.00121553	Up
80733	Car15	0.501842	0.00123292	Up
12309	S100g	0.457373	0.00123673	Up
20917	Suclg2	0.287606	0.00124333	Up
17961	Nat2	0.598429	0.00124529	Up
14120	Fbp2	0.480738	0.00126148	Up
224938	Pja2	0.327588	0.0012652	Up
19167	Psma3	0.285406	0.00126928	Up
52665	Echdc1	0.377238	0.00127446	Up
13427	Dync1i2	0.295915	0.00127928	Up
67075	Magt1	0.367053	0.00128248	Up
19177	Psmb7	0.356835	0.0012851	Up
100727	Ugt2b34	0.696823	0.00129121	Up
207704	Gtpbp10	0.399132	0.00129199	Up
109778	Blvra	0.44079	0.0012943	Up
102502	Pls1	0.324324	0.00130394	Up
12176	Bnip3	0.327317	0.00130255	Up
53605	Nap1l1	0.280663	0.00130704	Up
21371	Tbca	0.386346	0.00134087	Up
110960	Tars	0.363313	0.00136487	Up
21454	Tcp1	0.32048	0.00137066	Up
12662	Chm	0.40459	0.00137843	Up
15203	Heph	0.520069	0.00138266	Up
108155	Ogt	0.269709	0.00139828	Up
110323	Cox6b1	0.356549	0.00139911	Up
13006	Smc3	0.326173	0.0013988	Up
17938	Naca	0.351557	0.00141084	Up
26905	Eif2s3x	0.292889	0.00145186	Up
54120	Gipc2	0.289996	0.00145113	Up
232339	Ankrd26	0.541859	0.00145874	Up
56307	Metap2	0.260749	0.00150061	Up
59050	Nsa2	0.315282	0.00150128	Up
27057	Ncoa4	0.332893	0.00151161	Up
20639	Snrpb2	0.483122	0.00152049	Up
245867	Pcmtd2	0.305429	0.0015356	Up
99571	Fgg	0.66802	0.0015452	Up
12675	Chuk	0.260822	0.00155841	Up
271564	Vps13a	0.377872	0.00157307	Up
74156	Acot12	0.368282	0.00157374	Up
229227	4932438A13Rik	0.270258	0.00159121	Up
66882	Bzw1	0.29483	0.00159241	Up
22596	Xrcc5	0.387686	0.00159628	Up
68202	Ndufa5	0.378935	0.00159541	Up
107652	Uap1	0.343302	0.00161414	Up
12013	Bach1	0.43297	0.0016881	Up
70930	Nol8	0.397249	0.00168641	Up
15528	Hspe1	0.32196	0.00169795	Up
20658	Son	0.25501	0.00169721	Up
23831	Car14	0.347995	0.00169309	Up
57312	Mrps31	0.384829	0.00169611	Up
66317	Wdr61	0.356745	0.00170057	Up
68493	Ndufaf4	0.311405	0.00175913	Up
56615	Mgst1	0.563318	0.00177088	Up
66870	Serbp1	0.261701	0.00178603	Up
109168	Atl3	0.264145	0.00179176	Up
21426	Tfec	0.472086	0.00179052	Up
19134	Prpf4b	0.315962	0.00179726	Up
12866	Cox7a2	0.310133	0.00180517	Up
67501	Ccdc50	0.273584	0.00180327	Up
240725	Sulf1	0.897753	0.00181031	Up
13014	Cstb	0.391104	0.0018219	Up
18950	Pnp	0.37423	0.00183257	Up
70152	Mettl7a1	0.292061	0.0018403	Up
51813	Ccnc	0.397897	0.00185397	Up
53381	Prdx4	0.513139	0.00185486	Up
194590	Reps2	0.369566	0.00186461	Up
67980	Gnpda2	0.410649	0.0018774	Up
56043	Akr1e1	0.388156	0.00189311	Up
231380	Uba6	0.458715	0.00189576	Up
21402	Skp1a	0.238845	0.00191306	Up
24010	Ik	0.348212	0.00193166	Up
76983	Scfd1	0.35143	0.00193439	Up
66413	Psmd6	0.325095	0.00194517	Up
68393	Mogat1	0.527646	0.00194496	Up
58801	Pmaip1	0.447204	0.00195641	Up
15510	Hspd1	0.224715	0.00196242	Up
14385	Slc37a4	0.45	0.00198324	Up
19982	Rpl36a	0.447588	0.00199479	Up
381629	Atraid	0.35759	0.00201813	Up
66624	Spcs2	0.388722	0.00203421	Up
11977	Atp7a	0.356591	0.00207036	Up
50927	Nasp	0.414534	0.0020794	Up
22770	Zhx1	0.305526	0.00209628	Up
54208	Arl6ip1	0.294394	0.0020987	Up
69083	Sult1c2	0.432549	0.00211075	Up
58809	Rnase4	0.477764	0.00211711	Up
20720	Serpine2	0.387945	0.00213521	Up
66861	Dnajc10	0.305378	0.00214171	Up
100504710	Nat8f6	0.554031	0.00215081	Up
20055	Rps16	0.348023	0.00214798	Up
14858	Gsta2	0.343384	0.00216566	Up
22694	Zfp35	0.376699	0.00216567	Up
53872	Caprin1	0.238349	0.0021697	Up
66597	Trim13	0.561878	0.00216139	Up
66868	Mfsd1	0.265253	0.00216892	Up
20912	Stxbp3	0.313485	0.00219154	Up
22042	Tfrc	0.319293	0.00218508	Up
67163	Ccdc47	0.282713	0.00219335	Up
70572	Ipo5	0.353994	0.00218469	Up
67804	Snx2	0.309196	0.00220454	Up
13361	Dhfr	0.336774	0.00221053	Up
170755	Sgk3	0.320149	0.00221689	Up
12367	Casp3	0.368972	0.00223192	Up
71562	Afmid	0.400141	0.00222545	Up
19139	Prps1	0.370423	0.00225197	Up
214459	Fnbp1l	0.262997	0.00226127	Up
244672	Cwf19l2	0.415945	0.00226451	Up
11757	Prdx3	0.314157	0.00227462	Up
622402	Akr1c12	0.912706	0.00229235	Up
50753	Fbxo8	0.351437	0.00230863	Up
51788	H2afz	0.327457	0.00230852	Up
53945	Slc40a1	0.443653	0.00232775	Up
19266	Ptprd	0.292265	0.0023433	Up
67043	Syap1	0.287351	0.00235034	Up
94213	Ddx50	0.313949	0.00235744	Up
68472	Tmem126b	0.431157	0.00237437	Up
66848	Fuca2	0.290809	0.00238208	Up
227099	Pms1	0.677415	0.00240563	Up
74055	Plce1	0.448332	0.00241183	Up
241062	Pgap1	0.439728	0.00245006	Up
27205	Podxl	0.280398	0.00245829	Up
66674	Spryd7	0.352583	0.00246535	Up
12864	Cox6c	0.312657	0.00246799	Up
70699	Nup205	0.421933	0.00247895	Up
12211	Birc6	0.305544	0.00249649	Up
20823	Ssb	0.263357	0.00249462	Up
19683	Rdh16	0.415836	0.00249919	Up
394435	Ugt1a6b	0.568508	0.00253286	Up
100042173	Rps15a-ps6	0.403927	0.0025487	Up
319277	A230046K03Rik	0.340166	0.00254772	Up
67963	Npc2	0.344766	0.0025645	Up
68044	Chac2	0.364747	0.00256713	Up
192169	Ufsp2	0.320663	0.00257503	Up
67155	Smarca2	0.246287	0.00257335	Up
18767	Pkia	0.38536	0.00261098	Up
67713	Dnajc19	0.351477	0.00261354	Up
11740	Slc25a5	0.231592	0.00261612	Up
23986	Eci2	0.311821	0.00265851	Up
140630	Ube4a	0.292004	0.0026649	Up
12737	Cldn1	0.456903	0.00267642	Up
17158	Man2a1	0.28859	0.00267301	Up
27418	Mkln1	0.312159	0.00267806	Up
170791	Rbm39	0.251882	0.00270142	Up
23894	Gtf2h2	0.405658	0.00272752	Up
70620	Ube2v2	0.301773	0.00274029	Up
66108	Ndufa9	0.312395	0.00276087	Up
14857	Gsta1	0.523778	0.00277298	Up
53317	Plrg1	0.37989	0.0027717	Up
66736	Emc2	0.286469	0.00277179	Up
97884	B3galnt2	0.41813	0.00281117	Up
268449	Rpl23a	0.384731	0.00281464	Up
50797	Copb2	0.272317	0.00283189	Up
14590	Ggh	0.384104	0.00285202	Up
16647	Kpna2	0.374472	0.00283774	Up
240638	Slc16a12	0.263202	0.00285548	Up
66495	Ndufb3	0.376565	0.00285506	Up
69237	Gtpbp4	0.351391	0.00285337	Up
99889	Arfip1	0.347827	0.00284541	Up
67885	1500011K16Rik	0.453499	0.00286857	Up
20501	Slc16a1	0.575425	0.00287219	Up
21969	Top1	0.282972	0.00292396	Up
18829	Ccl21a	0.636775	0.00293306	Up
20643	Snrpe	0.398293	0.00295141	Up
67923	Tceb1	0.314888	0.00294992	Up
72656	Ints8	0.366501	0.00295174	Up
11746	Anxa4	0.3044	0.00296291	Up
12343	Capza2	0.278344	0.00297469	Up
218343	Ttc37	0.403091	0.00297363	Up
110379	Sec13	0.376539	0.00299296	Up
64659	Mrps14	0.335293	0.00301634	Up
226654	Tstd1	0.679299	0.00302824	Up
66537	Pomp	0.331604	0.00303551	Up
78100	Msantd4	0.311101	0.00303962	Up
320506	Lmbrd2	0.368697	0.00304945	Up
22359	Vldlr	0.310498	0.00305858	Up
56433	Vps29	0.325302	0.00306599	Up
319832	Tmem229a	0.26244	0.00311328	Up
72068	Cnot2	0.298516	0.0031113	Up
66687	Tbc1d15	0.310518	0.00313457	Up
18789	Papola	0.225466	0.00314326	Up
226470	Zbtb41	0.353234	0.00316439	Up
80913	Pum2	0.243822	0.00318161	Up
20526	Slc2a2	0.290043	0.00318698	Up
13627	Eef1a1	0.262262	0.00323393	Up
66226	Trappc2	0.494338	0.00329148	Up
16424	Itih1	0.577171	0.00332457	Up
19934	Rpl22	0.276693	0.00332245	Up
394434	Ugt1a9	1.20191	0.0033166	Up
52397	Zfp644	0.366241	0.00330834	Up
12772	Ccr2	0.724099	0.00333027	Up
225994	Nmrk1	0.278941	0.00332873	Up
56318	Acpp	0.494844	0.00333381	Up
242960	Fbxl5	0.270841	0.00333819	Up
30057	Timm8b	0.338731	0.0033434	Up
12575	Cdkn1a	0.728867	0.00338791	Up
23922	Jtb	0.342158	0.0033823	Up
18162	Npr3	0.424162	0.00341179	Up
72058	Igsf5	0.336163	0.00340632	Up
66481	Rps21	0.345624	0.00344032	Up
219181	Akap11	0.259445	0.00344983	Up
27425	Atp5l	0.317695	0.00344722	Up
66129	Aaed1	0.337681	0.00345846	Up
230612	Slc5a9	0.443007	0.00348664	Up
20928	Abcc9	0.597667	0.00353016	Up
19896	Rpl10a	0.359918	0.00357349	Up
12351	Car4	0.473941	0.00362014	Up
18104	Nqo1	0.471054	0.00360591	Up
11303	Abca1	0.475963	0.0036533	Up
110446	Acat1	0.236159	0.00368163	Up
67776	Vwa5a	0.296305	0.00368555	Up
66998	Psmd5	0.30371	0.00369562	Up
22785	Slc30a4	0.289487	0.00371974	Up
30058	Timm8a1	0.376904	0.00373411	Up
30045	Dnajc12	0.360187	0.00375931	Up
235567	Dnajc13	0.284695	0.00378772	Up
117198	Ivns1abp	0.211528	0.00380234	Up
14815	Nr3c1	0.257283	0.00382697	Up
68642	Tmem216	0.543825	0.0038406	Up
12928	Crk	0.233607	0.00387149	Up
381760	Ssbp1	0.380538	0.00387748	Up
99730	Taf13	0.394035	0.00388383	Up
67420	Far1	0.309318	0.00388857	Up
107045	Lars	0.330216	0.00390182	Up
231931	Gimap6	0.398356	0.00390432	Up
109079	Sephs1	0.319243	0.00391408	Up
70349	Copb1	0.237884	0.0039153	Up
67857	Ppp6c	0.276445	0.00393493	Up
20044	Rps14	0.346152	0.00397585	Up
101521	AI314278	0.404468	0.00402787	Up
13885	Esd	0.280149	0.00405157	Up
654820	G530011O06Rik	0.505215	0.00405075	Up
70380	Mospd1	0.381445	0.00405466	Up
17476	Mpeg1	0.403374	0.00410716	Up
226499	BC003331	0.281646	0.00411895	Up
69823	Fyttd1	0.284385	0.00412089	Up
17988	Ndrg1	0.412895	0.00413719	Up
19179	Psmc1	0.262065	0.00415668	Up
68585	Rtn4	0.244825	0.00415027	Up
66475	Rps23	0.326737	0.00417077	Up
80751	Rnf34	0.343332	0.00418246	Up
22337	Vdr	0.484052	0.0041965	Up
70533	Btf3l4	0.277362	0.00420413	Up
104458	Rars	0.305742	0.00420855	Up
18655	Pgk1	0.280767	0.00422027	Up
66588	Cmpk1	0.277869	0.00423355	Up
12972	Cryz	0.291799	0.00426537	Up
57808	Rpl35a	0.29379	0.00430262	Up
56298	Atl2	0.261523	0.00430743	Up
19090	Prkdc	0.378423	0.00431186	Up
117599	Helb	0.422844	0.00433636	Up
192196	Luc7l2	0.279512	0.00434302	Up
66471	Anp32e	0.244821	0.00434404	Up
67117	Dynlt3	0.223666	0.00435961	Up
53378	Sdcbp	0.232782	0.0043707	Up
18000	44441	0.283702	0.00438702	Up
75778	Them4	0.370359	0.0043846	Up
18605	Enpp1	0.269256	0.00440809	Up
66269	Tmed6	0.612701	0.00441262	Up
15381	Hnrnpc	0.296093	0.00444219	Up
69178	Snx5	0.236517	0.00445139	Up
15502	Dnaja1	0.255976	0.00447451	Up
107435	Hat1	0.407231	0.00449835	Up
18711	Pikfyve	0.306958	0.00451791	Up
20524	Slc25a17	0.345234	0.00451607	Up
66050	0610009B22Rik	0.388626	0.0045104	Up
12464	Cct4	0.256906	0.00458033	Up
17966	Nbr1	0.273433	0.00457602	Up
19302	Pex2	0.309999	0.00458166	Up
20005	Rpl9	0.273244	0.00458687	Up
21687	Tek	0.441967	0.00457674	Up
233724	Tmem41b	0.305413	0.00457344	Up
26879	B3galnt1	0.387474	0.00458721	Up
228410	Cstf3	0.396686	0.00460586	Up
71675	0610010F05Rik	0.403754	0.00460876	Up
320571	Atp8b5	0.872936	0.00461813	Up
74682	Wdr35	0.442029	0.00463903	Up
67285	Cwc27	0.427467	0.00465302	Up
66625	Pnisr	0.319943	0.00470247	Up
51798	Ech1	0.307063	0.00474756	Up
22329	Vcam1	0.483312	0.00478881	Up
108011	Ap4e1	0.482957	0.00480695	Up
110611	Hdlbp	0.283681	0.00484603	Up
14544	Gda	0.739271	0.00483778	Up
26429	Orc5	0.35034	0.00483286	Up
54127	Rps28	0.424676	0.00484538	Up
74385	Ap5m1	0.34253	0.00483034	Up
209086	Samd9l	0.254165	0.00486242	Up
19264	Ptprc	0.538624	0.00487102	Up
13681	Eif4a1	0.242178	0.00489312	Up
26891	Cops4	0.338251	0.00489451	Up
68618	1110012L19Rik	0.480473	0.0048923	Up
70356	St13	0.27234	0.00489908	Up
56095	Ftsj3	0.367537	0.0049116	Up
13167	Dbi	0.270333	0.00500924	Up
72745	Tmem161b	0.336517	0.00500671	Up
13419	Dnase1	0.469526	0.00503729	Up
107182	Btaf1	0.280554	0.00504875	Up
11957	Atp5j	0.227758	0.00507426	Up
14775	Gpx1	0.310748	0.00508319	Up
268860	Abat	0.236996	0.00509944	Up
320938	Tnpo3	0.257383	0.00512234	Up
109905	Rap1a	0.271957	0.00513637	Up
20730	Spink1	0.386852	0.00513624	Up
170822	Usp33	0.255064	0.00515557	Up
68045	2700060E02Rik	0.280272	0.00515057	Up
22612	Yes1	0.336375	0.00517182	Up
170930	Sumo2	0.239546	0.00519456	Up
319554	Idi1	0.335672	0.00519437	Up
58520	0610007P14Rik	0.402655	0.00521091	Up
59013	Hnrnph1	0.289943	0.00521377	Up
98386	Lbr	0.387244	0.00523737	Up
26370	Cetn2	0.314864	0.00525153	Up
20088	Rps24	0.286	0.00526215	Up
19652	Rbm3	0.441736	0.00530106	Up
237542	Osbpl8	0.306717	0.00531846	Up
14199	Fhl1	0.276046	0.00534238	Up
18518	Igbp1	0.301929	0.0053527	Up
56426	Pdcd10	0.298686	0.00536634	Up
236293	Slc22a29	0.279552	0.00537284	Up
232714	Mgam	0.329186	0.00538954	Up
67680	Sdhb	0.272613	0.00540206	Up
70297	Gcc2	0.320544	0.0053993	Up
78294	Rps27a	0.307428	0.00541736	Up
17930	Myom2	0.532804	0.00544241	Up
52637	Cisd1	0.250906	0.00545689	Up
70285	Rpf1	0.360671	0.00546709	Up
17765	Mtf2	0.388983	0.00547901	Up
66231	Thoc7	0.336993	0.00547979	Up
12913	Creb3	0.314116	0.00548955	Up
225160	Thoc1	0.321678	0.00549625	Up
20603	Sms	0.280505	0.00553668	Up
105504	Exoc5	0.333714	0.00554926	Up
21917	Tmpo	0.261424	0.00555008	Up
20620	Plk2	0.594701	0.00555606	Up
231086	Hadhb	0.317546	0.00562401	Up
407786	Taf9b	0.387313	0.00562664	Up
67830	Rer1	0.243413	0.00562425	Up
69956	Ptcd3	0.290726	0.005614	Up
56727	Miox	0.370096	0.00564579	Up
12738	Cldn2	0.322642	0.00565168	Up
21991	Tpi1	0.27161	0.00567202	Up
271047	Serpina3b	0.946809	0.00574396	Up
219135	Mtmr6	0.259741	0.00574929	Up
67472	Mtfr1	0.251921	0.00576696	Up
68832	Ldah	0.334142	0.00582089	Up
626578	Gbp10	1.13935	0.00585092	Up
13008	Csrp2	0.294036	0.00588668	Up
28185	Tomm70a	0.230728	0.00588809	Up
67554	Slc25a30	0.321128	0.00587584	Up
12725	Clcn3	0.235987	0.00589369	Up
106869	Tnfaip8	0.324082	0.00590896	Up
20186	Nr1h4	0.321619	0.00591908	Up
100978	Nfxl1	0.531436	0.00593595	Up
20133	Rrm1	0.397098	0.00593863	Up
231279	Guf1	0.333157	0.00593552	Up
75396	Spp2	0.333452	0.00592673	Up
13207	Ddx5	0.21167	0.0059619	Up
380924	Olfm4	0.766313	0.00595974	Up
110695	Aldh7a1	0.289397	0.00598025	Up
12166	Bmpr1a	0.246905	0.00599815	Up
16517	Kcnj16	0.273346	0.00604813	Up
12638	Cftr	0.522112	0.00606994	Up
12916	Crem	0.451928	0.00607519	Up
215653	Rassf2	0.578329	0.00606597	Up
11855	Arhgap5	0.26202	0.00610122	Up
211329	Ncoa7	0.276212	0.0060989	Up
15925	Ide	0.246213	0.00612407	Up
70223	Nars	0.271794	0.00614829	Up
67958	U2surp	0.249341	0.00615768	Up
215085	Slc35f1	0.50004	0.00619066	Up
72515	Wdr43	0.310471	0.00622445	Up
66409	Rsl1d1	0.284469	0.00626189	Up
66092	Ghitm	0.197023	0.00629245	Up
99712	Cept1	0.299176	0.00629717	Up
27878	Tada1	0.402531	0.0063894	Up
78394	Ddx52	0.310135	0.00638733	Up
68396	Nat8	0.844116	0.00641105	Up
22215	Ube3a	0.255728	0.00642895	Up
58523	Elp2	0.300987	0.00643656	Up
16412	Itgb1	0.205398	0.00649065	Up
22284	Usp9x	0.21593	0.00649913	Up
18701	Pigf	0.424835	0.00652403	Up
64602	Ireb2	0.22643	0.00652127	Up
15108	Hsd17b10	0.271656	0.00655415	Up
27058	Srp9	0.353808	0.00656621	Up
67054	Paics	0.239658	0.00656648	Up
70415	Stk26	0.651546	0.00662184	Up
544971	Bdp1	0.339635	0.00663535	Up
244548	Elmod2	0.336028	0.00669173	Up
71116	Stx18	0.354535	0.006702	Up
24015	Abce1	0.244217	0.00671586	Up
267019	Rps15a	0.344726	0.00673302	Up
51786	Cpsf2	0.303604	0.00673491	Up
67437	Ssr3	0.221169	0.00678636	Up
268373	Ppia	0.244612	0.00682835	Up
54598	Calcrl	0.504987	0.00686437	Up
19141	Lgmn	0.21713	0.0068689	Up
26901	Deb1	0.408207	0.00689804	Up
26419	Mapk8	0.339847	0.00691526	Up
319572	C730027H18Rik	0.744898	0.00693924	Up
320615	Dopey1	0.343196	0.00700658	Up
224530	Acat3	0.480962	0.00703348	Up
93684	44454	0.253494	0.00702619	Up
104725	Sptssa	0.350903	0.00706642	Up
192136	Sugct	0.358202	0.00706749	Up
14020	Evi5	0.235467	0.00708065	Up
109108	Slc30a9	0.234121	0.00712741	Up
20700	Serpina1a	0.713118	0.00717886	Up
30962	Slc7a9	0.260737	0.00718058	Up
20348	Sema3c	0.410793	0.00719074	Up
20529	Slc31a1	0.229485	0.00721418	Up
21353	Tank	0.35524	0.00723877	Up
232449	Dera	0.397446	0.00725914	Up
74365	Lonrf3	0.44421	0.00725877	Up
81535	Sgpp1	0.267647	0.00723983	Up
74129	Dmgdh	0.284973	0.00731752	Up
406217	Bex4	0.463454	0.00734315	Up
20085	Rps19	0.371554	0.0073838	Up
319263	Pcmtd1	0.236238	0.00739872	Up
224014	Fgd4	0.273714	0.00747244	Up
67510	Tvp23b	0.312644	0.00754614	Up
67636	Lyrm5	0.31194	0.0075554	Up
67473	Slc47a1	0.303174	0.00756698	Up
246787	Slc5a2	0.345198	0.00760154	Up
216742	Fnip1	0.254119	0.00764515	Up
28028	Mrpl50	0.265484	0.00764307	Up
14084	Faf1	0.277077	0.00765512	Up
268281	Shprh	0.39122	0.00765272	Up
170484	Nphs2	0.439005	0.0076717	Up
14679	Gnai3	0.227566	0.00770783	Up
68371	Pbld1	0.283239	0.00772474	Up
67082	1700011H14Rik	0.310244	0.00773152	Up
65020	Zfp110	0.346033	0.00775135	Up
107373	Fam111a	0.674451	0.00784763	Up
108664	Atp6v1h	0.287778	0.00787977	Up
59079	Erbb2ip	0.223078	0.00788634	Up
67945	Rpl41	0.254423	0.00789473	Up
14594	Ggta1	0.500134	0.00798574	Up
67288	Srek1ip1	0.386635	0.00800368	Up
19299	Abcd3	0.281214	0.00801456	Up
74340	Ahcyl2	0.228064	0.00801632	Up
52323	Klhl7	0.287447	0.00803845	Up
104570	Smek2	0.261675	0.00805048	Up
108829	Jmjd1c	0.274776	0.00807492	Up
65961	Utp3	0.327798	0.00809379	Up
19126	Prom1	0.369963	0.00810986	Up
67856	Echdc3	1.61328	0.00813619	Up
21877	Tk1	0.67617	0.00816842	Up
52830	Pnrc2	0.268413	0.00816821	Up
116940	Tgs1	0.407143	0.0081835	Up
13211	Dhx9	0.283278	0.00821168	Up
75600	Calml4	0.265941	0.00820386	Up
66602	1700020I14Rik	0.317711	0.00825723	Up
74018	Als2	0.291829	0.00826905	Up
26466	Zfp260	0.281254	0.00829958	Up
52538	Acaa2	0.351001	0.00831806	Up
66841	Etfdh	0.256783	0.00831707	Up
13177	Eci1	0.28491	0.00839611	Up
216274	Cep290	0.398166	0.00839206	Up
242521	Klhl9	0.221951	0.00843307	Up
67684	Luc7l3	0.248901	0.00843118	Up
330267	Thsd7a	0.440576	0.00844558	Up
66118	Sarnp	0.306071	0.00852613	Up
56348	Hsd17b12	0.291622	0.00855925	Up
66403	Asf1a	0.407997	0.00855766	Up
66266	Eapp	0.342661	0.00863684	Up
108755	Lyrm2	0.365972	0.00866713	Up
14261	Fmo1	0.327859	0.00869082	Up
66609	Cryzl1	0.356576	0.00868685	Up
26450	Rbbp9	0.279455	0.00872291	Up
229663	Csde1	0.2024	0.00876348	Up
244891	Scaper	0.427132	0.00878754	Up
20349	Sema3e	0.650409	0.00880297	Up
56428	Mtch2	0.256166	0.00882697	Up
76820	Fam49a	0.459967	0.00882573	Up
329324	Syt14	0.483973	0.00884003	Up
76952	Nt5c2	0.245294	0.00884461	Up
67618	Aasdhppt	0.304284	0.00891851	Up
18082	Nipsnap1	0.24512	0.00897408	Up
210998	Fam91a1	0.204764	0.00897301	Up
328099	Prps1l3	0.303221	0.00898573	Up
74256	Cyld	0.247693	0.00902285	Up
12721	Coro1a	0.627356	0.00903953	Up
107526	Gimap4	0.378093	0.00905393	Up
56612	Pfdn5	0.306752	0.00906349	Up
78334	Cdk19	0.377277	0.00909796	Up
110651	Rps6ka3	0.246343	0.00921738	Up
94284	Ugt1a6a	0.66807	0.00927499	Up
101118	Tmem168	0.291689	0.00934623	Up
216549	Aftph	0.222306	0.00932227	Up
226143	Cyp2c44	0.628461	0.00934074	Up
327987	Med13	0.251081	0.00935127	Up
68646	Nadk2	0.246908	0.0093643	Up
69976	Galk2	0.285541	0.00944114	Up
22019	Tpp2	0.269395	0.00945524	Up
268782	Agxt2	0.29438	0.00945422	Up
226352	Epb41l5	0.245754	0.00951987	Up
73724	Mcee	0.278814	0.00949475	Up
66352	Blzf1	0.344037	0.00958434	Up
233276	Tubgcp5	0.463998	0.00965126	Up
235674	Acaa1b	0.324693	0.00965776	Up
14423	Galnt1	0.220876	0.00966523	Up
12952	Cry1	0.794617	0.00971333	Up
244198	Olfml1	0.628174	0.00971433	Up
19933	Rpl21	0.290703	0.00976152	Up
74132	Rnf6	0.238999	0.00981411	Up
103573	Xpo1	0.297359	0.00982355	Up
65973	Asph	0.263028	0.00983536	Up
272428	Acsm5	0.243483	0.00986404	Up
19988	Rpl6	0.355313	0.00990991	Up
13039	Ctsl	0.230816	0.00997636	Up
59015	Nup160	0.390717	0.00997722	Up
72479	Hsdl2	0.259892	0.00999917	Up
76279	Cyp2d26	0.409494	0.0100253	Up
83946	Phip	0.347439	0.0100341	Up
94071	Clec2h	0.266935	0.0100482	Up
107734	Mrpl30	0.292675	0.0100818	Up
74519	Cyp2j9	0.418715	0.0100953	Up
140577	Ankrd6	0.708577	0.0101296	Up
56398	Chp1	0.236406	0.0101378	Up
20901	Strap	0.226146	0.0101546	Up
546144	Wdr72	0.278816	0.0101497	Up
216987	Utp6	0.261582	0.0101709	Up
434178	Zfp141	0.398257	0.010202	Up
76784	Mtif2	0.286657	0.0102579	Up
20843	Stag2	0.24288	0.0102851	Up
56367	Scoc	0.261243	0.0103102	Up
105298	Epdr1	0.678695	0.0103161	Up
77532	Jrkl	0.47136	0.0103665	Up
14105	Srsf10	0.289308	0.0104212	Up
109801	Glo1	0.25322	0.0104639	Up
109815	Vimp	0.307762	0.0104956	Up
12508	Cd53	0.650935	0.0104731	Up
73124	Golim4	0.279094	0.0104866	Up
75744	Svip	0.338915	0.010494	Up
78913	Ltn1	0.315304	0.0104866	Up
81898	Sf3b1	0.199942	0.0105112	Up
100678	Psph	0.406716	0.0105221	Up
66576	Uqcrh	0.232344	0.0105402	Up
13723	Emb	0.383238	0.0106306	Up
26405	Map3k2	0.28694	0.0106265	Up
338403	Cndp1	0.323647	0.010679	Up
68053	Ubxn2b	0.336048	0.0106757	Up
71844	Nupl1	0.382184	0.0107018	Up
66055	Sf3b6	0.281103	0.0107117	Up
70257	2010107E04Rik	0.271239	0.0107599	Up
70561	Txndc16	0.273934	0.0108515	Up
56403	Syncrip	0.256701	0.0108583	Up
22027	Hsp90b1	0.323637	0.0108707	Up
74255	Smu1	0.25045	0.0109359	Up
194352	Trpv5	0.444623	0.0109956	Up
56378	Arpc3	0.252118	0.0109907	Up
22764	Zfx	0.306137	0.0110204	Up
19684	Rdx	0.230567	0.0110727	Up
433667	Ankrd13c	0.222498	0.0111099	Up
76187	Adhfe1	0.238986	0.0111214	Up
11949	Atp5c1	0.229799	0.0111671	Up
73233	Zfp942	0.312334	0.0111672	Up
69082	Zc3h15	0.257037	0.0111861	Up
114893	Dcun1d1	0.272703	0.0112482	Up
57257	Vav3	0.359746	0.0112583	Up
15488	Hsd17b4	0.238832	0.0113239	Up
13204	Dhx15	0.214898	0.0113572	Up
72183	Snx6	0.312641	0.0113582	Up
21812	Tgfbr1	0.269902	0.0114122	Up
67281	Rpl37	0.287546	0.0114364	Up
54635	Pdgfc	0.343836	0.0115091	Up
13244	Degs1	0.211878	0.0115381	Up
18105	Nqo2	0.339637	0.0115891	Up
12465	Cct5	0.247786	0.0116528	Up
27050	Rps3	0.263392	0.0116634	Up
66521	Rwdd1	0.268147	0.0116622	Up
11671	Aldh3a2	0.244769	0.0117088	Up
22270	Upk3a	0.912374	0.0119165	Up
22390	Wee1	0.339927	0.01192	Up
107371	Exoc6	0.274551	0.0119324	Up
207474	Kctd12b	0.400347	0.0119477	Up
229906	Gtf2b	0.289014	0.011959	Up
66061	Tctex1d2	0.448085	0.0119774	Up
14198	Fhit	0.54167	0.0119962	Up
54342	Gnpnat1	0.243799	0.0120358	Up
15254	Hint1	0.254654	0.0120977	Up
171486	Cd99l2	0.237544	0.0120772	Up
27494	Amot	0.304662	0.012092	Up
68083	Pak1ip1	0.321325	0.0121023	Up
72900	Ndufv2	0.236983	0.0121409	Up
19263	Ptprb	0.349143	0.0122547	Up
215201	Trmt2b	0.238494	0.0122899	Up
52705	Krr1	0.278621	0.0122906	Up
67010	Rbm7	0.293068	0.012295	Up
19941	Rpl26	0.276027	0.0123274	Up
67897	Rnmt	0.399464	0.0124487	Up
22247	Umps	0.30485	0.0124643	Up
105670	Rcbtb2	0.318667	0.0125223	Up
218877	Sema3g	0.460027	0.012521	Up
15289	Hmgb1	0.23351	0.0125506	Up
16430	Stt3a	0.244554	0.0125424	Up
66383	Iscu	0.237799	0.0125845	Up
50911	Exosc9	0.33647	0.0127109	Up
70008	Ace2	0.328158	0.0127305	Up
71306	Mfap3l	0.2472	0.0127387	Up
16922	Phyh	0.170347	0.0128301	Up
219228	Pcdh17	0.369215	0.0128679	Up
67311	Nanp	0.394396	0.0128821	Up
232078	Thnsl2	0.237269	0.0129002	Up
382051	Pdp2	0.295464	0.0129221	Up
68721	1110032A03Rik	0.269199	0.0129215	Up
100568459	Bc1	0.477693	0.0129662	Up
320299	Iqcb1	0.484092	0.0129787	Up
232286	Tmf1	0.241711	0.0130026	Up
381175	Ccdc68	0.346479	0.0130089	Up
22041	Trf	0.393967	0.0130451	Up
83964	Jam3	0.380823	0.013062	Up
75597	Ndufaf2	0.386159	0.0131003	Up
192287	Slc25a36	0.282698	0.0131834	Up
23950	Dnajb6	0.243204	0.0131935	Up
15247	Mfsd14a	0.238162	0.0132961	Up
20496	Slc12a2	0.286403	0.0132949	Up
56480	Tbk1	0.321359	0.0132819	Up
67223	Rrp15	0.485068	0.0132844	Up
52653	Nudcd2	0.348066	0.0133363	Up
14569	Gdi2	0.180766	0.0133499	Up
73736	Fcf1	0.334916	0.0133772	Up
14791	Emg1	0.338959	0.0134346	Up
108645	Mat2b	0.223231	0.0134723	Up
72198	Skiv2l2	0.261464	0.0135432	Up
67427	Rps20	0.324046	0.013567	Up
68027	Tmem178	0.41858	0.013567	Up
54353	Skap2	0.291538	0.0135942	Up
66520	2610001J05Rik	0.308509	0.0136313	Up
110842	Etfa	0.192761	0.013641	Up
70337	Iyd	0.387484	0.0136568	Up
223337	Ugt3a2	0.247966	0.0136826	Up
68184	Denr	0.261527	0.0137233	Up
78752	Csgalnact2	0.33205	0.013722	Up
66945	Sdha	0.200876	0.0137919	Up
24086	Tlk2	0.25151	0.0138331	Up
26440	Psma1	0.236233	0.0138366	Up
110829	Lims1	0.285771	0.0140393	Up
71492	Bbs7	0.341062	0.0140558	Up
102442	Dennd4a	0.337537	0.014072	Up
320473	Heatr5b	0.259306	0.0140779	Up
109263	Rlf	0.311771	0.0140891	Up
20462	Tra2b	0.256387	0.0142157	Up
16180	Il1rap	0.415848	0.014319	Up
93692	Glrx	0.236141	0.014357	Up
319195	Rpl17	0.254084	0.0143858	Up
28199	Dcaf11	0.194377	0.0144147	Up
22630	Ywhaq	0.195804	0.0144408	Up
68533	Mphosph6	0.445385	0.0144593	Up
19951	Rpl32	0.303347	0.0145933	Up
80795	Selk	0.31728	0.014591	Up
73130	Tmed5	0.264636	0.0146459	Up
66121	Chchd1	0.306952	0.0147057	Up
217588	Mbip	0.493763	0.0147975	Up
317717	Sec22a	0.297851	0.014809	Up
66290	Atp6v1g1	0.25261	0.0148113	Up
11737	Anp32a	0.257002	0.0148552	Up
14473	Gc	0.732277	0.014858	Up
21340	Taf1b	0.401601	0.0149135	Up
67103	Ptgr1	0.468782	0.014953	Up
170442	Bbox1	0.685013	0.0149673	Up
59030	Mkks	0.290598	0.0149922	Up
20341	Selenbp1	0.204974	0.0151129	Up
66847	Hint3	0.39363	0.0151444	Up
75578	Fggy	0.339362	0.0151317	Up
99929	Tiparp	0.281734	0.015144	Up
20541	Slc8a1	0.311761	0.0151587	Up
12807	Hps3	0.253746	0.0153065	Up
17991	Ndufa2	0.321678	0.0153042	Up
654467	Gm10052	0.456665	0.0152973	Up
72925	44256	0.620058	0.0153107	Up
223691	Eif3l	0.259477	0.0153304	Up
104662	Tsr1	0.36677	0.0153781	Up
408064	BC064078	0.481782	0.0153969	Up
69617	Pitrm1	0.248832	0.0154617	Up
66410	Mterf3	0.291873	0.0155228	Up
66901	Proz	0.497115	0.0155705	Up
21846	Tie1	0.401424	0.0156212	Up
50500	Ttpa	0.419333	0.0156497	Up
101861	Ints4	0.295089	0.0157162	Up
52440	Tax1bp1	0.173653	0.0157906	Up
76826	Nubpl	0.414311	0.0157862	Up
18606	Enpp2	0.259813	0.0158708	Up
11428	Aco1	0.236252	0.0159509	Up
74112	Usp16	0.272385	0.015944	Up
14872	Gstt2	0.303452	0.0160299	Up
19170	Psmb1	0.225939	0.0160559	Up
69104	44260	0.219279	0.0160516	Up
28040	D6Wsu163e	0.36867	0.0160702	Up
67184	Ndufa13	0.28437	0.0163572	Up
66885	Acadsb	0.22331	0.0164292	Up
75339	Mphosph8	0.291096	0.0164346	Up
106205	Zc3h7a	0.279753	0.0164441	Up
18408	Slc25a15	0.351959	0.0164586	Up
212090	Tmem60	0.462351	0.0165015	Up
211986	Tmem18	0.361818	0.0165644	Up
77559	Agl	0.243441	0.0165867	Up
109333	Pkn2	0.228677	0.0166579	Up
13722	Aimp1	0.30887	0.0166597	Up
68795	Ubr3	0.189864	0.0169047	Up
76499	Clasp2	0.257319	0.0168962	Up
14828	Hspa5	0.343038	0.0169376	Up
105171	Arrdc3	0.274929	0.0169833	Up
22129	Ttc3	0.267169	0.0169771	Up
11966	Atp6v1b2	0.26082	0.0170119	Up
225027	Srsf7	0.278883	0.0170067	Up
67153	Rnaseh2b	0.41287	0.0170337	Up
67456	Ergic2	0.216686	0.0170497	Up
70799	Cep192	0.458333	0.0170556	Up
100042198	Gm3716	0.462139	0.0170766	Up
18186	Nrp1	0.272497	0.0170818	Up
93683	Glce	0.343841	0.0171075	Up
74143	Opa1	0.215622	0.0171175	Up
21838	Thy1	0.672315	0.0171851	Up
66887	Lonp2	0.267962	0.0173033	Up
19070	Mob4	0.263008	0.0173284	Up
211499	Tmem87a	0.267926	0.0173573	Up
55980	Impa1	0.23367	0.0173503	Up
226026	Smc5	0.352987	0.0173936	Up
433375	Creg1	0.253816	0.0174172	Up
53610	Nono	0.210574	0.0174249	Up
53861	Zranb2	0.245071	0.0174978	Up
320438	Alg6	0.509915	0.0175332	Up
75964	Trappc8	0.224337	0.0176723	Up
320977	A330023F24Rik	0.438395	0.017711	Up
66222	Serpinb1a	0.497638	0.0177117	Up
67345	Herc4	0.243323	0.0177361	Up
76055	Mgea5	0.21929	0.0177545	Up
28080	Atp5o	0.223908	0.0177678	Up
20336	Exoc4	0.394205	0.017811	Up
19211	Pten	0.177712	0.0178782	Up
68477	Rmnd5a	0.204402	0.0178913	Up
14190	Fgl2	0.619473	0.0179684	Up
64424	Polr1e	0.484997	0.0180151	Up
98828	Cdc123	0.252704	0.0180142	Up
68193	Rpl24	0.234326	0.0180258	Up
110173	Manba	0.286076	0.0181026	Up
105348	Golm1	0.379297	0.0181174	Up
268902	Robo2	0.45982	0.0181498	Up
21789	Tfpi2	0.538766	0.0181927	Up
11835	Ar	0.227225	0.0182353	Up
67201	Glod4	0.215484	0.0182382	Up
235661	Dync1li1	0.283325	0.018303	Up
75785	Klhl24	0.287409	0.0183106	Up
27367	Rpl3	0.247654	0.0184205	Up
15233	Hgd	0.223581	0.0185545	Up
215928	Mfsd4b5	0.340556	0.0185644	Up
233532	Rsf1	0.269397	0.018583	Up
19181	Psmc2	0.282299	0.018614	Up
69692	Hddc2	0.476672	0.0186586	Up
69713	Pin4	0.329103	0.0186595	Up
76357	Trmt5	0.478782	0.0186834	Up
192231	Hexim1	0.255002	0.0186966	Up
17161	Maoa	0.2808	0.0187671	Up
53951	Gpatch11	0.300255	0.0187991	Up
16775	Lama4	0.665561	0.0188472	Up
28042	-	0.335308	0.0188484	Up
67222	Srfbp1	0.398697	0.0188556	Up
104130	Ndufb11	0.234105	0.0188677	Up
12626	Cetn3	0.276626	0.0188924	Up
338375	Atp6v1g3	0.440119	0.0189197	Up
225182	Rbbp8	0.300305	0.0190272	Up
66483	Rpl36al	0.28902	0.019038	Up
100043468	Zfp955b	0.377428	0.0190538	Up
19166	Psma2	0.253391	0.019063	Up
110920	Hspa13	0.289005	0.0191678	Up
12349	Car2	0.258323	0.0191999	Up
100037258	Dnajc3	0.277972	0.0192554	Up
66878	Riok3	0.204409	0.0192946	Up
408067	Zfp874b	0.328294	0.0193556	Up
66235	Eif1ax	0.275966	0.019406	Up
23837	Cfdp1	0.231757	0.0194275	Up
67891	Rpl4	0.24636	0.0194266	Up
70387	Ttc9c	0.277486	0.0195292	Up
68212	Tmbim4	0.273621	0.0195559	Up
57344	As3mt	0.317174	0.0195651	Up
66922	Rras2	0.265283	0.0196369	Up
67993	Nudt12	0.309077	0.0197243	Up
66442	Spc25	0.330975	0.0197576	Up
218441	Zfyve16	0.2768	0.0198266	Up
22436	Xdh	0.369235	0.0198035	Up
66552	Sppl2a	0.206917	0.0198255	Up
75985	Rab30	0.410875	0.0198495	Up
76561	Snx7	0.232547	0.0198708	Up
211660	Cspp1	0.261744	0.0198809	Up
66416	Ndufa7	0.255874	0.0199567	Up
24047	Ccl19	0.666265	0.0201314	Up
69428	1700016C15Rik	0.583179	0.0201271	Up
19122	Prnp	0.220575	0.0201859	Up
104086	Cyp27a1	0.28161	0.0202436	Up
269378	Ahcy	0.281771	0.0202807	Up
70834	Spag9	0.230663	0.0203252	Up
14114	Fbln1	0.574596	0.0203487	Up
67418	Ppil4	0.295257	0.020369	Up
56185	Hao2	0.356418	0.0204319	Up
69008	Cab39l	0.253502	0.0204521	Up
106794	Dhx57	0.346419	0.0204659	Up
12466	Cct6a	0.198532	0.0205103	Up
269470	Wdr3	0.325038	0.0205636	Up
66467	Gtf2h5	0.274808	0.0205667	Up
74996	Usp47	0.220991	0.0205907	Up
78832	Cacul1	0.229157	0.0205828	Up
269113	Nup54	0.350518	0.0206011	Up
70568	Cpne3	0.226714	0.0206213	Up
19352	Rabggtb	0.260464	0.020634	Up
211347	Pank3	0.199634	0.0207098	Up
21761	Morf4l1	0.246072	0.0207193	Up
66046	Ndufb5	0.233629	0.02072	Up
235293	Sc5d	0.450448	0.0208946	Up
67383	Carnmt1	0.300298	0.0208802	Up
67972	Atp2b1	0.194455	0.0208681	Up
20226	Sars	0.219533	0.0210607	Up
216618	Cfap36	0.232785	0.0210378	Up
67973	Mphosph10	0.312518	0.0210569	Up
76282	Gpt	0.399092	0.0211068	Up
217737	Ahsa1	0.240986	0.0211434	Up
22361	Vnn1	0.432837	0.0211497	Up
54709	Eif3i	0.261428	0.0211328	Up
68259	Ift80	0.311098	0.0211454	Up
74108	Parn	0.297015	0.0211628	Up
216345	Zfc3h1	0.236212	0.0213185	Up
234671	Ces2c	0.357137	0.0212897	Up
27360	Add3	0.234041	0.0213018	Up
66844	Ormdl2	0.298034	0.0213041	Up
259104	Olfr613	0.292934	0.0213835	Up
70408	Polr3f	0.282335	0.021379	Up
236792	Mmgt1	0.217826	0.0214068	Up
14911	Thumpd3	0.306475	0.021514	Up
26428	Orc4	0.279957	0.0215376	Up
74467	Pus10	0.310384	0.0215323	Up
100036521	Umad1	0.288367	0.0216056	Up
19125	Prodh	0.214112	0.0216565	Up
15000	H2-DMb2	0.52358	0.0217671	Up
228852	Ppp1r16b	0.268208	0.021744	Up
12995	Csnk2a1	0.204464	0.021797	Up
68598	Dnajc8	0.237746	0.0218226	Up
19128	Pros1	0.472005	0.0219236	Up
384763	Zfp667	0.528367	0.0220133	Up
66169	Tomm7	0.292371	0.022009	Up
16210	Impact	0.299958	0.0221709	Up
17847	Usp34	0.199425	0.0222282	Up
207304	Hectd1	0.22683	0.0223375	Up
666173	Vps13b	0.232443	0.0223369	Up
20224	Sar1a	0.213144	0.0224425	Up
66650	Nepn	0.340311	0.0226379	Up
60440	Iigp1	0.707745	0.0226975	Up
212531	Sh3bgrl2	0.271247	0.0227517	Up
231050	Galnt11	0.225235	0.0228619	Up
56360	Acot9	0.263928	0.0228443	Up
665775	Bod1l	0.252676	0.0228988	Up
67008	Yae1d1	0.26961	0.0228925	Up
19883	Rora	0.301875	0.0229639	Up
72621	Pdzd11	0.319741	0.0229718	Up
11522	Adh1	0.379477	0.0231258	Up
27354	Nbn	0.354204	0.0231436	Up
23880	Fyb	0.664431	0.0231615	Up
26442	Psma5	0.320797	0.0233783	Up
338337	Cog3	0.292668	0.0233661	Up
56529	Sec11a	0.262916	0.0233884	Up
67892	Coa6	0.296273	0.0233944	Up
231889	Bud31	0.261102	0.0234369	Up
52036	Ppp6r3	0.197891	0.0234488	Up
319615	Zfp944	0.362109	0.0234593	Up
12421	Rb1cc1	0.206665	0.023492	Up
16330	Inpp5b	0.313568	0.0236075	Up
12168	Bmpr2	0.217599	0.023641	Up
52245	Commd2	0.271022	0.0236453	Up
98258	Txndc9	0.24149	0.0236506	Up
26572	Cops3	0.234319	0.0236629	Up
15015	H2-Q4	0.312193	0.0237232	Up
26926	Aifm1	0.199119	0.0237994	Up
17713	Grpel1	0.215891	0.0238299	Up
12607	Cebpz	0.253397	0.023908	Up
71701	Pnpt1	0.248455	0.0239469	Up
105203	Fam208b	0.265982	0.0239774	Up
67019	Actr6	0.383912	0.0240525	Up
100763	Ube3c	0.230014	0.024099	Up
109093	Rars2	0.311499	0.0241296	Up
56194	Prpf40a	0.252161	0.0241567	Up
68833	Pdcl3	0.259628	0.0242098	Up
53412	Ppp1r3c	0.681856	0.0242946	Up
234594	Cnot1	0.237725	0.0243586	Up
12462	Cct3	0.208583	0.0244635	Up
380773	Slirp	0.30959	0.0244649	Up
71943	Tom1l1	0.30288	0.0244588	Up
72931	Swi5	0.230892	0.0244889	Up
73942	Fam151b	0.422346	0.0245249	Up
72170	Chchd4	0.266836	0.0245373	Up
224796	Clic5	0.193878	0.0246349	Up
11797	Birc2	0.270086	0.0247914	Up
20922	Supt4a	0.29508	0.0248033	Up
227331	Gigyf2	0.225248	0.024795	Up
12411	Cbs	0.302721	0.0250239	Up
22335	Vdac3	0.209193	0.0250545	Up
52696	Zwint	0.270753	0.0250726	Up
109294	Prex2	0.444551	0.0251217	Up
217666	L2hgdh	0.27316	0.0252558	Up
64697	Keg1	0.329138	0.0252917	Up
14057	Sfxn1	0.207823	0.0253362	Up
235542	Ppp2r3a	0.256483	0.0253254	Up
229487	Gatb	0.231031	0.0253971	Up
75734	Mff	0.198221	0.0254489	Up
56362	Sult1b1	0.545553	0.0254778	Up
12495	Entpd1	0.454239	0.0254966	Up
14694	Rack1	0.25391	0.0255192	Up
67475	Ero1lb	0.356481	0.0255162	Up
66234	Msmo1	0.296894	0.0256964	Up
17194	Mbl1	0.8016	0.0258173	Up
76775	Slc10a7	0.387988	0.0258367	Up
69126	1810022K09Rik	0.300062	0.0258593	Up
353208	Zfp931	0.455553	0.0260467	Up
67549	Gpr89	0.389417	0.0260291	Up
170459	Stard4	0.342791	0.0260931	Up
329575	Gm14325	0.227695	0.0261589	Up
66082	Abhd6	0.269643	0.0262313	Up
18519	Kat2b	0.201066	0.0262715	Up
72397	Rbm12b1	0.525177	0.0262711	Up
60525	Acss2	0.257421	0.0263538	Up
104184	Blmh	0.27457	0.0264073	Up
66631	Mfsd14b	0.24857	0.0264381	Up
12314	Calm2	0.203632	0.0264542	Up
107515	Lgr4	0.170421	0.0265269	Up
12461	Cct2	0.18334	0.026583	Up
19889	Rp2	0.277644	0.0266912	Up
68634	Tm2d3	0.264093	0.0267325	Up
207686	Cfap69	0.529139	0.0268629	Up
229096	Ythdf3	0.183772	0.0268488	Up
15387	Hnrnpk	0.192979	0.0269404	Up
108909	Aida	0.269402	0.027301	Up
223455	44261	0.168243	0.0273002	Up
66143	Eef1e1	0.332892	0.0273631	Up
72265	Tram1	0.229427	0.0274574	Up
19356	Rad17	0.294844	0.0274855	Up
93762	Smarca5	0.227513	0.0274959	Up
72201	Otud6b	0.236755	0.0275359	Up
15312	Hmgn1	0.243177	0.0276122	Up
229681	St7l	0.304732	0.0276582	Up
16832	Ldhb	0.166817	0.0277235	Up
102182	Prmt9	0.361756	0.0277555	Up
20713	Serpini1	0.63826	0.0278487	Up
13690	Eif4g2	0.148353	0.0278902	Up
17772	Mtm1	0.365553	0.027896	Up
19184	Psmc5	0.231575	0.0280359	Up
66489	Rpl35	0.270518	0.0280729	Up
69288	Rhobtb1	0.226655	0.0280681	Up
12283	Cab39	0.18786	0.0280994	Up
66725	Lrrk2	0.23702	0.0281077	Up
79235	Lrat	0.479095	0.0281041	Up
245000	Atr	0.281372	0.028151	Up
210027	Slc35f3	0.298086	0.0282896	Up
66286	Sec11c	0.340196	0.0282507	Up
68559	Pdrg1	0.321868	0.028283	Up
66310	Dpy30	0.307819	0.0283617	Up
70546	Zdhhc2	0.529017	0.0283462	Up
12387	Ctnnb1	0.194065	0.0284076	Up
67130	Ndufa6	0.227715	0.0284463	Up
225131	Wac	0.179493	0.0284888	Up
67955	Sugt1	0.260974	0.0287275	Up
56448	Cyp2d22	0.304877	0.0287766	Up
18201	Nsmaf	0.252779	0.0288773	Up
380997	Cyp2d12	0.75653	0.0288827	Up
66975	Trappc13	0.225484	0.0289505	Up
20463	Cox7a2l	0.200414	0.0289825	Up
14130	Fcgr2b	0.376336	0.0290361	Up
11800	Api5	0.188173	0.0290635	Up
66446	Exosc7	0.394325	0.0290944	Up
208715	Hmgcs1	0.219681	0.0291138	Up
77128	Crebrf	0.268907	0.0291258	Up
12892	Cpox	0.242086	0.0291946	Up
53869	Rab11a	0.205633	0.0291866	Up
77593	Usp45	0.295274	0.0292073	Up
114774	Pawr	0.249304	0.0292423	Up
26413	Mapk1	0.176969	0.0292303	Up
270627	Taf1	0.232311	0.0292339	Up
228005	Ppig	0.199727	0.029272	Up
27061	Bcap31	0.23043	0.0292662	Up
54405	Ndufa1	0.286362	0.0292924	Up
80898	Erap1	0.251371	0.0292905	Up
93674	Nat8f3	0.500816	0.0293413	Up
67144	Lrrc40	0.28409	0.0294226	Up
231225	Tapt1	0.222009	0.0294881	Up
68763	1110038B12Rik	0.569372	0.0296431	Up
71702	Cdc5l	0.219346	0.0296936	Up
19052	Ppp2ca	0.165336	0.0298169	Up
12321	Calu	0.189716	0.0299764	Up
225358	Fam13b	0.296923	0.030038	Up
17149	Magoh	0.288158	0.0301425	Up
16149	Cd74	0.232712	0.0302048	Up
70750	Kdsr	0.241292	0.0302774	Up
12728	Clcn5	0.243501	0.0303852	Up
58185	Rsad2	0.442169	0.0303893	Up
66307	Isoc1	0.20317	0.0303843	Up
67542	Cog6	0.248322	0.030365	Up
67819	Derl1	0.235346	0.0304429	Up
66276	1810009A15Rik	0.352526	0.0305408	Up
68636	Fahd1	0.200331	0.030561	Up
237911	Brip1	0.494818	0.0306348	Up
382867	Zfp488	0.2309	0.0306366	Up
72162	Dhx36	0.240098	0.0306854	Up
56040	Rplp1	0.290298	0.0308593	Up
72273	Smim24	0.267289	0.0309785	Up
107869	Cth	0.248553	0.0309997	Up
77125	Il33	0.508947	0.0310614	Up
94093	Trim33	0.22221	0.031111	Up
16351	Ipp	0.362383	0.0311453	Up
72565	Uaca	0.233663	0.0311746	Up
226591	Tiprl	0.240618	0.0314065	Up
230596	Prpf38a	0.352362	0.0313812	Up
23833	Cd52	0.529303	0.0314264	Up
74670	Zfp943	0.306816	0.0313855	Up
20652	Soat1	0.314459	0.0314495	Up
56805	Zbtb33	0.298947	0.0315549	Up
241447	Cers6	0.263711	0.0316207	Up
13058	Cybb	0.378886	0.03189	Up
16709	Ktn1	0.225476	0.0319549	Up
66646	Rpe	0.258846	0.0319511	Up
434223	Gm1966	0.4946	0.0321421	Up
67048	Vma21	0.202691	0.0321404	Up
12540	Cdc42	0.167229	0.0321684	Up
74616	Scrn3	0.249541	0.0322923	Up
71853	Pdia6	0.307296	0.0325708	Up
18491	Pappa	0.477367	0.0327337	Up
20422	Shfm1	0.265209	0.0327535	Up
236573	Gbp9	0.422334	0.0327578	Up
20532	Slc3a1	0.215019	0.0328246	Up
51810	Hnrnpu	0.182565	0.0328215	Up
66109	Tspan13	0.335764	0.0327957	Up
67997	Ddx59	0.366134	0.0328055	Up
382117	Tcaim	0.2387	0.0328823	Up
72102	Dusp11	0.241459	0.0332056	Up
320267	Fubp3	0.301098	0.033218	Up
20320	Nptn	0.194184	0.0334406	Up
68281	4930430F08Rik	0.348889	0.0334495	Up
103080	44449	0.360906	0.0335643	Up
103149	Upb1	0.199962	0.0335642	Up
19188	Psme2	0.291004	0.0335737	Up
68857	Dtwd2	0.566753	0.0336481	Up
105522	Ankrd28	0.232819	0.0339033	Up
73674	Wdr75	0.328516	0.033885	Up
11983	Atpif1	0.229314	0.0339612	Up
14375	Xrcc6	0.351657	0.0339709	Up
73389	Hbp1	0.255022	0.0340168	Up
70829	Ccdc93	0.258864	0.0340513	Up
20116	Rps8	0.230517	0.0341019	Up
407819	BC031181	0.21312	0.0341315	Up
100101806	Srp54c	0.240377	0.0341478	Up
26445	Psmb2	0.263618	0.0341848	Up
54381	Cpq	0.205406	0.0341732	Up
72662	Dis3	0.332791	0.0342995	Up
229363	Gmps	0.223133	0.0343865	Up
72124	Seh1l	0.207064	0.0344889	Up
56324	Stam2	0.236772	0.0345978	Up
100710	Pds5b	0.214829	0.0346557	Up
13684	Eif4e	0.188791	0.0347262	Up
67869	Paip2	0.200389	0.0347318	Up
13665	Eif2s1	0.262453	0.0350813	Up
14102	Fas	0.383635	0.0351117	Up
234515	Inpp4b	0.487069	0.0351764	Up
18968	Pola1	0.555203	0.0353074	Up
19899	Rpl18	0.259787	0.0353705	Up
76936	Hnrnpm	0.240882	0.0353932	Up
67049	Pus3	0.400601	0.0354377	Up
12589	Ift81	0.310907	0.0357544	Up
26451	Rpl27a	0.247265	0.0359784	Up
66580	Esf1	0.265721	0.0360755	Up
229279	Hnrnpa3	0.218377	0.0360983	Up
73373	Phospho2	0.253399	0.0361218	Up
192657	Ell2	0.211507	0.0361514	Up
320343	Lypd6	0.397787	0.0362887	Up
217995	Heatr1	0.338459	0.0363825	Up
240614	Ranbp6	0.277108	0.0363867	Up
68117	Apool	0.242691	0.0363702	Up
71678	Brox	0.232947	0.0363836	Up
17686	Msh3	0.291234	0.0365749	Up
68917	Hint2	0.257953	0.0366681	Up
73668	Ttc21b	0.309365	0.036798	Up
12359	Cat	0.167115	0.0368748	Up
109901	Cela1	0.353647	0.0369039	Up
67229	Prpf18	0.224508	0.0369228	Up
13026	Pcyt1a	0.185528	0.0369784	Up
23985	Slc26a4	0.393356	0.0369965	Up
317758	Gimap9	0.347619	0.0369889	Up
171282	Acot4	0.28825	0.0370443	Up
28030	Gfm1	0.187848	0.0372729	Up
15944	Irgm1	0.307616	0.0374009	Up
17714	Grpel2	0.20156	0.0374738	Up
26885	Casp8ap2	0.336103	0.0375787	Up
381305	Rc3h1	0.241403	0.0375735	Up
67015	Ccdc91	0.232146	0.037573	Up
69019	Spcs1	0.199932	0.0374474	Up
71336	Rbks	0.381428	0.0375716	Up
76892	Rnft1	0.261921	0.0375812	Up
78709	Spink8	0.413789	0.0375223	Up
98711	Rdh10	0.237127	0.0375603	Up
227580	C1ql3	0.436318	0.0376631	Up
235956	Zfp825	0.340188	0.0376715	Up
12946	Cr1l	0.257934	0.037747	Up
216350	Tspan8	0.285979	0.0378017	Up
230162	Zfp189	0.367091	0.0378416	Up
68770	Phtf2	0.337659	0.0378674	Up
116852	Akr1c20	0.467738	0.038028	Up
217593	Slc25a21	0.379593	0.0380625	Up
102339	Cog4	0.236993	0.0380773	Up
11491	Adam17	0.23089	0.0381811	Up
18572	Pdcd11	0.273133	0.0382455	Up
57750	Wdr12	0.356925	0.0383981	Up
66292	Mrps21	0.291344	0.0385089	Up
18008	Nes	0.380118	0.0385547	Up
227102	Ormdl1	0.296387	0.0386225	Up
114641	Rpl31	0.253086	0.0386443	Up
55936	Ctps2	0.234221	0.0388215	Up
665211	Gm14326	0.347968	0.0388047	Up
98267	Stk17b	0.424083	0.0388528	Up
74718	Snx16	0.382299	0.0388924	Up
22169	Cmpk2	0.384299	0.0389999	Up
30942	Hnf4g	0.420852	0.0389909	Up
73451	Zfp763	0.40195	0.0390129	Up
59021	Rab2a	0.176806	0.0391775	Up
67179	Ccdc25	0.239252	0.0391428	Up
104625	Cnot6	0.212211	0.0392111	Up
14783	Grb10	0.246377	0.0392128	Up
15259	Hipk3	0.177055	0.0392818	Up
18021	Nfatc3	0.204842	0.039332	Up
215449	Rap1b	0.197463	0.0393604	Up
74600	Mrpl47	0.354458	0.0393857	Up
68949	Zfas1	0.448331	0.0395353	Up
21399	Tcea1	0.182776	0.0396107	Up
20842	Stag1	0.226294	0.0396639	Up
217265	Abca5	0.255045	0.0396856	Up
13202	Ddt	0.229821	0.0397182	Up
20128	Trim30a	0.431463	0.0397677	Up
29809	Rabgap1l	0.22103	0.0399904	Up
319719	Simc1	0.358657	0.0400033	Up
338523	Kdm7a	0.238211	0.0399963	Up
102141	Snx25	0.228908	0.0401228	Up
74559	Elovl7	0.183777	0.0401882	Up
19182	Psmc3	0.171684	0.0402967	Up
72085	Osgepl1	0.247465	0.0403039	Up
66935	Cir1	0.222126	0.0404071	Up
73467	1700066M21Rik	0.431673	0.0404282	Up
67381	Med4	0.304407	0.0404804	Up
66827	Ttc1	0.241403	0.0405836	Up
67467	Gpalpp1	0.212551	0.0406478	Up
108121	U2af1	0.25441	0.0408766	Up
22200	Uba3	0.201372	0.0408743	Up
66072	Sdhaf2	0.27219	0.0408813	Up
12648	Chd1	0.238193	0.041009	Up
14228	Fkbp4	0.259667	0.041015	Up
209478	Tbc1d12	0.315432	0.0410169	Up
243653	Clec1a	0.502469	0.0411846	Up
20874	Slk	0.183361	0.0413249	Up
54160	Copg2	0.226343	0.0413429	Up
381534	Ube2u	0.404525	0.0414569	Up
11793	Atg5	0.224541	0.0414859	Up
212442	Lactb2	0.193969	0.0414783	Up
14884	Gtf2h1	0.234257	0.0415046	Up
381259	Tmem237	0.306232	0.041557	Up
67064	Chmp1b	0.216498	0.0416473	Up
56349	Net1	0.24021	0.0416689	Up
12262	C1qc	0.408641	0.041739	Up
114141	Cldn16	0.373707	0.0417579	Up
217316	Slc16a5	0.411872	0.0418477	Up
56041	Uso1	0.211322	0.0419056	Up
219105	Zmym5	0.240587	0.0420818	Up
218503	Fcho2	0.228354	0.0421212	Up
170719	Oxr1	0.203952	0.042207	Up
20321	Frrs1	0.261148	0.0422062	Up
330544	C230091D08Rik	0.24852	0.0423265	Up
14707	Gng5	0.187026	0.0423986	Up
57294	Rps27	0.224685	0.0424138	Up
72569	Bbs5	0.416493	0.0424058	Up
108143	Taf9	0.214478	0.042633	Up
11600	Angpt1	0.247753	0.042625	Up
12753	Clock	0.210545	0.0426237	Up
67148	Fam103a1	0.232455	0.042583	Up
68971	Tamm41	0.37442	0.0425677	Up
78785	Clip4	0.46152	0.0425638	Up
98488	Gtf3c3	0.247471	0.0427135	Up
71760	Etnppl	0.603335	0.0427358	Up
68015	Trap1	0.178307	0.042828	Up
28126	Nop16	0.307851	0.0429553	Up
76959	Chmp5	0.214307	0.042957	Up
239017	Ogdhl	0.506275	0.0430006	Up
11837	Rplp0	0.216875	0.0431513	Up
338349	Cntln	0.415122	0.0431451	Up
353242	Mrpl21	0.293658	0.0431169	Up
66361	Zfand1	0.247089	0.0430886	Up
109129	Mmadhc	0.228392	0.0432222	Up
55989	Nop58	0.245588	0.0432323	Up
216578	Papolg	0.318624	0.0433608	Up
66834	Acot13	0.226707	0.0433445	Up
66614	Gpatch4	0.353096	0.0434767	Up
67241	Smc6	0.227612	0.0434892	Up
69527	Mrps9	0.233601	0.0434941	Up
67460	Decr1	0.201264	0.0435565	Up
76740	Efr3a	0.183484	0.0436053	Up
103175	D630029K05Rik	0.29898	0.0436488	Up
69792	Med6	0.343285	0.0436848	Up
545389	Cep170	0.414547	0.0437338	Up
68187	Fam135a	0.267061	0.0438401	Up
56726	Sh3bgrl	0.195697	0.0439209	Up
71330	Rcbtb1	0.215381	0.0439575	Up
218035	Vps41	0.182511	0.0442312	Up
66700	Chmp3	0.169038	0.0443095	Up
106585	Ankrd12	0.257446	0.0443346	Up
223499	Dcaf13	0.304561	0.044504	Up
58194	Sh3kbp1	0.371863	0.0445041	Up
59056	Evc	0.216198	0.0445068	Up
74577	Glb1l	0.213457	0.0447231	Up
20104	Rps6	0.191363	0.0447687	Up
12267	C3ar1	0.50293	0.0448141	Up
170752	Bco2	0.480252	0.0449265	Up
75717	Cul5	0.20513	0.0449343	Up
76737	Creld2	0.346685	0.0449304	Up
117591	Slc2a9	0.321225	0.045015	Up
80906	Kcnip2	0.552271	0.0450074	Up
237107	Gnl3l	0.19226	0.045093	Up
67071	Rps6ka6	0.347544	0.0450513	Up
75540	Fpgt	0.278271	0.0450846	Up
76123	Gpsm2	0.473904	0.0451103	Up
66116	Nat8f1	0.648343	0.0451477	Up
68033	Cox19	0.290013	0.0451371	Up
67920	Mak16	0.291544	0.0451843	Up
245026	Col6a6	0.592635	0.045229	Up
67371	Gtf3c6	0.256227	0.0453914	Up
192289	Tmlhe	0.266978	0.0454641	Up
12909	Crcp	0.298781	0.0455424	Up
109229	Fam118b	0.406204	0.0456371	Up
23881	G3bp2	0.165136	0.0456377	Up
66074	Tmem167	0.266613	0.0456333	Up
19921	Rpl19	0.202811	0.0456689	Up
109700	Itga1	0.238418	0.0457502	Up
56399	Akap8	0.225369	0.0457523	Up
67877	Naa20	0.228357	0.0462085	Up
20787	Srebf1	0.304331	0.046246	Up
240476	Zfp407	0.391239	0.0462589	Up
102680	Slc6a20a	0.268761	0.0463151	Up
105886298	Cmc4	0.503978	0.0463585	Up
52829	Lurap1l	0.290226	0.0465925	Up
223527	Eny2	0.189787	0.046662	Up
76302	Pcnp	0.168263	0.0467341	Up
107569	Nt5c3	0.215025	0.0468271	Up
20520	Slc22a5	0.228911	0.047065	Up
20042	Rps12	0.253451	0.0470995	Up
67933	Hcfc2	0.369707	0.0471095	Up
66206	1110059E24Rik	0.314043	0.0472586	Up
50793	Orc3	0.208982	0.0473514	Up
16542	Kdr	0.343214	0.0474367	Up
100038525	Gm10804	0.278397	0.0478147	Up
15199	Hebp1	0.350645	0.0479553	Up
16588	Kin	0.344041	0.0481327	Up
64138	Ctsz	0.197195	0.0481506	Up
66480	Rpl15	0.206654	0.0481382	Up
108123	Napg	0.214792	0.0482752	Up
19944	Rpl29	0.248517	0.0484833	Up
665562	Rpl31-ps12	0.216783	0.0485742	Up
231507	Plac8	0.419437	0.0489789	Up
264134	Ttc26	0.305878	0.0490715	Up
243983	Zdhhc13	0.258539	0.0491087	Up
235527	Plscr4	0.310936	0.0491416	Up
16913	Psmb8	0.444419	0.0491796	Up
74478	Snx29	0.257485	0.0492231	Up
17472	Gbp4	0.51215	0.0493143	Up
71660	Rarres2	0.395371	0.0493991	Up
11841	Arf2	0.272919	0.0498501	Up
67878	Tmem33	0.199093	0.0498353	Up
18130	Ints6	0.312587	0.0498752	Up

## Sheet: Down
The down-regulated genes in Nic group vs Con group
Gene ID	Gene Name	log2FC	P.Value	Group
56838	Ccl28	-1.35647	1.33082e-16	Down
76574	Mfsd2a	-1.30832	1.12672e-11	Down
12700	Cish	-1.1456	1.29333e-11	Down
77522	Tmem213	-0.736699	7.40779e-11	Down
100861531	Rn45s	-1.79074	1.05942e-10	Down
330064	Slc5a6	-1.20615	1.16591e-10	Down
16371	Irx1	-1.34077	2.49317e-10	Down
111975	Igf2os	-2.25845	3.99847e-09	Down
15416	Hoxb8	-0.912821	5.00433e-09	Down
13123	Cyp7b1	-1.61612	5.49224e-09	Down
67705	1810058I24Rik	-0.591347	7.89341e-09	Down
12305	Ddr1	-0.566682	9.51973e-09	Down
75613	Med25	-0.608285	1.01864e-08	Down
12609	Cebpd	-1.14428	1.16252e-08	Down
18550	Furin	-0.569383	1.36309e-08	Down
66065	Hsd17b14	-1.24214	1.53517e-08	Down
64293	Stk32b	-1.03429	1.61458e-08	Down
18032	Nfix	-0.785787	1.73748e-08	Down
52898	Rnasek	-0.565941	3.8008e-08	Down
20533	Slc4a1	-1.13743	5.62682e-08	Down
19049	Ppp1r1b	-1.10948	6.39482e-08	Down
56336	B4galt5	-0.884694	7.83499e-08	Down
13498	Atn1	-0.565371	1.1768e-07	Down
20312	Cx3cl1	-0.666724	1.18889e-07	Down
22378	Wbp2	-0.455946	1.15953e-07	Down
12879	Cys1	-0.572608	1.33451e-07	Down
12291	Cacna1g	-1.3863	1.38666e-07	Down
21944	Tnfsf12	-0.671265	1.78219e-07	Down
227632	Kcnt1	-1.58752	1.91229e-07	Down
18146	Npdc1	-0.706673	2.0846e-07	Down
17347	Mknk2	-0.483835	2.15092e-07	Down
70025	Acot7	-0.841973	2.23209e-07	Down
12709	Ckb	-0.667602	2.59984e-07	Down
58200	Ppp1r1a	-0.739195	3.0627e-07	Down
20410	Sorbs3	-0.626278	4.20943e-07	Down
102632492	Gm30551	-1.20049	4.30513e-07	Down
69847	Wnk4	-0.688927	5.35958e-07	Down
22190	Ubc	-0.381412	5.88695e-07	Down
21754	Tesk1	-0.572328	6.16745e-07	Down
224833	AI661453	-0.864757	6.6869e-07	Down
230779	Serinc2	-1.04418	7.15648e-07	Down
20657	Sod3	-0.561896	8.92232e-07	Down
16068	Il18bp	-1.30483	9.82962e-07	Down
12332	Capg	-1.0804	1.04249e-06	Down
14916	Guca2b	-0.561094	1.18544e-06	Down
11490	Adam15	-0.53311	1.26316e-06	Down
59090	Midn	-0.568912	1.26041e-06	Down
209584	Tyw3	-0.799258	1.35781e-06	Down
105239	Rnf44	-0.472125	1.42195e-06	Down
20733	Spint2	-0.498075	1.42204e-06	Down
69683	Emc10	-0.532879	1.42378e-06	Down
52915	Zmiz2	-0.507879	1.68512e-06	Down
192662	Arhgdia	-0.394912	1.71962e-06	Down
16005	Igfals	-0.832492	1.82063e-06	Down
15414	Hoxb6	-0.851952	1.89153e-06	Down
16372	Irx2	-1.18884	2.22272e-06	Down
17060	Blnk	-0.705231	2.5548e-06	Down
70967	Eva1c	-1.2264	2.54547e-06	Down
22241	Ulk1	-0.487612	3.06434e-06	Down
16763	Lad1	-0.498858	3.10712e-06	Down
213417	Klhdc8a	-0.733449	3.1883e-06	Down
71889	Epn3	-0.971911	3.2218e-06	Down
18220	Nucb1	-0.398934	3.26637e-06	Down
21410	Hnf1b	-0.749152	3.54552e-06	Down
78928	Pigt	-0.470105	3.56709e-06	Down
242653	Cldn19	-0.871469	3.65622e-06	Down
50785	Hs6st1	-0.54785	3.67218e-06	Down
19649	Robo3	-0.997041	3.93061e-06	Down
71780	Isyna1	-0.83847	4.10488e-06	Down
613258	A730017L22Rik	-0.930084	4.19063e-06	Down
108657	Rnpepl1	-0.471833	4.36345e-06	Down
338521	Fa2h	-1.02756	4.45074e-06	Down
66972	Slc25a23	-0.415973	4.81204e-06	Down
11305	Abca2	-0.489918	4.91084e-06	Down
407243	Tmem189	-0.493437	5.84477e-06	Down
15275	Hk1	-0.691771	6.0911e-06	Down
52609	Cbx7	-0.552378	6.15364e-06	Down
11847	Arg2	-1.2484	6.38631e-06	Down
15484	Hsd11b2	-0.541424	6.62079e-06	Down
74206	Sipa1l3	-0.547659	6.64241e-06	Down
13854	Epn1	-0.51153	7.23287e-06	Down
22242	Umod	-0.599763	7.19187e-06	Down
320024	Nceh1	-0.657918	7.57528e-06	Down
13370	Dio1	-0.805783	7.90912e-06	Down
16796	Lasp1	-0.395695	7.83435e-06	Down
68539	Tmem109	-0.51004	7.7306e-06	Down
109689	Arrb1	-0.486416	8.07557e-06	Down
66042	Sostdc1	-0.82472	8.13002e-06	Down
58988	Rps6kb2	-0.608417	8.38264e-06	Down
103534	Mgat4b	-0.468302	8.6218e-06	Down
23936	Lynx1	-0.8377	8.83191e-06	Down
20597	Smpd1	-0.500126	9.20552e-06	Down
68728	Trp53inp2	-0.453479	9.15779e-06	Down
56386	B4galt6	-0.764392	9.58763e-06	Down
109342	Slc5a10	-0.631162	9.68443e-06	Down
15220	Foxq1	-0.733622	9.70795e-06	Down
213673	9530068E07Rik	-0.380144	1.02949e-05	Down
55950	Bri3	-0.510882	1.02604e-05	Down
15417	Hoxb9	-1.16277	1.05745e-05	Down
380711	Rap1gap2	-0.450608	1.07144e-05	Down
19143	St14	-0.649763	1.07998e-05	Down
68428	Steap3	-0.699512	1.08783e-05	Down
11512	Adcy6	-0.51624	1.17181e-05	Down
69662	2310061I04Rik	-0.551442	1.16769e-05	Down
16525	Kcnk1	-0.742011	1.18052e-05	Down
14958	H1f0	-0.438949	1.24649e-05	Down
53374	Chst3	-1.84497	1.25009e-05	Down
72040	Cdhr5	-0.428259	1.26956e-05	Down
74552	Nipal3	-0.611067	1.27103e-05	Down
320939	5930403L14Rik	-0.827692	1.29908e-05	Down
69202	Ptms	-0.474554	1.34722e-05	Down
231798	Lrch4	-0.627366	1.35587e-05	Down
14797	Aes	-0.433472	1.40214e-05	Down
15451	Hpn	-0.418688	1.41534e-05	Down
70673	Prdm16	-0.790504	1.41704e-05	Down
224419	Map3k7cl	-0.603394	1.48864e-05	Down
94242	Tinagl1	-0.801319	1.49274e-05	Down
11831	Aqp6	-1.37559	1.52894e-05	Down
80904	Dtx3	-0.519669	1.53466e-05	Down
76491	Abhd14b	-0.3462	1.5477e-05	Down
19252	Dusp1	-0.698319	1.56281e-05	Down
12408	Cbr1	-0.546147	1.67261e-05	Down
18504	Pax2	-0.914165	1.73908e-05	Down
227693	Zer1	-0.516244	1.77428e-05	Down
20222	Sf3a2	-0.679656	1.84099e-05	Down
56320	Dbn1	-0.64081	1.85129e-05	Down
65107	Lrp10	-0.405778	1.87148e-05	Down
71746	Rgl3	-0.647698	1.88127e-05	Down
606496	Gsk3a	-0.416788	1.97278e-05	Down
65112	Pmepa1	-0.47821	1.99591e-05	Down
78906	Misp	-0.802619	2.05453e-05	Down
83554	Fstl3	-0.794242	2.05823e-05	Down
252864	Dusp15	-1.29453	2.09455e-05	Down
16425	Itih2	-1.35532	2.12313e-05	Down
30853	Mlf2	-0.392489	2.13156e-05	Down
13829	Dmtn	-0.375574	2.18702e-05	Down
20276	Scnn1a	-0.54019	2.2886e-05	Down
22318	Vamp2	-0.484262	2.41002e-05	Down
209378	Itih5	-0.74236	2.47912e-05	Down
21825	Thbs1	-0.823712	2.48591e-05	Down
23912	Rhof	-1.35575	2.52574e-05	Down
216850	Kdm6b	-0.517529	2.69734e-05	Down
26427	Creb3l1	-1.07328	2.68034e-05	Down
56695	Pnkd	-0.555359	2.67953e-05	Down
13844	Ephb2	-1.2764	2.8073e-05	Down
71911	Bdh1	-0.700647	2.80504e-05	Down
16504	Kcnc3	-0.644017	3.21735e-05	Down
330657	Prss53	-1.67603	3.20984e-05	Down
78688	Nol3	-0.900225	3.30259e-05	Down
110351	Rap1gap	-0.612106	3.38601e-05	Down
332942	Gm853	-0.827889	3.65787e-05	Down
14595	B4galt1	-0.570138	3.68769e-05	Down
109676	Ank2	-1.18392	3.76836e-05	Down
207212	Arhgef17	-0.622813	3.80495e-05	Down
21886	Tle2	-0.865751	3.74986e-05	Down
66396	Ccdc82	-0.706335	3.77235e-05	Down
108800	Ston2	-0.490447	4.44749e-05	Down
233744	Spon1	-0.940673	4.46644e-05	Down
384783	Irs2	-0.819807	4.54629e-05	Down
68401	G6pc3	-0.475113	4.60215e-05	Down
353499	Tmc4	-0.538621	4.63973e-05	Down
666048	Trabd2b	-0.383447	4.6756e-05	Down
53419	Corin	-1.38421	4.74161e-05	Down
26380	Esrrb	-0.914982	4.78554e-05	Down
83453	Chrdl1	-1.22078	4.81659e-05	Down
52132	Ccdc97	-0.510843	5.06447e-05	Down
66049	Rogdi	-0.516109	5.1549e-05	Down
232947	Ppp1r37	-0.403773	5.4269e-05	Down
109264	Me3	-0.513151	5.52624e-05	Down
229706	Slc6a17	-0.738736	5.59529e-05	Down
110959	Nudt19	-0.403583	6.00185e-05	Down
231717	Fam109a	-0.733374	6.00372e-05	Down
11975	Atp6v0a1	-0.471014	6.11353e-05	Down
56632	Sphk2	-0.579273	6.24115e-05	Down
14862	Gstm1	-0.538108	6.27328e-05	Down
666680	Gm8234	-0.819958	6.61148e-05	Down
98363	Efhd1	-0.481471	6.93925e-05	Down
75273	Pelp1	-0.548272	6.99611e-05	Down
228366	Gyltl1b	-0.696584	7.07974e-05	Down
76524	Cln6	-0.459199	7.20187e-05	Down
69459	Ubl7	-0.409907	7.40653e-05	Down
353502	Hcfc1r1	-0.536291	7.56319e-05	Down
57266	Cxcl14	-0.911339	7.58897e-05	Down
16776	Lama5	-0.396047	7.76362e-05	Down
226123	Morn4	-0.635275	7.81641e-05	Down
233871	Atxn2l	-0.446503	7.78888e-05	Down
98845	Eps8l2	-0.440815	7.89828e-05	Down
231832	Tmem184a	-0.525803	8.03825e-05	Down
246221	Mpst	-0.559641	8.16443e-05	Down
13007	Csrp1	-0.698515	8.31828e-05	Down
252972	Tpcn1	-0.400458	8.34936e-05	Down
75146	Tmem180	-0.697677	8.49085e-05	Down
18542	Pcolce	-0.479869	8.53799e-05	Down
14824	Grn	-0.344163	8.58603e-05	Down
20602	Ncor2	-0.376723	8.77291e-05	Down
108148	Galnt2	-0.358981	9.14543e-05	Down
77034	2510039O18Rik	-0.472078	9.31565e-05	Down
17684	Cited2	-0.527775	9.44545e-05	Down
71947	Tmem94	-0.402884	9.74742e-05	Down
68195	Rnaset2b	-1.04295	0.000100087	Down
102570	Slc22a13	-0.465837	0.00010314	Down
216233	Socs2	-0.763679	0.000102948	Down
24055	Sh3bp2	-0.81057	0.000102814	Down
230796	Wdtc1	-0.468355	0.000103599	Down
11808	Apoa4	-1.22684	0.00010496	Down
14467	Gbas	-0.435233	0.000104879	Down
53883	Celsr2	-0.376233	0.000105976	Down
233208	Scaf1	-0.434292	0.000106399	Down
233033	Samd4b	-0.46666	0.000107965	Down
13716	Ell	-0.562674	0.000111283	Down
18648	Pgam1	-0.361332	0.000110818	Down
66355	Gmpr	-0.479255	0.000111387	Down
67843	Slc35a4	-0.380392	0.000110773	Down
78912	Sp2	-0.596085	0.000113646	Down
216810	Tom1l2	-0.45461	0.000114707	Down
14527	Gcgr	-0.535723	0.000115046	Down
53422	Ybx2	-0.805997	0.000116527	Down
665574	Gm7694	-0.552027	0.000117126	Down
71772	Plbd2	-0.376886	0.0001167	Down
74183	Perm1	-1.4391	0.000116678	Down
12035	Bcat1	-1.39748	0.000118765	Down
114249	Npnt	-0.490355	0.000119519	Down
11610	Agtrap	-0.397111	0.000120319	Down
12739	Cldn3	-0.908489	0.000122682	Down
209225	Zfp710	-0.51833	0.000122516	Down
22192	Ube2m	-0.35433	0.000123454	Down
11655	Alas1	-0.437128	0.000128141	Down
18604	Pdk2	-0.34936	0.000133112	Down
107503	Atf5	-0.560506	0.000139348	Down
110198	Akr7a5	-0.314562	0.000139679	Down
66394	Nosip	-0.422308	0.000139888	Down
68066	Slc25a39	-0.321098	0.000139921	Down
103425	Ncln	-0.443672	0.00014118	Down
22695	Zfp36	-0.568085	0.000140772	Down
328365	Zmiz1	-0.362245	0.000140941	Down
228869	Ncoa5	-0.544068	0.00014284	Down
28084	Vps25	-0.350279	0.000142898	Down
12861	Cox6a1	-0.297823	0.000145404	Down
328561	Apol10b	-1.35348	0.000146882	Down
75219	Dusp18	-0.789979	0.000150702	Down
105653	Phyhip	-1.15664	0.000157864	Down
55932	Gbp3	-0.667067	0.000158117	Down
17192	Mbd3	-0.407014	0.00016005	Down
380683	Sec14l3	-1.68293	0.000160212	Down
18643	Pfn1	-0.390722	0.000161094	Down
16518	Kcnj2	-0.393097	0.000164314	Down
107173	Gpr137	-0.474533	0.000166642	Down
15267	Hist2h2aa1	-0.840583	0.000168255	Down
240675	Vwa2	-0.631262	0.000170676	Down
12297	Cacnb3	-0.881604	0.000172835	Down
216881	Wscd1	-1.0159	0.000173888	Down
71529	Kazn	-0.46753	0.00017673	Down
217166	Nr1d1	-0.690015	0.000178746	Down
103236	Csnk1g2	-0.352551	0.000184398	Down
22228	Ucp2	-0.552686	0.000185079	Down
68929	Mospd3	-0.545356	0.000185172	Down
121022	Mrps6	-0.678572	0.000193573	Down
231296	Lrrc66	-0.864423	0.000193945	Down
16790	Anpep	-0.395856	0.000195212	Down
21356	Tapbp	-0.346608	0.000195619	Down
72535	Aldh1b1	-1.30717	0.000195517	Down
12445	Ccnd3	-0.358442	0.000198974	Down
56722	Litaf	-0.820579	0.000198643	Down
233890	Zfp768	-0.479046	0.000203139	Down
276846	Pigs	-0.475576	0.000202741	Down
107587	Osr2	-0.995496	0.000206229	Down
53761	Prrc2a	-0.412937	0.00020636	Down
106581	Fam234a	-0.475268	0.000210248	Down
107305	Vps37c	-0.519796	0.000211511	Down
20743	Sptbn2	-0.701961	0.000211281	Down
18747	Prkaca	-0.406026	0.000212691	Down
16147	Ihh	-0.73588	0.000223897	Down
12443	Ccnd1	-0.375013	0.000235497	Down
54152	Dnal4	-0.544403	0.00023872	Down
69917	Nabp2	-0.392004	0.000240049	Down
140721	Caskin2	-0.385146	0.000245589	Down
60321	Wbp11	-0.392567	0.000248652	Down
15446	Hpgd	-0.660411	0.000251335	Down
654795	Sdr39u1	-0.369501	0.000251763	Down
17918	Myo5a	-0.681355	0.000253016	Down
50932	Mink1	-0.399596	0.000253141	Down
71766	Raver1	-0.44971	0.000259096	Down
12927	Bcar1	-0.381438	0.000265705	Down
29856	Smtn	-0.413554	0.000268142	Down
232174	Cyp26b1	-1.15926	0.000271646	Down
103841	Cuedc1	-0.567598	0.000273003	Down
14766	Adgrg1	-0.446658	0.0002757	Down
24059	Slco2a1	-0.539552	0.000276161	Down
381668	Fbrsl1	-0.425612	0.000286839	Down
114128	Laptm4b	-0.535881	0.000288134	Down
227801	Dennd1a	-0.337599	0.000294499	Down
71670	Acy3	-0.55891	0.000297938	Down
19378	Aldh1a2	-0.910533	0.000300289	Down
66932	Rexo1	-0.527733	0.000299982	Down
69073	Kdf1	-0.555943	0.000302883	Down
103711	Pnpo	-0.349168	0.000307179	Down
22404	Wiz	-0.481356	0.000309227	Down
17071	Ly6f	-2.39485	0.000320292	Down
14693	Gnb2	-0.315582	0.000323457	Down
106347	Ildr1	-0.591443	0.000329509	Down
12036	Bcat2	-0.374863	0.000337184	Down
433323	Sgpp2	-0.481549	0.000343399	Down
71722	Cic	-0.37636	0.000345488	Down
19303	Pxn	-0.297579	0.000350293	Down
74123	Foxp4	-0.473797	0.000351001	Down
66589	Ube2v1	-0.296616	0.000353526	Down
232791	Cnot3	-0.429354	0.000356293	Down
56233	Hdac7	-0.449769	0.000356651	Down
20020	Polr2a	-0.377002	0.000365628	Down
20195	S100a11	-0.476868	0.000370011	Down
380863	Tmem171	-0.651885	0.000370618	Down
20525	Slc2a1	-0.516518	0.000373886	Down
269878	Megf8	-0.388721	0.000378052	Down
233733	Galnt18	-0.445958	0.000388169	Down
14733	Gpc1	-0.576521	0.000394103	Down
57330	Gigyf1	-0.428845	0.000394322	Down
11744	Anxa11	-0.378147	0.000405821	Down
56214	Scamp4	-0.44867	0.000407366	Down
55979	Agpat1	-0.405133	0.000408551	Down
76954	St5	-0.49102	0.000409154	Down
12418	Cbx4	-0.544167	0.000410428	Down
110962	Mbd6	-0.474392	0.00041157	Down
57278	Bcam	-0.522297	0.000412715	Down
13430	Dnm2	-0.329846	0.000414221	Down
17872	Ppp1r15a	-0.539634	0.0004193	Down
217721	Mfsd7c	-0.460761	0.000423883	Down
209039	Tns2	-0.38891	0.000427386	Down
68047	Mpnd	-0.419474	0.000437614	Down
215819	Nhsl1	-0.51727	0.000444631	Down
68617	Mtcl1	-0.624098	0.00044454	Down
117146	Ube3b	-0.363303	0.000462794	Down
78829	Tsc22d4	-0.474192	0.000461037	Down
98170	Tmem132a	-0.768017	0.00046521	Down
207742	Rnf43	-0.776372	0.000466298	Down
212712	Satb2	-0.606683	0.000470702	Down
21415	Tcf7l1	-0.675322	0.000470629	Down
13549	Dyrk1b	-0.542531	0.000473589	Down
71707	Ubiad1	-0.428163	0.000478983	Down
22123	Psmd3	-0.327327	0.000480136	Down
18993	Pou3f3	-0.543064	0.000485472	Down
66830	Nacc1	-0.38498	0.0004887	Down
277154	Nynrin	-0.765371	0.000490353	Down
72306	Zfp777	-0.500628	0.0005004	Down
19719	Rfng	-0.464684	0.000504835	Down
21346	Tagln2	-0.312516	0.000510722	Down
64295	Tmub1	-0.616927	0.000507782	Down
76901	Jade2	-0.394473	0.00051197	Down
77056	Tmco4	-0.503403	0.000514554	Down
56356	Gltp	-0.454999	0.00051951	Down
54357	Epb41l4b	-0.525265	0.000526601	Down
20521	Slc22a12	-0.435934	0.00052815	Down
211770	Trib1	-0.616734	0.000531157	Down
16453	Jak3	-0.683957	0.000532367	Down
68337	Crip2	-0.506961	0.000547317	Down
20667	Sox12	-0.7059	0.000552463	Down
11676	Aldoc	-0.986395	0.000557859	Down
224650	Anks1	-0.400709	0.000556739	Down
224727	Bag6	-0.33046	0.000558301	Down
68089	Arpc4	-0.395179	0.000555814	Down
51902	Rnf24	-1.65028	0.000569505	Down
21833	Thra	-0.433986	0.000574492	Down
80288	Bcl9l	-0.443186	0.000573962	Down
53901	Rcan2	-0.43759	0.000589427	Down
16956	Lpl	-0.486245	0.000596524	Down
380912	Zfp395	-0.475267	0.000597671	Down
53376	Usp2	-0.507315	0.000601826	Down
22351	Vill	-0.580937	0.000642036	Down
26949	Vat1	-0.42208	0.000648026	Down
223775	Pim3	-0.473018	0.000649081	Down
218335	Clptm1l	-0.316245	0.000655272	Down
18442	P2ry2	-0.635873	0.000657376	Down
26564	Ror2	-0.747772	0.000660181	Down
228140	Tnks1bp1	-0.341171	0.000662211	Down
22059	Trp53	-0.454149	0.000666693	Down
192212	Prom2	-0.710739	0.000669606	Down
53333	Tomm40	-0.38087	0.000673015	Down
107939	Pom121	-0.459674	0.000684805	Down
94220	Cnnm4	-0.676581	0.000686396	Down
53860	44448	-0.360644	0.000695303	Down
18984	Por	-0.351172	0.000708789	Down
15185	Hdac6	-0.37881	0.000722974	Down
73062	Ppp1r16a	-0.380952	0.000726397	Down
57370	B4galt3	-0.520847	0.000730746	Down
217325	Llgl2	-0.423762	0.000737196	Down
225049	Ttc7	-0.332254	0.000737619	Down
74440	Cmip	-0.275419	0.000737833	Down
16562	Kif1c	-0.307213	0.000744309	Down
27801	Zdhhc8	-0.462717	0.000755986	Down
107701	Sf3b4	-0.426334	0.000757191	Down
14183	Fgfr2	-0.614816	0.000768023	Down
433022	Plcxd2	-0.766467	0.000767906	Down
52040	Ppp1r10	-0.541796	0.00076914	Down
71723	Dhx34	-0.511622	0.000772774	Down
71750	R3hdm2	-0.381652	0.000773603	Down
26456	Sema4g	-0.458839	0.000786224	Down
414077	Wdr83os	-0.428535	0.000793348	Down
14387	Gaa	-0.341394	0.000802474	Down
208043	Setd1b	-0.431047	0.000804628	Down
231093	Agbl5	-0.441633	0.000804661	Down
26432	Plod2	-0.632329	0.00082164	Down
69029	Smdt1	-0.317147	0.000821663	Down
224807	Tmem63b	-0.384268	0.000832655	Down
18769	Pkig	-0.369301	0.000835312	Down
319513	Pced1a	-0.501635	0.000841424	Down
20539	Slc7a5	-0.669453	0.000847265	Down
224824	Pex6	-0.407782	0.000850862	Down
19326	Rab11b	-0.328427	0.000852558	Down
68379	Ciz1	-0.35797	0.000858213	Down
72055	Slc38a10	-0.408244	0.000865494	Down
229534	Pbxip1	-0.324563	0.00087598	Down
13857	Epor	-1.37752	0.000887317	Down
67615	Ube2r2	-0.306897	0.00090753	Down
100732	Mapre3	-0.479882	0.000909969	Down
14809	Grik5	-0.771355	0.000910816	Down
19342	Rab4b	-0.506543	0.000918624	Down
22668	Sf1	-0.278807	0.000917464	Down
76454	Fbxo31	-0.514219	0.000921786	Down
11785	Apbb1	-0.659601	0.000924358	Down
67903	Gipc1	-0.458647	0.000935307	Down
22260	Nr1h2	-0.357561	0.000938977	Down
14251	Flot1	-0.409012	0.000943934	Down
13001	Csnk2b	-0.299887	0.000947625	Down
14670	Gnl1	-0.489439	0.000950987	Down
268709	Fam107a	-0.457083	0.000955887	Down
22340	Vegfb	-0.422774	0.000961423	Down
24083	Natd1	-0.371333	0.000980981	Down
108660	Rnf187	-0.289927	0.000993122	Down
66151	Prr13	-0.456395	0.000994572	Down
192970	Dhrs11	-0.519447	0.00100197	Down
233913	BC017158	-0.424987	0.00100601	Down
16552	Kif12	-0.379258	0.00104492	Down
53868	Rab25	-0.544149	0.00104433	Down
12826	Col4a1	-0.320124	0.00105133	Down
223626	Them6	-0.490879	0.00105228	Down
67893	Tmem86a	-1.32786	0.00105393	Down
14678	Gnai2	-0.254118	0.00105908	Down
13401	Dmwd	-0.420426	0.00107204	Down
21802	Tgfa	-0.783899	0.00108042	Down
56327	Arl2	-0.417288	0.00108639	Down
73100	2900092D14Rik	-0.672695	0.00110738	Down
97130	C77080	-0.418769	0.00110736	Down
380712	Tlcd2	-0.839141	0.00111005	Down
103967	Dnm3	-0.975273	0.00111625	Down
14619	Gjb2	-0.454043	0.00112279	Down
19192	Psme3	-0.30477	0.00112157	Down
231861	Tnrc18	-0.353738	0.00112506	Down
69582	Plekhm2	-0.312101	0.00113219	Down
16002	Igf2	-2.08454	0.00116771	Down
216963	Git1	-0.393105	0.00116607	Down
66147	Necap2	-0.344604	0.00119069	Down
217138	Prr15l	-0.310582	0.00120533	Down
12425	Cckar	-0.499588	0.00120893	Down
54198	Snx3	-0.31973	0.0012117	Down
29810	Bag3	-0.43595	0.00121459	Down
17691	Sik1	-0.533832	0.00122736	Down
54204	44440	-0.798123	0.00124179	Down
215705	Arrdc1	-0.514057	0.0012513	Down
71990	Ddx54	-0.413491	0.00125	Down
22393	Wfs1	-0.515112	0.00125878	Down
14870	Gstp1	-0.335471	0.00126806	Down
70584	Pak4	-0.437256	0.00127448	Down
214230	Pak6	-0.902118	0.00130291	Down
230761	Zfp362	-0.392324	0.00131563	Down
24044	Scamp2	-0.312077	0.00131798	Down
56441	Nat6	-0.455076	0.00132526	Down
268721	Zswim8	-0.363652	0.00133846	Down
70796	Zdhhc1	-0.521686	0.00134152	Down
237781	Mief2	-0.70065	0.00135659	Down
207818	Smagp	-0.415279	0.00137086	Down
60441	Mrpl38	-0.325373	0.00137899	Down
11636	Ak1	-0.580696	0.00140287	Down
170835	Inpp5j	-0.453284	0.00140556	Down
21961	Tns1	-0.267702	0.00142651	Down
75395	Hoxb5os	-1.09492	0.00142722	Down
55963	Slc1a4	-0.564267	0.0014366	Down
21405	Hnf1a	-0.38838	0.00144276	Down
14011	Etv6	-0.391144	0.00147322	Down
338367	Myo1d	-0.346241	0.00147902	Down
12496	Entpd2	-0.670084	0.00148232	Down
18023	Nfe2l1	-0.335108	0.00148577	Down
16513	Kcnj10	-0.366183	0.00150791	Down
216157	Tmem259	-0.327482	0.0015307	Down
213522	Plekhg6	-0.666951	0.00153727	Down
68846	Rnf208	-0.653508	0.00154476	Down
69743	Casz1	-0.459962	0.00155045	Down
105727	Slc38a1	-0.708093	0.00155764	Down
239606	Slc2a13	-1.03513	0.00155649	Down
19156	Psap	-0.374912	0.00157127	Down
19704	Upf1	-0.362426	0.001603	Down
13728	Mark2	-0.394928	0.00161442	Down
70355	Gprc5c	-0.317355	0.00161774	Down
246154	Vasn	-0.519795	0.001622	Down
78339	Ttyh3	-0.349829	0.00162557	Down
68427	Slc39a13	-0.421593	0.00168696	Down
85031	Pla1a	-0.774243	0.00172005	Down
83797	Smarcd1	-0.420888	0.00172471	Down
77015	Mpped2	-1.05834	0.00173473	Down
17075	Epcam	-0.571407	0.00173782	Down
232816	Zfp628	-0.5347	0.00175415	Down
23971	Papss1	-0.380906	0.00175563	Down
554292	Methig1	-0.493704	0.00175354	Down
209448	Hoxc10	-0.733347	0.00176664	Down
170768	Pfkfb3	-0.529085	0.00177328	Down
69009	Thap7	-0.468181	0.00177242	Down
50880	Scly	-0.339537	0.00177776	Down
68087	Dcakd	-0.441589	0.00177778	Down
27998	Exosc5	-0.460526	0.00178275	Down
21419	Tfap2b	-0.528283	0.00179833	Down
245880	Wasf3	-0.87983	0.00180107	Down
19015	Ppard	-0.468491	0.00181219	Down
103172	Chchd10	-0.293804	0.00183165	Down
50849	Rnf10	-0.275633	0.00182947	Down
57752	Tacc2	-0.344781	0.00183559	Down
109305	Orai1	-0.488909	0.00185272	Down
15353	Hmg20b	-0.400338	0.00191658	Down
20732	Spint1	-0.342335	0.00199237	Down
23966	Tenm4	-1.12278	0.00200033	Down
12614	Celsr1	-0.402169	0.00201734	Down
66839	0610009O20Rik	-0.353004	0.00205513	Down
21928	Tnfaip2	-0.478017	0.00206496	Down
20698	Sphk1	-0.921854	0.00207836	Down
56436	Adrm1	-0.32771	0.00211368	Down
104831	Ptpn23	-0.386633	0.00212141	Down
216860	Neurl4	-0.29911	0.00215055	Down
98952	Fam102a	-0.366761	0.00215197	Down
319748	Zfp865	-0.559201	0.00216526	Down
18577	Pde4a	-0.791697	0.00219542	Down
22412	Wnt9b	-1.19024	0.00219553	Down
269060	Dagla	-0.591234	0.0021839	Down
84113	Ptov1	-0.319099	0.00219406	Down
20535	Slc4a2	-0.339166	0.00221573	Down
216874	Camta2	-0.434652	0.00223141	Down
67488	Calcoco1	-0.304294	0.00223086	Down
70300	Fuz	-0.49562	0.0022515	Down
20286	Zc3h7b	-0.260377	0.00226729	Down
56485	Slc2a5	-0.304324	0.00226724	Down
228543	Rhov	-1.03568	0.00232293	Down
73750	Whrn	-0.552889	0.00233526	Down
20481	Ski	-0.317589	0.00235091	Down
66990	Tmem134	-0.408203	0.00235824	Down
233210	Prr12	-0.411334	0.00236555	Down
12616	Cenpb	-0.274054	0.00237079	Down
14904	Gtpbp1	-0.30646	0.00239892	Down
16973	Lrp5	-0.315607	0.00240375	Down
75590	Dusp9	-0.67099	0.00240796	Down
226977	Actr1b	-0.321478	0.00241474	Down
216441	Slc26a10	-1.03522	0.0024285	Down
53602	Hpcal1	-0.319811	0.002488	Down
227327	B3gnt7	-0.839106	0.00251173	Down
14123	Fbrs	-0.359579	0.00251976	Down
17300	Foxc1	-0.82547	0.00252121	Down
75007	Fam63a	-0.256877	0.00251695	Down
353310	Zfp703	-0.543709	0.00253492	Down
66255	Hsbp1l1	-0.740168	0.00253489	Down
68273	Pomgnt1	-0.351904	0.0025358	Down
78892	Crispld2	-0.726509	0.00252909	Down
105722	Ano6	-0.306161	0.00256647	Down
233877	Kctd13	-0.590508	0.00257617	Down
80708	Pacsin3	-0.536441	0.00258796	Down
69601	Dab2ip	-0.364766	0.00260142	Down
192201	Wfdc15b	-1.19608	0.00260775	Down
77031	Slc9a8	-1.28264	0.00261945	Down
66743	Rnf220	-0.363572	0.00263088	Down
71973	Rbpms2	-0.298337	0.00263047	Down
12048	Bcl2l1	-0.308009	0.00264006	Down
232227	Iqsec1	-0.332383	0.00263879	Down
223254	Farp1	-0.322632	0.00265168	Down
14182	Fgfr1	-0.371113	0.00266534	Down
26403	Map3k11	-0.280726	0.00268232	Down
330814	Adgrl1	-0.448276	0.00267383	Down
71452	Ankrd40	-0.255603	0.00268295	Down
170736	Parvb	-0.455951	0.0027027	Down
19339	Rab3a	-0.60961	0.00270466	Down
13170	Dbp	-0.500469	0.00272212	Down
56310	Gps2	-0.405293	0.00273529	Down
66940	Shisa5	-0.378561	0.00275232	Down
18029	Nfic	-0.286433	0.00276107	Down
216154	Med16	-0.407545	0.00276743	Down
207495	Baiap2l2	-0.349918	0.00278627	Down
242785	Klhl21	-0.409523	0.00278538	Down
13640	Efna5	-0.748596	0.00279627	Down
27056	Irf5	-0.65948	0.00279515	Down
13138	Dag1	-0.374544	0.0028442	Down
19228	Pth1r	-0.266123	0.00285015	Down
69834	Rab43	-0.299354	0.00284694	Down
19730	Ralgds	-0.470626	0.00286896	Down
68926	Ubap2	-0.320848	0.00286469	Down
13869	Erbb4	-0.57638	0.00287948	Down
83396	Glis2	-0.267884	0.00294022	Down
14233	Foxi1	-0.55199	0.00295085	Down
229589	Prune	-0.391886	0.00299787	Down
223693	Tmem184b	-0.363302	0.0030267	Down
269003	Sap130	-0.409956	0.00303891	Down
68724	Arl8a	-0.34013	0.00306116	Down
78212	Rbm46os	-0.972132	0.00306168	Down
57816	Tesc	-0.50635	0.00308204	Down
12978	Csf1r	-0.519199	0.00309055	Down
67095	Trak1	-0.268926	0.0030881	Down
67801	Pllp	-0.522154	0.00308779	Down
69137	Vstm5	-0.558029	0.00310163	Down
13346	Des	-0.618881	0.00311351	Down
232232	Hdac11	-0.385439	0.00314401	Down
15413	Hoxb5	-0.797304	0.00315584	Down
15486	Hsd17b2	-0.922317	0.00316295	Down
18717	Pip5k1c	-0.26638	0.00317228	Down
20352	Sema4b	-0.408174	0.00317384	Down
259302	Srgap3	-0.715662	0.00317322	Down
245666	Iqsec2	-0.387782	0.00318312	Down
76900	Ssbp4	-0.488423	0.00319842	Down
66179	Ogfod3	-0.400608	0.00324189	Down
218103	Slc17a2	-0.710913	0.00325267	Down
215160	Rhbdd2	-0.326125	0.00329155	Down
103710	Slc35e4	-0.561207	0.00330019	Down
223697	Sun2	-0.310312	0.00332337	Down
276770	Eif5a	-0.217023	0.00331527	Down
51792	Ppp2r1a	-0.250302	0.00331337	Down
80294	Pofut2	-0.425744	0.00330629	Down
11606	Agt	-0.572653	0.00334949	Down
272359	Irf2bp1	-0.452952	0.00336899	Down
18760	Prkd1	-0.651675	0.00338793	Down
76884	Cyfip2	-0.36766	0.0033895	Down
70231	Gorasp2	-0.281316	0.00339854	Down
243912	Hspb6	-0.574812	0.00340931	Down
56508	Rapgef4	-0.534929	0.00341771	Down
22282	Usf2	-0.314357	0.00348858	Down
100504234	Ccdc170	-1.12369	0.00350391	Down
227720	Nup214	-0.373807	0.00350881	Down
245860	Atg9a	-0.333794	0.00351089	Down
71998	Slc25a35	-0.510412	0.003507	Down
11565	Adssl1	-0.572375	0.00352455	Down
140492	Kcnn2	-0.881436	0.00353375	Down
52065	Mfhas1	-0.332172	0.00353295	Down
15438	Hoxd9	-0.352747	0.00354833	Down
223753	Cerk	-0.475038	0.00355349	Down
109711	Actn1	-0.453813	0.00361543	Down
208198	Btbd2	-0.378907	0.00361319	Down
235611	Plxnb1	-0.40759	0.0036183	Down
27008	Micall1	-0.321532	0.00362124	Down
50723	Icosl	-0.67303	0.00362158	Down
56613	Rps6ka4	-0.387449	0.00361643	Down
64436	Inpp5e	-0.336479	0.0036266	Down
109280	Slc22a13b-ps	-0.559995	0.00363759	Down
224093	Fam43a	-0.639249	0.00368349	Down
76510	Trappc9	-0.321668	0.00370321	Down
228880	Zmynd8	-0.30507	0.00371518	Down
223918	Spryd3	-0.403289	0.0037237	Down
228785	Mylk2	-0.705143	0.00372706	Down
246198	Mllt6	-0.305144	0.00374731	Down
69674	Mif4gd	-0.330418	0.00374645	Down
59035	Carm1	-0.345183	0.00376017	Down
12908	Crat	-0.303599	0.00376448	Down
233875	Ino80e	-0.428063	0.00377884	Down
67789	Dalrd3	-0.321238	0.00378933	Down
15400	Hoxa3	-0.526204	0.00380417	Down
192173	Fam195b	-0.331405	0.00380107	Down
22793	Zyx	-0.301853	0.00380993	Down
233065	Alkbh6	-0.484995	0.00386923	Down
194401	Mical3	-0.334758	0.00389931	Down
74525	Fam234b	-0.442119	0.00390101	Down
224705	Vps52	-0.282746	0.00393458	Down
27428	Shroom3	-0.407331	0.00396755	Down
22594	Xrcc1	-0.441346	0.00397454	Down
69524	Esam	-0.485849	0.00398701	Down
102634913	Gm16070	-0.717793	0.00400702	Down
20850	Stat5a	-0.470988	0.00401329	Down
228836	Dlgap4	-0.407072	0.00401022	Down
399566	Btbd6	-0.4408	0.00401921	Down
212127	Proser1	-0.397177	0.0040716	Down
12018	Bak1	-0.422663	0.00407554	Down
16400	Itga3	-0.431543	0.00415362	Down
22032	Traf4	-0.329097	0.00416816	Down
74241	Chpf	-0.495678	0.00418637	Down
53897	Gal3st1	-0.585418	0.00420238	Down
106766	Stap2	-0.544228	0.0042152	Down
328035	Fads6	-0.735239	0.0042209	Down
100504601	Gm16702	-0.693326	0.00424143	Down
12337	Capn5	-0.441367	0.00428591	Down
68915	Vars2	-0.414416	0.00429403	Down
108114	Slc22a7	-1.24745	0.00432379	Down
23882	Gadd45g	-1.76266	0.00432578	Down
242687	Wasf2	-0.320671	0.00432373	Down
217124	Ppp1r9b	-0.339927	0.00436031	Down
12822	Col18a1	-0.341844	0.00438783	Down
140475	Bsnd	-0.375117	0.0044028	Down
12895	Cpt1b	-0.569035	0.0044212	Down
111241	Hmga1-rs1	-0.393246	0.00444201	Down
12752	Cln3	-0.504982	0.00445552	Down
17000	Ltbr	-0.286146	0.00448039	Down
11409	Acads	-0.277165	0.00449876	Down
243842	Gltscr1	-0.382031	0.00451818	Down
58198	Sall1	-0.345841	0.00454289	Down
13641	Efnb1	-0.36244	0.00458333	Down
105732	Fam83h	-0.412889	0.00460609	Down
106759	Ticam1	-0.371512	0.00460668	Down
83813	Tnk1	-0.605035	0.00460177	Down
22273	Uqcrc1	-0.226	0.00464429	Down
20869	Stk11	-0.323176	0.00469451	Down
56876	Nsmf	-0.342698	0.00469666	Down
13864	Nr2f6	-0.295096	0.00470439	Down
69171	Cnppd1	-0.30422	0.00475062	Down
13824	Epb41l4a	-0.521233	0.00476416	Down
67513	Faap20	-0.427302	0.00477871	Down
13191	Dctn1	-0.258973	0.00479821	Down
20661	Sort1	-0.398084	0.00480029	Down
13047	Cux1	-0.265212	0.00482256	Down
16590	Kit	-0.564917	0.00483997	Down
320706	Soga1	-0.506461	0.00485108	Down
98402	Sh3bp4	-0.43696	0.00486463	Down
20401	Sh3bp1	-0.478031	0.0048719	Down
235623	Scap	-0.346166	0.00487818	Down
78891	Scyl1	-0.280667	0.00489716	Down
74126	Syvn1	-0.358932	0.00497676	Down
15410	Hoxb3	-0.389529	0.00500332	Down
234378	Klhl26	-0.463966	0.00499773	Down
382034	Gse1	-0.408694	0.00500381	Down
74178	Stk40	-0.295	0.00501033	Down
330474	Zc3h4	-0.298803	0.00502416	Down
14664	Slc6a9	-0.591326	0.00503135	Down
20347	Sema3b	-0.339836	0.00503728	Down
12333	Capn1	-0.376716	0.00504128	Down
64652	Nisch	-0.251252	0.00506116	Down
16420	Itgb6	-0.398761	0.00510895	Down
19419	Rasgrp1	-1.13247	0.00510875	Down
20544	Slc9a1	-0.349683	0.005153	Down
28169	Agpat3	-0.225981	0.00516771	Down
230558	C8a	-0.566253	0.00518003	Down
72114	Zbed3	-0.328939	0.00517681	Down
57261	Brd4	-0.301098	0.00519788	Down
56381	Spen	-0.361478	0.00531649	Down
59009	Sh3rf1	-0.411711	0.0053767	Down
100043597	Srcap	-0.276367	0.00541179	Down
54343	Atf7ip	-0.387659	0.00541754	Down
67283	Slc25a19	-0.358197	0.00542314	Down
230103	Npr2	-0.347881	0.00549469	Down
106039	Gga1	-0.329153	0.00550775	Down
66119	Tomm6	-0.307762	0.00550958	Down
16478	Jund	-0.375554	0.00552056	Down
19663	Rbpms	-0.289349	0.00555919	Down
233895	Prr14	-0.349365	0.00557058	Down
71767	Tysnd1	-0.321102	0.00561552	Down
20399	Sh2b1	-0.306831	0.00563422	Down
71753	Tmprss6	-3.02735	0.00564344	Down
77045	Bcl7a	-0.256895	0.0056755	Down
14268	Fn1	-1.33963	0.00570437	Down
24070	Mpdu1	-0.280462	0.00570476	Down
57890	Il17re	-0.648302	0.00571131	Down
71664	Mettl7b	-0.322466	0.00570964	Down
77578	Bcl9	-0.40908	0.00569688	Down
76408	Abcc3	-1.25982	0.00571974	Down
11993	Aup1	-0.247718	0.00573419	Down
16728	L1cam	-0.557059	0.00573812	Down
665931	Rplp2-ps1	-0.711792	0.00576484	Down
242406	Rgp1	-0.319833	0.00585261	Down
56273	Pex14	-0.304287	0.0058653	Down
56226	Espn	-0.425024	0.00588216	Down
75767	Rab11fip1	-0.480302	0.00588106	Down
228607	Mavs	-0.293392	0.00591079	Down
12111	Bgn	-0.305978	0.00594462	Down
66090	Ypel3	-0.286687	0.00607522	Down
234854	Cdk10	-0.36988	0.00608045	Down
54156	Egfl6	-1.8561	0.00611352	Down
56325	Abcb9	-0.600724	0.00611512	Down
217835	Rin3	-0.39949	0.00613872	Down
18019	Nfatc2	-0.595603	0.00615769	Down
20977	Syp	-0.616332	0.00617707	Down
207740	Ubald1	-0.390897	0.00621351	Down
18555	Cdk16	-0.256089	0.00621791	Down
433940	Fam222a	-0.678219	0.00622818	Down
494448	Cbx6	-0.29801	0.00627687	Down
66158	Cxx1a	-0.38473	0.00627854	Down
93742	Pard3	-0.295061	0.0062745	Down
108911	Rcc2	-0.360704	0.00630265	Down
75580	Zbtb4	-0.299651	0.00634869	Down
11651	Akt1	-0.290657	0.0063988	Down
66156	Anapc11	-0.315824	0.00639549	Down
11603	Agrn	-0.260906	0.00645174	Down
218194	Phactr1	-0.592417	0.00645887	Down
19411	Rarg	-0.47476	0.00647697	Down
319352	Pianp	-0.487533	0.00650604	Down
106068	Slc45a4	-0.378107	0.00652584	Down
269356	Slc4a11	-1.13746	0.00653836	Down
70999	Naa40	-0.322272	0.00653539	Down
16480	Jup	-0.262042	0.00656488	Down
16582	Kifc3	-0.304598	0.00656114	Down
21937	Tnfrsf1a	-0.335796	0.00658167	Down
13821	Epb41l1	-0.280022	0.00659419	Down
12550	Cdh1	-0.334614	0.00660504	Down
613262	BC029722	-0.329448	0.00660077	Down
17188	Maz	-0.281246	0.00663435	Down
229791	Plppr4	-0.511319	0.00662732	Down
230917	Tmem201	-0.351149	0.006654	Down
21678	Tead3	-0.442808	0.00667059	Down
11891	Rab27a	-0.473723	0.00668447	Down
234839	Piezo1	-0.377135	0.00669139	Down
360013	Myo18a	-0.241998	0.00669256	Down
224912	Crb3	-0.314193	0.006705	Down
14936	Gys1	-0.346951	0.00671597	Down
53624	Cldn7	-0.519311	0.00679269	Down
109270	Prr5	-0.376825	0.00694633	Down
110956	D17H6S56E-5	-0.550494	0.00694432	Down
16898	Rps2	-0.274552	0.00696187	Down
100302730	5830417I10Rik	-0.356231	0.00698287	Down
140859	Nek8	-0.456082	0.0070336	Down
16332	Inppl1	-0.304248	0.00703416	Down
14184	Fgfr3	-0.317708	0.0070544	Down
225913	Tkfc	-0.29228	0.00710173	Down
140546	Eri3	-0.328575	0.00712748	Down
140570	Plxnb2	-0.258351	0.00716068	Down
66587	Fastk	-0.321727	0.00719715	Down
71954	Suds3	-0.258916	0.00719879	Down
117150	Pip4k2c	-0.277563	0.0072123	Down
16363	Irf2	-0.318794	0.00726561	Down
18573	Pde1a	-0.379326	0.00725591	Down
225875	Lrfn4	-0.77868	0.00726538	Down
246696	Slc25a28	-0.350035	0.00724167	Down
329015	Atg2a	-0.336673	0.00725651	Down
94218	Cnnm3	-0.386879	0.00727792	Down
268448	Phf12	-0.351775	0.0072888	Down
21816	Tgm1	-0.496907	0.0073184	Down
20465	Sim2	-1.37568	0.00737675	Down
72667	Zfp444	-0.383569	0.00742818	Down
217866	Cdc42bpb	-0.28126	0.00745319	Down
239102	Zfhx2	-0.600943	0.00746547	Down
19218	Ptger3	-1.60315	0.00749111	Down
233765	Plekha7	-0.259165	0.00749812	Down
30878	Apln	-0.564984	0.00750924	Down
22724	Zbtb7b	-0.285917	0.00758355	Down
18596	Pdgfrb	-0.431054	0.00762904	Down
243853	Fkrp	-0.327604	0.00762525	Down
12915	Atf6b	-0.365092	0.00766581	Down
214597	Sidt2	-0.245059	0.00767236	Down
243371	Lrrc61	-0.357133	0.00770057	Down
11804	Aplp2	-0.234772	0.00775164	Down
21968	Tom1	-0.27149	0.00775031	Down
30941	Usp21	-0.427897	0.00778638	Down
70574	Cpm	-0.434208	0.00780488	Down
68440	Dusp23	-0.558901	0.00785643	Down
54383	Phc2	-0.349255	0.00790639	Down
21750	Terf2	-0.336591	0.00792552	Down
320683	Zfp629	-0.38431	0.00795688	Down
99010	Lpcat4	-0.508733	0.00795237	Down
231293	Cwh43	-0.48455	0.007996	Down
320916	Wscd2	-0.498832	0.00805591	Down
71667	Tmem248	-0.278246	0.00806006	Down
21808	Tgfb2	-0.749374	0.00806566	Down
19216	Ptger1	-0.704222	0.00808376	Down
52428	Rhpn2	-0.458017	0.00810841	Down
20866	Stim1	-0.421007	0.00815038	Down
17130	Smad6	-0.509685	0.0081706	Down
242608	Podn	-0.330433	0.00820215	Down
76192	Abhd12	-0.259019	0.00820768	Down
68094	Smarcc2	-0.216617	0.00830713	Down
235283	Gramd1b	-0.457555	0.00834838	Down
27375	Tjp3	-0.43558	0.00834995	Down
230082	Nol6	-0.304119	0.0084366	Down
78266	Zfp687	-0.329138	0.00846097	Down
108115	Slco4a1	-0.867521	0.00848291	Down
13056	Cyb561	-0.54104	0.00856726	Down
107227	Macrod1	-0.473029	0.00862742	Down
320795	Pkn1	-0.332458	0.00869894	Down
208665	Akr1d1	-0.426892	0.00871336	Down
100041231	Gm3219	-0.453716	0.00877283	Down
245643	Frmpd3	-0.788653	0.00884886	Down
19294	Nectin2	-0.350131	0.00885527	Down
230793	Ahdc1	-0.419815	0.00889165	Down
102644	Oaf	-0.38515	0.008908	Down
13800	Enah	-0.337711	0.00890791	Down
72042	Cotl1	-0.283808	0.00890088	Down
21887	Tle3	-0.308053	0.00897924	Down
234857	Spire2	-0.794817	0.00898394	Down
52639	Wipi1	-0.34768	0.00900833	Down
11844	Arf5	-0.338269	0.00904664	Down
212439	AA986860	-0.549443	0.00904298	Down
100039636	Atp6v0c-ps2	-0.232617	0.00909057	Down
70314	Rabep2	-0.429824	0.00910981	Down
104401	Pcnx3	-0.283807	0.00912859	Down
235040	Atg4d	-0.352601	0.00912708	Down
72727	B3gat3	-0.361446	0.00912873	Down
170756	Slc8b1	-0.472314	0.0091633	Down
70804	Pgrmc2	-0.262299	0.00919438	Down
26394	Lypla2	-0.395736	0.00922057	Down
76025	Cant1	-0.313643	0.00923683	Down
72844	Kctd17	-0.329015	0.00925066	Down
110593	Prdm2	-0.277495	0.00934628	Down
18391	Sigmar1	-0.322634	0.00935902	Down
19894	Rph3a	-1.28887	0.00931334	Down
320051	Exph5	-0.456302	0.00936587	Down
51796	Srrm1	-0.257275	0.00935506	Down
622229	Gm6300	-1.66309	0.00932696	Down
71742	Ulk3	-0.432025	0.00930956	Down
12827	Col4a2	-0.283014	0.0093892	Down
207596	Thsd4	-0.523813	0.00938138	Down
22146	Tuba1c	-0.39617	0.00939197	Down
105847	Lmf2	-0.319709	0.00940582	Down
105782	Scrib	-0.289069	0.00951536	Down
11883	Arsa	-0.406208	0.00952059	Down
19099	Mapk8ip1	-0.325985	0.00951779	Down
216134	Pdxk	-0.207344	0.009513	Down
109620	Dsp	-0.430492	0.00954345	Down
110213	Tmbim6	-0.199351	0.00953965	Down
26385	Grk6	-0.389972	0.00953824	Down
26562	Ncdn	-0.34008	0.00953488	Down
67037	Pmf1	-0.499671	0.00958839	Down
16483	Kap	-1.34068	0.0097088	Down
17534	Mrc2	-0.505019	0.00970065	Down
68267	Slc25a22	-0.366779	0.00972534	Down
226548	Aph1a	-0.2528	0.0097345	Down
59033	Slc4a8	-0.502843	0.00974473	Down
109299	C330006A16Rik	-0.264989	0.00975884	Down
67216	Mboat2	-0.544314	0.00986019	Down
243312	Elfn1	-1.6538	0.00991536	Down
15395	Hoxa10	-0.311452	0.00992888	Down
56030	Tmem131	-0.278756	0.00995941	Down
246710	Rhobtb2	-0.339466	0.0100382	Down
102098	Arhgef18	-0.269932	0.0100642	Down
12051	Bcl3	-0.595834	0.0101057	Down
14788	Gpr162	-0.849412	0.0101143	Down
66860	Tanc1	-0.218272	0.0101851	Down
13367	Diaph1	-0.268766	0.0102167	Down
94067	Mrpl43	-0.336522	0.0102129	Down
50782	Rgs11	-0.633841	0.0102428	Down
68750	Rreb1	-0.292397	0.0102624	Down
18208	Ntn1	-0.329453	0.0102848	Down
75665	Ccdc64	-0.562901	0.0102966	Down
228536	Bahd1	-0.3633	0.0103328	Down
213006	Mfsd4a	-0.420791	0.0103397	Down
654470	Tctn1	-0.437408	0.0104286	Down
228866	Pcif1	-0.340314	0.0104473	Down
71207	Nudt4	-0.304091	0.0104793	Down
30938	Fgd3	-0.560936	0.0105442	Down
20779	Src	-0.316607	0.0105517	Down
12336	Capns1	-0.18693	0.0106053	Down
11814	Apoc3	-0.60818	0.010658	Down
12798	Cnn2	-0.405362	0.0106867	Down
71765	Klhdc3	-0.312466	0.0107665	Down
83674	Cnnm1	-0.492815	0.010809	Down
93679	Trim8	-0.276917	0.0108158	Down
13875	Erf	-0.281021	0.0108873	Down
66498	Dda1	-0.316319	0.0108769	Down
94112	Med15	-0.305505	0.0108828	Down
13601	Ecm1	-0.395015	0.010945	Down
217218	Atxn7l3	-0.326579	0.0110334	Down
271711	Tmem169	-0.543285	0.0110415	Down
75410	Kmt2b	-0.291202	0.0110479	Down
67063	Tmem246	-0.439009	0.0110782	Down
27373	Csnk1e	-0.42971	0.0110976	Down
71885	Faap100	-0.465998	0.0110993	Down
54135	Lsr	-0.340901	0.0111197	Down
237926	Rsad1	-0.449028	0.0111532	Down
217946	Cdca7l	-0.720215	0.0111883	Down
192170	Eif4a3	-0.297764	0.0111973	Down
20464	Sim1	-0.504539	0.0112918	Down
75751	Ipo4	-0.333022	0.0113394	Down
13710	Elf3	-0.519707	0.011388	Down
333424	A4gnt	-0.701368	0.0113973	Down
75406	Ndufs7	-0.237705	0.0114528	Down
16594	Klc2	-0.348006	0.0114924	Down
213783	Plekhg1	-0.697427	0.0115653	Down
433408	Gm13375	-0.641192	0.0115596	Down
70510	Rnf167	-0.242916	0.0115743	Down
11819	Nr2f2	-0.249032	0.0115852	Down
66596	Gtf3a	-0.321267	0.0116235	Down
68841	Lppos	-0.493822	0.0116397	Down
18293	Ogdh	-0.23243	0.0117039	Down
216971	Fam222b	-0.381974	0.0117142	Down
66168	Grina	-0.183992	0.0117362	Down
27756	Lsm2	-0.50795	0.0117598	Down
75552	Paqr9	-0.292211	0.011797	Down
27967	Cherp	-0.324556	0.0118071	Down
338365	Slc41a2	-0.38141	0.0118113	Down
20972	Syngr1	-0.351809	0.0118592	Down
213990	Agap3	-0.308044	0.011865	Down
58250	Chst11	-0.529906	0.011906	Down
497652	Acd	-0.41946	0.0119714	Down
212168	Zswim4	-0.420144	0.0120432	Down
213753	Zfp598	-0.266353	0.0120735	Down
74868	Tmem65	-0.387197	0.0120814	Down
76886	Fam81a	-0.379944	0.0120939	Down
17151	Ccndbp1	-0.37211	0.0121733	Down
118446	Gjc3	-0.624291	0.012197	Down
80752	Fam20c	-0.28591	0.0122127	Down
14755	Pigq	-0.227943	0.0122723	Down
13619	Phc1	-0.28134	0.0123049	Down
52858	Cdipt	-0.277332	0.0123425	Down
54126	Arhgef7	-0.273931	0.0123556	Down
16969	Zbtb7a	-0.25468	0.0123657	Down
109246	Tspan9	-0.294794	0.0123829	Down
94045	P2rx5	-0.436129	0.0124218	Down
11771	Ap2a1	-0.296352	0.0124619	Down
66043	Atp5d	-0.218065	0.0124784	Down
76483	Lmf1	-0.297042	0.0125458	Down
17357	Marcksl1	-0.452426	0.0126198	Down
12955	Cryab	-1.35958	0.0126742	Down
20776	Tmie	-0.632685	0.0127084	Down
18746	Pkm	-0.262764	0.012762	Down
12759	Clu	-0.439024	0.0128047	Down
207565	Camkk2	-0.405348	0.012809	Down
229541	Dennd4b	-0.546421	0.0128184	Down
50783	Lsm4	-0.404135	0.0128045	Down
67917	Zcchc3	-0.478169	0.0128125	Down
12454	Ccnk	-0.322753	0.0128538	Down
231630	Ficd	-0.460017	0.0128692	Down
13982	Esr1	-0.525993	0.0130237	Down
21858	Timp2	-0.350859	0.0130456	Down
26569	Slc27a4	-0.270958	0.013062	Down
75691	Anks6	-0.418156	0.0130827	Down
77124	9130221H12Rik	-0.420564	0.0130774	Down
230088	Fam214b	-0.334738	0.0131271	Down
67268	Myl12a	-0.233601	0.0131935	Down
14629	Gclc	-0.410983	0.0132352	Down
57259	Tob2	-0.503478	0.013288	Down
26422	Nbea	-0.374812	0.0133481	Down
217893	Pacs2	-0.285593	0.0133591	Down
232976	Zfp574	-0.393608	0.0133783	Down
74763	Naa60	-0.276656	0.0135091	Down
230676	Szt2	-0.310837	0.0135457	Down
234577	Cpne2	-0.632065	0.0135506	Down
53902	Rcan3	-0.381606	0.0135376	Down
68137	Kdelr1	-0.221889	0.0135485	Down
80794	Cblc	-0.430756	0.0135509	Down
19041	Ppl	-0.755565	0.0136236	Down
329559	Zfp335	-0.331393	0.0137153	Down
103098	Slc6a15	-0.56899	0.0137312	Down
353342	Peg13	-0.268183	0.0137421	Down
104445	Cdc42ep1	-0.321172	0.0137552	Down
22670	Trim26	-0.294775	0.0137675	Down
51800	Bok	-0.824613	0.0137634	Down
52028	Bbs1	-0.383033	0.0137997	Down
233204	Tbc1d17	-0.312716	0.0138137	Down
207181	Rbms3	-0.76282	0.0139253	Down
13542	Dvl1	-0.210717	0.0140342	Down
11504	Adamts1	-0.460172	0.0142728	Down
260299	Cadm4	-0.319269	0.0143356	Down
66163	Mrpl4	-0.260213	0.0143407	Down
269881	Map3k10	-0.378933	0.014405	Down
11843	Arf4	-0.23721	0.014421	Down
19038	Ppic	-0.371577	0.014474	Down
68877	Maf1	-0.257616	0.0144875	Down
56012	Pgam2	-0.377644	0.0145005	Down
170789	Acot8	-0.335341	0.0146171	Down
78926	Gas2l1	-0.425055	0.0146431	Down
12352	Car5a	-0.615126	0.0147174	Down
11421	Ace	-1.06647	0.0148109	Down
15357	Hmgcr	-1.14487	0.0148223	Down
74778	Rrp7a	-0.297001	0.0148411	Down
19358	Rad23a	-0.250317	0.0149274	Down
208618	Etl4	-0.310701	0.0149327	Down
12000	Avpr2	-0.61114	0.0149767	Down
74451	Pgs1	-0.386959	0.014986	Down
67042	Ift27	-0.521314	0.0150105	Down
23879	Fxr2	-0.278729	0.0152286	Down
50780	Rgs3	-0.37378	0.015243	Down
385658	Nxpe3	-0.500427	0.0152533	Down
26379	Esrra	-0.315445	0.0152832	Down
225341	Lims2	-0.26413	0.0153542	Down
54397	Ppt2	-0.27273	0.0154298	Down
73737	1110008P14Rik	-0.369034	0.0155014	Down
209630	Frmd4a	-0.430888	0.0155399	Down
207920	Esrp1	-0.444016	0.0155747	Down
268445	Ankrd13b	-0.403909	0.0155677	Down
83814	Nedd4l	-0.271955	0.0155933	Down
381605	Tbc1d2	-0.505411	0.0156248	Down
270210	Zfp651	-0.378713	0.0156577	Down
67425	Eps8l1	-1.00494	0.0156926	Down
105005	Fam84a	-0.556301	0.0157548	Down
56190	Rbm38	-0.593958	0.0157572	Down
13797	Emx2	-0.331495	0.0159062	Down
28075	Desi1	-0.292412	0.0159022	Down
11666	Abcd1	-0.350843	0.0160088	Down
219140	Spata13	-0.27056	0.016128	Down
213498	Arhgef11	-0.23903	0.0162286	Down
673094	Cd99	-0.333093	0.0162276	Down
107581	Col16a1	-0.596687	0.0162629	Down
20587	Smarcb1	-0.296779	0.0162838	Down
171095	Il17rc	-0.473683	0.016337	Down
243755	Slc13a4	-0.416851	0.0163371	Down
100041965	Oaz1-ps	-0.262481	0.016351	Down
235627	Nbeal2	-0.282784	0.0163689	Down
100038489	Apela	-0.496046	0.0164307	Down
11932	Atp1b2	-0.419451	0.0164086	Down
227292	Ctdsp1	-0.18359	0.0164305	Down
229517	Slc25a44	-0.254593	0.0164336	Down
67149	Nkain1	-0.301455	0.0164238	Down
71971	Zswim1	-0.472034	0.0164254	Down
20981	Syt3	-0.546908	0.0164692	Down
58887	Repin1	-0.28086	0.0166112	Down
65945	Clstn1	-0.227665	0.0166061	Down
664849	Gm7367	-0.425703	0.0166371	Down
327655	Ppip5k1	-0.25749	0.0166757	Down
67088	Cand2	-0.474752	0.0167276	Down
223642	Zc3h3	-0.414975	0.0167648	Down
622675	Zfp827	-0.3407	0.0168734	Down
215690	Nav1	-0.375302	0.0169171	Down
246277	Csad	-0.285313	0.0169173	Down
66873	Tril	-0.517383	0.0169265	Down
20668	Sox13	-0.298879	0.0169909	Down
101471	Phrf1	-0.309286	0.0170537	Down
22691	Zscan2	-0.524309	0.0170398	Down
67674	Trmt112	-0.280136	0.0170433	Down
67458	Ergic1	-0.262076	0.0172235	Down
70093	Ube2q1	-0.222756	0.0173027	Down
16581	Kifc2	-0.448637	0.0174957	Down
53313	Atp2a3	-0.498161	0.017484	Down
28109	D10Wsu102e	-0.308033	0.0176191	Down
11364	Acadm	-0.339229	0.0177067	Down
21664	Phlda1	-0.486301	0.0176971	Down
20239	Atxn2	-0.280064	0.0178089	Down
74370	Rptor	-0.274646	0.0178296	Down
232156	Slc4a5	-0.915751	0.0178731	Down
227644	Snapc4	-0.405904	0.0180764	Down
329160	9130024F11Rik	-0.613109	0.0180953	Down
23876	Fbln5	-0.380273	0.0181355	Down
69802	Cox11	-0.355728	0.0181388	Down
15531	Ndst1	-0.288365	0.0182063	Down
13356	Dgcr2	-0.247466	0.0182573	Down
252973	Grhl2	-0.525153	0.0184528	Down
17250	Abcc1	-0.370205	0.0185645	Down
328801	Zfp414	-0.351672	0.0185997	Down
58246	Slc35b4	-0.248935	0.0185937	Down
330662	Dock1	-0.280477	0.0186246	Down
22422	Wnt7b	-1.6579	0.0186365	Down
270096	Mon1b	-0.286853	0.0186458	Down
67739	Slc48a1	-0.201083	0.0187669	Down
20364	Sepw1	-0.301188	0.0187955	Down
26417	Mapk3	-0.209546	0.0188569	Down
69635	Dapk1	-0.297356	0.0188592	Down
73182	Pear1	-0.490602	0.0188312	Down
228714	Csrp2bp	-0.306735	0.0189227	Down
68034	Fam122a	-0.330247	0.0189081	Down
59043	Wsb2	-0.229978	0.0190083	Down
16419	Itgb5	-0.214548	0.019169	Down
78887	Sfi1	-0.395559	0.0191962	Down
15958	Ifit2	-0.540641	0.0193024	Down
226049	Dmrt2	-0.565544	0.0193117	Down
27376	Slc25a10	-0.234315	0.0193245	Down
13496	Arid3a	-0.456579	0.0193571	Down
12374	Casr	-0.228796	0.0193783	Down
257633	Acsf3	-0.253387	0.0193707	Down
13544	Dvl3	-0.356125	0.0194572	Down
106529	Tecr	-0.214836	0.0196114	Down
69697	Camsap3	-0.270005	0.0196495	Down
12521	Cd82	-0.212828	0.0196769	Down
14863	Gstm2	-0.44115	0.0197332	Down
67468	Mmd	-0.479637	0.0198244	Down
223701	Mkl1	-0.366115	0.0199671	Down
226250	Afap1l2	-0.341109	0.0199983	Down
15434	Hoxd3	-0.595336	0.0200184	Down
116701	Fgfrl1	-0.316012	0.0200677	Down
53619	Blcap	-0.300404	0.0200756	Down
24000	Ptpn21	-0.27994	0.0201377	Down
70693	Adgra3	-0.224972	0.020221	Down
208076	Pknox2	-0.643446	0.0202437	Down
225187	Ankrd29	-0.732732	0.0202641	Down
75690	Vsig10l	-0.680932	0.0202994	Down
72881	Zdhhc4	-0.296742	0.020354	Down
224829	Trerf1	-0.67974	0.0203863	Down
20266	Scn1b	-0.388508	0.0204458	Down
74239	Iqce	-0.297381	0.0205362	Down
13846	Ephb4	-0.237889	0.0206616	Down
18590	Pdgfa	-0.558973	0.0206679	Down
319767	Atp10b	-0.772689	0.0206839	Down
54616	Extl3	-0.291184	0.020695	Down
26401	Map3k1	-0.340353	0.0207625	Down
57267	Apba3	-0.332468	0.0207764	Down
19229	Ptk2b	-0.228062	0.0208346	Down
67605	Akt1s1	-0.28316	0.0208467	Down
16373	Irx3	-0.339408	0.0208738	Down
66349	Atp5sl	-0.250035	0.0208921	Down
22084	Tsc2	-0.235388	0.0209391	Down
74646	Spsb1	-0.592092	0.0209719	Down
18510	Pax8	-0.292505	0.0209941	Down
56280	Mrpl37	-0.247356	0.0210495	Down
73713	Rbm20	-0.521341	0.021053	Down
103889	Hoxb2	-0.384934	0.0210994	Down
68703	Rere	-0.216565	0.0211583	Down
16998	Ltbp3	-0.326764	0.0212109	Down
100342	Fam46b	-0.71054	0.0212461	Down
17219	Mcm6	-1.78173	0.0213177	Down
19697	Rela	-0.269795	0.0213255	Down
229543	Ints3	-0.271015	0.0212638	Down
67078	Pgp	-0.361793	0.0213161	Down
80914	Uck2	-0.401458	0.0215773	Down
170737	Znrf1	-0.290443	0.0216032	Down
15186	Hdc	-0.890017	0.0216305	Down
434128	Pnmal2	-0.674862	0.0216324	Down
18553	Pcsk6	-0.918936	0.0216527	Down
106894	Hmgxb3	-0.314204	0.0217006	Down
20536	Slc4a3	-0.503795	0.0217311	Down
232440	H2afj	-0.260019	0.0217607	Down
56462	Mtch1	-0.201553	0.0217643	Down
223453	Dap	-0.286326	0.0218229	Down
230734	Yrdc	-0.459159	0.0218321	Down
23825	Banf1	-0.270556	0.0218431	Down
227683	Coq4	-0.384193	0.0221703	Down
235300	Tmem136	-0.341714	0.0222696	Down
18793	Plaur	-0.626403	0.0223218	Down
108899	2700081O15Rik	-0.474979	0.0223719	Down
330010	Ttll10	-0.467981	0.0223796	Down
108017	Fxyd4	-0.694272	0.0224389	Down
66366	Ergic3	-0.188828	0.0224207	Down
71743	Coasy	-0.240545	0.0224413	Down
18792	Plau	-0.376697	0.0225014	Down
76626	Msi2	-0.23313	0.0224935	Down
320534	Tmem104	-0.325518	0.0225622	Down
14284	Fosl2	-0.378309	0.0226308	Down
234076	Tmco3	-0.30817	0.0226827	Down
380967	Tmem106c	-0.299699	0.0228157	Down
50794	Klf13	-0.259033	0.0228161	Down
72507	Dzip1l	-0.345141	0.0228579	Down
75986	Agmat	-0.563953	0.0228495	Down
56434	Tspan3	-0.227553	0.0229184	Down
225288	Fhod3	-0.418316	0.0229344	Down
17776	Mast2	-0.248245	0.0229628	Down
192236	Hps1	-0.496868	0.023003	Down
319475	Zfp672	-0.342331	0.0229937	Down
16179	Irak1	-0.215566	0.0230735	Down
170731	Mfn2	-0.225517	0.0231275	Down
53607	Snrpa	-0.296323	0.0231798	Down
66993	Smarcd3	-0.560255	0.0232642	Down
319800	Slc22a30	-0.708862	0.0232745	Down
233904	Setd1a	-0.25179	0.0233331	Down
67264	Ndufb8	-0.164504	0.0233508	Down
26425	Nubp1	-0.388901	0.0234021	Down
19708	Dpf2	-0.256832	0.0234887	Down
22384	Eif4h	-0.185827	0.0234777	Down
223649	Nrbp2	-0.27911	0.0235038	Down
16800	Arhgef2	-0.273355	0.0235416	Down
20441	St3gal3	-0.249231	0.0235366	Down
208624	Alg3	-0.438022	0.0237479	Down
17755	Map1b	-0.718839	0.0238353	Down
235584	Dusp7	-0.374804	0.0238444	Down
14772	Grk4	-0.345631	0.0238661	Down
19250	Ptpn14	-0.378924	0.0239181	Down
21685	Tef	-0.183939	0.0239371	Down
229599	Ciart	-0.636477	0.0239783	Down
192734	Lrrc75b	-0.544779	0.0241833	Down
107566	Arl2bp	-0.288307	0.024212	Down
54614	Prpf40b	-0.372837	0.0242489	Down
78908	Igsf3	-0.463082	0.0242922	Down
216080	Ube2d1	-0.295304	0.0244567	Down
241638	Lzts3	-0.280271	0.0244387	Down
68490	Zfp579	-0.406196	0.0244594	Down
327958	Pitpnm3	-0.497382	0.0245539	Down
94092	Trim16	-0.600388	0.0245592	Down
239985	Arid1b	-0.228548	0.0245898	Down
104394	E2f4	-0.261002	0.0246675	Down
217331	Unk	-0.355946	0.024686	Down
227723	Prrc2b	-0.209023	0.0248647	Down
234852	Chmp1a	-0.216642	0.0248728	Down
56516	Rbms2	-0.215248	0.0248714	Down
192160	Casc3	-0.271895	0.0248866	Down
26936	Mprip	-0.253967	0.0249957	Down
75687	Fam65a	-0.23353	0.0250295	Down
216848	Chd3	-0.195422	0.0250432	Down
24063	Spry1	-0.420957	0.0250734	Down
105387	Akr1c14	-0.919006	0.0251023	Down
207592	Tbc1d16	-0.281353	0.0251145	Down
17385	Mmp11	-0.626343	0.0251826	Down
332110	Mapk15	-0.518895	0.0251759	Down
666704	Samd1	-0.316991	0.0252134	Down
77889	Lbh	-0.26847	0.0252146	Down
68730	Dus1l	-0.266759	0.0252676	Down
27411	Slc14a2	-1.61766	0.0253421	Down
84585	Rnf123	-0.268098	0.0253263	Down
18824	Plp2	-0.335348	0.0254066	Down
19054	Ppp2r3d	-0.41791	0.0255189	Down
17965	Nbl1	-0.593563	0.0255352	Down
15412	Hoxb4	-0.434382	0.025564	Down
232087	Mat2a	-0.239726	0.0257711	Down
20965	Syn2	-0.514811	0.0258972	Down
20469	Sipa1	-0.374473	0.0260471	Down
213211	Rnf26	-0.353777	0.0260293	Down
59049	Slc22a17	-0.328635	0.0261129	Down
382639	Zbtb42	-0.52561	0.0262076	Down
231668	Vsig10	-0.373673	0.0262271	Down
100043057	Tmem207	-1.34645	0.0263327	Down
233900	Rnf40	-0.25819	0.0263628	Down
240505	Cdc42bpg	-0.223126	0.0263482	Down
65960	Twsg1	-0.290553	0.0263495	Down
228061	Agps	-0.29027	0.0264275	Down
24105	Rbck1	-0.238176	0.0264418	Down
103284	Zc3h10	-0.40666	0.0265225	Down
26367	Ceacam2	-0.371745	0.026536	Down
70335	Reep6	-0.313403	0.0265236	Down
280645	B3gat2	-0.281237	0.0266886	Down
97387	Strn4	-0.229718	0.0267443	Down
68188	Sympk	-0.260092	0.0267691	Down
68348	Serpina1f	-0.31794	0.0268144	Down
66898	Baiap2l1	-0.291307	0.0268578	Down
209497	Tmem164	-0.304196	0.0269215	Down
56013	Srcin1	-0.346386	0.0270235	Down
56716	Mlst8	-0.381175	0.0270388	Down
94280	Sfxn3	-0.336686	0.0271596	Down
76265	Tsen54	-0.405109	0.0271879	Down
27398	Mrpl2	-0.264967	0.0272283	Down
54123	Irf7	-0.591944	0.0272987	Down
66294	Fam3a	-0.27256	0.0272785	Down
78455	Helz	-0.331645	0.027343	Down
15405	Hoxa9	-0.251056	0.0274552	Down
216151	Polrmt	-0.295237	0.0274395	Down
14461	Gata2	-0.361109	0.0275452	Down
19341	Rab4a	-0.332124	0.027569	Down
58240	Hs1bp3	-0.312484	0.02756	Down
16476	Jun	-0.293434	0.0275995	Down
57080	Gtf2ird1	-0.312739	0.0276452	Down
68939	Rasl11b	-0.58016	0.0276319	Down
80981	Arl4d	-0.507301	0.0276388	Down
110854	Ptpa	-0.213128	0.0277592	Down
14538	Gcnt2	-0.236155	0.0277861	Down
16541	Napsa	-0.634933	0.0278273	Down
13730	Emp1	-0.301995	0.0279411	Down
13481	Dpm2	-0.324852	0.0279704	Down
71661	0610005C13Rik	-0.217825	0.02796	Down
68737	Angel1	-0.450342	0.0280059	Down
208266	Dot1l	-0.298461	0.028154	Down
56365	Clcnkb	-0.197673	0.0281717	Down
15184	Hdac5	-0.273309	0.0282281	Down
216197	Ckap4	-0.400541	0.0282236	Down
216856	Nlgn2	-0.555409	0.0282664	Down
59287	Ncstn	-0.228901	0.0282741	Down
14751	Gpi1	-0.15111	0.0283705	Down
224671	Btbd9	-0.328412	0.0283544	Down
237615	Ankrd52	-0.302268	0.028377	Down
56371	Fzr1	-0.370498	0.0283596	Down
68744	Zfp740	-0.239672	0.028366	Down
212483	Fam193b	-0.287781	0.0284057	Down
107338	Gbf1	-0.251976	0.0284634	Down
12804	Cntfr	-0.591302	0.0284463	Down
234344	Naf1	-0.341655	0.0284559	Down
72543	Mvb12b	-0.262288	0.0284324	Down
19220	Ptgfr	-0.394726	0.0284974	Down
214951	Rhbdl1	-0.531688	0.0285074	Down
73095	Slc25a42	-0.261024	0.0285288	Down
22704	Zfp46	-0.427042	0.0285426	Down
13016	Ctbp1	-0.192181	0.028724	Down
595139	E030024N20Rik	-0.859205	0.0287246	Down
224024	Scarf2	-0.519088	0.0288997	Down
223658	Mroh1	-0.21549	0.0289484	Down
15959	Ifit3	-0.532919	0.0290195	Down
23970	Pacsin2	-0.183051	0.0290163	Down
210172	Zfp526	-0.415966	0.0293187	Down
16949	Loxl1	-0.537737	0.0293743	Down
57742	Abhd1	-0.234281	0.029449	Down
110279	Bcr	-0.280835	0.029503	Down
23945	Mgll	-0.240676	0.0295592	Down
435965	Lrp3	-0.34633	0.0295681	Down
70873	Cnbd2	-0.37451	0.0296161	Down
18595	Pdgfra	-0.54775	0.0296893	Down
140481	Man2a2	-0.290946	0.0297591	Down
106957	Slc39a6	-0.42555	0.0297724	Down
18676	Phf2	-0.256209	0.0300554	Down
12334	Capn2	-0.261418	0.0302213	Down
216867	Slc16a11	-0.359574	0.0301926	Down
227298	Fam134a	-0.180921	0.0301864	Down
54563	Nup210	-0.352118	0.0302181	Down
68725	1110032F04Rik	-0.542018	0.0302369	Down
13400	Dmpk	-0.64359	0.030383	Down
216831	Arhgap44	-0.41195	0.0303226	Down
70294	Rnf126	-0.29452	0.030393	Down
76441	Daam2	-0.440758	0.0303293	Down
20500	Slc13a2	-0.294362	0.0304202	Down
218461	Pde8b	-0.472032	0.030512	Down
239170	Fam160b2	-0.329142	0.0305278	Down
68565	Mrps18a	-0.230995	0.0305345	Down
14013	Mecom	-0.296713	0.0306743	Down
100317	AU040320	-0.220267	0.030924	Down
110253	Triobp	-0.257283	0.0311884	Down
100042480	Nhsl2	-0.286183	0.0313272	Down
14086	Fscn1	-0.428473	0.0313999	Down
56218	Patz1	-0.30854	0.0314182	Down
69654	Dctn2	-0.189438	0.0313817	Down
17164	Mapkapk2	-0.202411	0.03146	Down
19206	Ptch1	-0.261034	0.0315005	Down
252966	Cables2	-0.353678	0.0315112	Down
73723	Sh3bgrl3	-0.280141	0.0315328	Down
20182	Rxrb	-0.242538	0.0318206	Down
27426	Nagpa	-0.451453	0.0318691	Down
112406	Egln2	-0.234408	0.031907	Down
74270	Usp20	-0.294917	0.0320398	Down
224619	Traf7	-0.244561	0.0321225	Down
74045	Slc36a1os	-0.497816	0.0321697	Down
106947	Slc39a3	-0.308615	0.032192	Down
101206	Tada3	-0.325743	0.0322158	Down
110095	Pygl	-0.361316	0.0322471	Down
69806	Slc39a11	-0.340648	0.0322619	Down
71874	2310007B03Rik	-0.472108	0.0322671	Down
13866	Erbb2	-0.244534	0.0323298	Down
64144	Mllt1	-0.285231	0.0323824	Down
353047	Plekhm1	-0.248553	0.0324454	Down
216169	Abhd17a	-0.278081	0.0325686	Down
106512	Gpsm3	-0.573254	0.03259	Down
16192	Il5ra	-0.380429	0.0326336	Down
215418	Csrnp1	-0.562039	0.0330925	Down
19383	Raly	-0.22698	0.0333561	Down
12162	Bmp7	-0.262516	0.0334171	Down
22658	Pcgf2	-0.314028	0.0335005	Down
16006	Igfbp1	-0.40081	0.0335545	Down
26941	Slc9a3r1	-0.171438	0.0335604	Down
56224	Tspan5	-0.252262	0.0336927	Down
56409	Nudt3	-0.221131	0.0339079	Down
100316870	Gm17821	-0.276165	0.0339365	Down
81879	Tfcp2l1	-0.189206	0.0339396	Down
381375	Dfnb59	-0.501392	0.0340091	Down
13057	Cyba	-0.209347	0.0340322	Down
217335	Fbf1	-0.250175	0.0340643	Down
193742	Abhd16a	-0.206335	0.0341848	Down
244058	Rgma	-0.49915	0.0342925	Down
217203	Tmem106a	-0.21714	0.0343675	Down
68524	Wipf2	-0.323587	0.0344048	Down
58220	Pard6b	-0.247819	0.0344406	Down
74211	1700017B05Rik	-0.377735	0.0345174	Down
72865	Cxx1c	-0.49587	0.0345359	Down
16825	Ldb1	-0.246017	0.0346609	Down
210789	Tbc1d4	-0.285607	0.0346403	Down
66682	Trappc5	-0.261314	0.0346934	Down
74343	Crtc2	-0.27396	0.0347692	Down
19763	Ring1	-0.322289	0.0348295	Down
17826	Fam89b	-0.316806	0.0348423	Down
107260	Otub1	-0.206391	0.0348939	Down
27419	Naglu	-0.24598	0.0349383	Down
29817	Igfbp7	-0.176992	0.0349386	Down
29871	Scmh1	-0.37369	0.0350285	Down
110147	Ehmt2	-0.21306	0.0352249	Down
109075	Exosc4	-0.317249	0.0352498	Down
100198	H6pd	-0.2458	0.035352	Down
212139	Cc2d1a	-0.303191	0.0355017	Down
70248	Dazap1	-0.242498	0.0356112	Down
230861	Eif4g3	-0.202928	0.0358237	Down
238330	Irf2bpl	-0.352417	0.0358288	Down
107242	AI837181	-0.299931	0.0359032	Down
234564	Ces1f	-1.12518	0.0359081	Down
11857	Arhgdib	-0.412784	0.0359653	Down
12040	Bckdhb	-0.277635	0.0359895	Down
18569	Pdcd4	-0.252557	0.0360209	Down
233870	Tufm	-0.222068	0.0360016	Down
51897	Atg13	-0.246557	0.0359649	Down
76261	0610040J01Rik	-0.222496	0.0360138	Down
269037	Ctif	-0.309929	0.0361219	Down
68510	Ints1	-0.280217	0.0362723	Down
22185	U2af2	-0.196668	0.0363232	Down
57778	Fmnl1	-0.206576	0.0363462	Down
215707	Ccdc92	-0.488579	0.0365693	Down
108705	Pttg1ip	-0.17538	0.036641	Down
102193	Zdhhc7	-0.25507	0.0366789	Down
58176	Rhbg	-0.35752	0.0367636	Down
329540	Nol4l	-0.285477	0.0368383	Down
74204	Xpo6	-0.267465	0.0368496	Down
72053	Tmub2	-0.251104	0.0369232	Down
50917	Galns	-0.384719	0.0369942	Down
100383	Bsdc1	-0.205081	0.0370124	Down
13688	Eif4ebp2	-0.218105	0.0370584	Down
71310	Tbc1d9	-0.508181	0.0372045	Down
24100	Tpra1	-0.318071	0.0372914	Down
320924	Ccbe1	-0.36879	0.0373046	Down
70292	Afap1	-0.248582	0.0372947	Down
108958	Fam73b	-0.322084	0.0374165	Down
17181	Matn2	-0.491219	0.0375371	Down
20420	Shd	-0.498251	0.0374026	Down
21923	Tnc	-0.839881	0.0374974	Down
226178	Wbp1l	-0.203317	0.0375161	Down
504193	Npcd	-0.611715	0.037511	Down
55992	Trim3	-0.298008	0.0377199	Down
17237	Mgrn1	-0.202692	0.0378464	Down
19261	Sirpa	-0.359447	0.0378533	Down
232807	Ppp1r12c	-0.260588	0.0378946	Down
70021	Nt5dc2	-0.411265	0.0379624	Down
19253	Ptpn18	-0.480241	0.0383739	Down
20913	Stxbp4	-0.361205	0.0383686	Down
228911	Tshz2	-0.333315	0.0383931	Down
242721	Klhdc7a	-0.229639	0.0383722	Down
71972	Dnmbp	-0.319077	0.0383876	Down
72281	Sh2d4a	-0.379762	0.0383273	Down
73137	Prrc1	-0.266011	0.0383825	Down
19724	Rfx1	-0.341386	0.0385381	Down
100213	Rusc2	-0.31333	0.0386159	Down
19276	Ptprn2	-1.50334	0.0386153	Down
68449	Tbc1d10b	-0.264965	0.0387412	Down
18099	Nlk	-0.242095	0.0387865	Down
66513	Tab1	-0.314429	0.0388236	Down
20227	Sart1	-0.22345	0.0388991	Down
71472	Usp19	-0.183426	0.0389623	Down
67313	5730559C18Rik	-0.465804	0.0390942	Down
20971	Sdc4	-0.237767	0.0391607	Down
231440	Parm1	-0.535698	0.0391779	Down
57436	Gabarapl1	-0.208299	0.039228	Down
13645	Egf	-0.997924	0.0393105	Down
269870	Zfp446	-0.502964	0.0393119	Down
12034	Phb2	-0.171628	0.0393522	Down
84095	Pi4k2a	-0.271442	0.0393952	Down
74094	Tjap1	-0.357647	0.0394613	Down
76303	Osbp	-0.242487	0.0394628	Down
16469	Jrk	-0.516752	0.0395326	Down
68925	Rpap1	-0.366056	0.0395257	Down
320508	Cachd1	-0.36753	0.0395627	Down
80385	Tusc2	-0.228324	0.0396787	Down
78246	Phf23	-0.300638	0.03974	Down
50708	Hist1h1c	-1.02243	0.0397707	Down
20924	Supt5	-0.199277	0.0398215	Down
66530	Ubxn6	-0.213135	0.0398413	Down
16923	Sh2b3	-0.240087	0.0398676	Down
381085	Tbc1d22b	-0.239102	0.0399902	Down
16549	Khsrp	-0.235333	0.0400801	Down
216792	Iba57	-0.371418	0.0401065	Down
102334	Ankrd10	-0.287655	0.0401879	Down
68112	Sdccag3	-0.197606	0.0401747	Down
213053	Slc39a14	-0.331919	0.040419	Down
266632	Irak4	-0.494586	0.0404102	Down
100206	Adprhl2	-0.356043	0.0404603	Down
67840	Mrpl57	-0.267542	0.0405909	Down
18557	Cdk18	-0.245829	0.0407972	Down
106025	Sharpin	-0.268204	0.0408421	Down
66407	Mrps15	-0.237513	0.0412373	Down
93760	Arid1a	-0.21254	0.0412658	Down
231672	Fbxw8	-0.196429	0.0414296	Down
59022	Edf1	-0.204135	0.0415238	Down
14784	Grb2	-0.21073	0.0417315	Down
264895	Acsf2	-0.273207	0.0417215	Down
16907	Lmnb2	-0.388471	0.0418187	Down
78787	Usp54	-0.306595	0.0418554	Down
52857	Gramd1a	-0.334372	0.0419967	Down
77827	Krba1	-0.29725	0.0420759	Down
224907	Dus3l	-0.322498	0.0422426	Down
14252	Flot2	-0.18746	0.0422707	Down
74251	Ankrd9	-0.569788	0.0423305	Down
105859	Csdc2	-0.520019	0.0423943	Down
116847	Prelp	-0.32395	0.0424431	Down
235534	Pxylp1	-0.40937	0.0424447	Down
68612	Ube2c	-0.444948	0.0424541	Down
68799	Rgmb	-0.42806	0.0426323	Down
71839	Osgin1	-0.299182	0.0426241	Down
101023	Zfp513	-0.340388	0.0426619	Down
18693	Pick1	-0.301418	0.0427434	Down
246228	Vwa1	-0.962574	0.0429735	Down
232879	Zbtb45	-0.432683	0.0431158	Down
69745	Pold4	-0.28725	0.0431293	Down
94232	Ubqln4	-0.191983	0.0432041	Down
268749	Rnf31	-0.309367	0.0433634	Down
68911	Pygo2	-0.295424	0.0433641	Down
100736249	Mira	-0.28922	0.0434803	Down
11568	Aebp1	-0.185299	0.0434686	Down
66374	2310011J03Rik	-0.299779	0.0434458	Down
19130	Prox1	-1.34116	0.0436338	Down
319317	Snhg11	-0.826038	0.0437139	Down
71764	C2cd2l	-0.246426	0.044045	Down
26397	Map2k3	-0.227495	0.0441071	Down
56368	Cyb561d2	-0.360414	0.0441649	Down
216821	Tmem11	-0.262192	0.0442815	Down
18132	Notch4	-0.362745	0.0446037	Down
17261	Mef2d	-0.248975	0.0446688	Down
103677	Smg6	-0.208116	0.044741	Down
11842	Arf3	-0.185362	0.0448339	Down
11767	Ap1m1	-0.211308	0.044869	Down
208884	Zdhhc9	-0.221424	0.0449283	Down
14786	Grb7	-0.170911	0.045012	Down
14313	Fst	-1.06313	0.0450883	Down
67811	Poldip2	-0.187662	0.0451965	Down
18810	Plec	-0.220541	0.0455002	Down
67465	Sf3a1	-0.243911	0.0455333	Down
94040	Clmn	-0.160888	0.045574	Down
22377	Wbp1	-0.202196	0.0455963	Down
17308	Mgat1	-0.220021	0.0456819	Down
104248	Cabin1	-0.263655	0.0459077	Down
210274	Shank2	-0.232205	0.0458836	Down
71966	Nkiras2	-0.275823	0.0458967	Down
56017	Slc2a8	-0.303426	0.0459267	Down
238257	Tmem30b	-0.92702	0.0461033	Down
360213	Trim46	-0.458369	0.0461509	Down
434203	Slc28a1	-0.394383	0.0461324	Down
56460	Pkp3	-0.294416	0.04616	Down
12835	Col6a3	-0.436496	0.0462056	Down
56421	Pfkp	-0.267037	0.0464467	Down
15530	Hspg2	-0.246925	0.0464643	Down
66445	Cyc1	-0.15714	0.0465148	Down
432572	Specc1	-0.300096	0.0466701	Down
11852	Rhob	-0.270421	0.0467984	Down
76509	Plet1	-0.622822	0.0467888	Down
235406	Snx33	-0.33831	0.0469133	Down
84094	Plvap	-0.257865	0.0469234	Down
193740	Hspa1a	-0.596893	0.0469463	Down
66515	Cul7	-0.256007	0.0472247	Down
223669	Zfp7	-0.337743	0.0472793	Down
105892	9030619P08Rik	-0.320986	0.0473084	Down
230866	Emc1	-0.263921	0.047631	Down
243219	2900026A02Rik	-0.2375	0.0478747	Down
84035	Kremen1	-0.283201	0.0479418	Down
240084	Cchcr1	-0.490352	0.0479791	Down
27029	Sgsh	-0.294615	0.0481029	Down
170706	Tmem37	-0.278563	0.0481869	Down
11778	Ap3s2	-0.202225	0.048573	Down
223666	Arhgap39	-0.398589	0.0485551	Down
103733	Tubg1	-0.275171	0.0488087	Down
67145	Tomm34	-0.280255	0.0488011	Down
76795	Tbc1d9b	-0.20269	0.0488107	Down
68977	Haghl	-0.37619	0.0488756	Down
20845	Star	-1.56933	0.0489679	Down
11518	Add1	-0.164257	0.049032	Down
11539	Adora1	-0.996112	0.049233	Down
233552	Gdpd5	-0.421776	0.0492944	Down
14672	Gna11	-0.192326	0.0493262	Down
22418	Wnt5a	-0.426241	0.0493881	Down
77938	Fam53b	-0.31083	0.0494093	Down
105675	Ppif	-0.20916	0.0494991	Down
12988	Csk	-0.235471	0.0495038	Down
14312	Brd2	-0.220483	0.0494494	Down
15239	Hgs	-0.217282	0.0494913	Down
224630	Bnip1	-0.434894	0.0495258	Down
67287	Parp6	-0.387647	0.0495129	Down
72475	Ssbp3	-0.249286	0.0495463	Down
54326	Elovl2	-0.28647	0.0496041	Down
18571	Pdcd6ip	-0.174824	0.0496753	Down
