# Supplementary material for: Nicotine exacerbates diabetic nephropathy through upregulation of Grem1 expression
Source: Mol Med. 2023 Jul 6;29:92. doi: 10.1186/s10020-023-00692-9 (PMC10327355; doi:10.1186/s10020-023-00692-9)
Supplement: Supplementary file 6 — Additional file 6: Table S4. The identified up and down-regulated genes in DM group vs Con group mice by RNA-seq. [file 10020_2023_692_MOESM6_ESM.xlsx]

## Sheet: Up
The up-regulated genes in DM group vs Con group
Gene ID	Gene Name	log2FC	P.Value	Group
277753	Cyp4a12a	4.13215	6.24165e-48	Up
626578	Gbp10	4.61042	3.92083e-37	Up
13653	Egr1	2.59517	1.96124e-35	Up
12575	Cdkn1a	4.02587	3.49521e-35	Up
100702	Gbp6	4.27176	4.9659e-33	Up
13118	Cyp4a12b	4.22153	1.78901e-29	Up
21822	Tgtp1	4.14369	9.80991e-28	Up
245527	Eda2r	3.13261	1.98787e-21	Up
23886	Gdf15	3.05179	1.18018e-20	Up
60440	Iigp1	3.20658	1.127e-20	Up
13849	Ephx1	1.69008	2.83882e-20	Up
12268	C4b	2.59686	1.59487e-17	Up
24108	Ubd	5.0384	2.5133e-17	Up
634650	Gbp11	4.22404	1.82038e-16	Up
225594	Gm4841	3.72459	1.62432e-15	Up
56742	Psrc1	3.05955	2.97833e-15	Up
14469	Gbp2	1.98653	1.99954e-14	Up
60599	Trp53inp1	1.20699	4.62572e-14	Up
100040462	Mndal	4.20334	5.78546e-14	Up
211323	Nrg1	1.59044	6.58534e-14	Up
14960	H2-Aa	1.34982	1.34227e-13	Up
17329	Cxcl9	2.72627	1.86431e-13	Up
15957	Ifit1	2.44832	1.9712e-13	Up
622402	Akr1c12	1.8236	2.90402e-13	Up
14317	Ftcd	1.70739	6.37887e-13	Up
68048	Aen	1.12113	2.60466e-12	Up
109050	Fam212b	2.74661	3.8973e-12	Up
12450	Ccng1	1.33543	4.09275e-12	Up
14281	Fos	2.80273	4.85061e-12	Up
16145	Igtp	2.22729	5.32513e-12	Up
15000	H2-DMb2	2.21342	6.42674e-12	Up
14473	Gc	1.11422	8.75083e-12	Up
54396	Irgm2	1.66058	1.09657e-11	Up
74041	Ddias	2.67085	1.15383e-11	Up
13115	Cyp27b1	3.27557	2.8165e-11	Up
76074	Gbp8	4.09546	1.0648e-10	Up
15959	Ifit3	1.58047	1.28631e-10	Up
27280	Phlda3	2.38318	1.37423e-10	Up
19039	Lgals3bp	1.66208	2.21721e-10	Up
74122	Tmem43	0.907207	2.68019e-10	Up
12630	Cfi	2.59581	3.86906e-10	Up
12010	B2m	1.23047	4.50464e-10	Up
54123	Irf7	2.36025	4.46784e-10	Up
56066	Cxcl11	2.72687	6.55738e-10	Up
15944	Irgm1	1.48713	8.08337e-10	Up
100039796	Tgtp2	1.7773	9.56399e-10	Up
20620	Plk2	1.34247	1.32576e-09	Up
11807	Apoa2	4.09853	1.85692e-09	Up
15945	Cxcl10	2.98703	1.85598e-09	Up
15953	Ifi47	2.19635	1.80287e-09	Up
75472	Cfap126	2.39335	2.8406e-09	Up
20846	Stat1	1.33203	3.37826e-09	Up
547431	Btnl2	4.29168	3.77596e-09	Up
72043	Sulf2	1.25733	6.42427e-09	Up
71325	Tchhl1	1.89508	1.30559e-08	Up
14961	H2-Ab1	1.85718	1.67627e-08	Up
381269	Mreg	1.2288	1.77733e-08	Up
69550	Bst2	2.02191	1.81129e-08	Up
17345	Mki67	1.53659	2.82372e-08	Up
320827	C530008M17Rik	2.72565	3.09733e-08	Up
22401	Zmat3	1.10611	5.5657e-08	Up
12443	Ccnd1	0.743797	6.47938e-08	Up
67941	Rps27l	0.732856	7.7184e-08	Up
78605	6430706D22Rik	3.01575	7.89733e-08	Up
665001	Gm14391	5.07931	9.74994e-08	Up
26358	Aldh1a7	1.48584	1.00587e-07	Up
58801	Pmaip1	1.0451	1.09846e-07	Up
547253	Parp14	1.13553	1.16389e-07	Up
14972	H2-K1	1.46436	1.20484e-07	Up
14998	H2-DMa	1.73313	1.18515e-07	Up
16362	Irf1	1.0631	1.20174e-07	Up
17218	Mcm5	1.34487	1.30733e-07	Up
94284	Ugt1a6a	1.26649	1.6088e-07	Up
16149	Cd74	1.43307	2.27913e-07	Up
21973	Top2a	1.84868	2.28298e-07	Up
14999	H2-DMb1	1.60841	2.447e-07	Up
246256	Fcgr4	2.05004	2.75015e-07	Up
546546	Serpina3h	2.37299	2.803e-07	Up
22238	Ugt2b5	3.00417	2.94945e-07	Up
14131	Fcgr3	1.41821	3.73317e-07	Up
15201	Hells	1.6285	3.84945e-07	Up
12772	Ccr2	1.24427	4.62531e-07	Up
11871	Art2a-ps	5.99425	5.79817e-07	Up
434341	Nlrc5	2.08644	6.00253e-07	Up
231655	Oasl1	2.20078	6.32331e-07	Up
20304	Ccl5	1.8468	7.2888e-07	Up
23892	Grem1	2.85404	7.25228e-07	Up
20715	Serpina3g	2.12496	7.59085e-07	Up
20394	Scg5	1.1385	8.23828e-07	Up
228482	Arhgap11a	1.25073	8.66437e-07	Up
14468	Gbp2b	2.91691	9.52092e-07	Up
66112	Mtarc1	2.03727	9.81944e-07	Up
16913	Psmb8	1.87057	1.16929e-06	Up
12265	Ciita	1.42821	1.25921e-06	Up
20135	Rrm2	1.40746	1.33159e-06	Up
18104	Nqo1	0.92629	1.40521e-06	Up
21354	Tap1	1.50201	1.51204e-06	Up
233406	Prc1	1.78366	1.57976e-06	Up
242125	Mab21l3	1.67358	1.67455e-06	Up
333182	Cox6b2	1.76653	1.67427e-06	Up
17476	Mpeg1	1.01777	1.772e-06	Up
13117	Cyp4a10	1.04336	1.817e-06	Up
14980	H2-L	1.16913	2.02769e-06	Up
63913	Fam129a	1.62685	2.07891e-06	Up
20720	Serpine2	0.911923	2.48941e-06	Up
52668	Ifi27	0.785932	2.80684e-06	Up
11668	Aldh1a1	1.0971	2.86836e-06	Up
17246	Mdm2	0.682176	2.92077e-06	Up
17472	Gbp4	1.5079	3.01749e-06	Up
14859	Gsta3	0.850193	3.14727e-06	Up
17105	Lyz2	1.00853	4.449e-06	Up
19652	Rbm3	0.700757	4.94469e-06	Up
13040	Ctss	1.1124	5.51942e-06	Up
80986	Ckap2	2.05327	5.8597e-06	Up
67775	Rtp4	1.3549	5.90096e-06	Up
29870	Gtse1	2.86938	6.88842e-06	Up
11287	Pzp	2.77697	8.2216e-06	Up
77337	Akr1c21	2.67977	8.74611e-06	Up
14964	H2-D1	1.14825	9.06628e-06	Up
12307	Calb1	1.33066	9.84841e-06	Up
230073	Ddx58	0.673445	1.12815e-05	Up
107995	Cdc20	1.67717	1.16553e-05	Up
78709	Spink8	1.53371	1.226e-05	Up
16432	Itm2b	0.454217	1.341e-05	Up
76843	Dtl	2.48022	1.36534e-05	Up
69049	Nat8f5	1.05562	1.38926e-05	Up
268697	Ccnb1	2.75902	1.45941e-05	Up
17110	Lyz1	1.24373	1.54022e-05	Up
93673	Nat8f2	1.26514	1.56779e-05	Up
20556	Slfn2	1.04457	1.58225e-05	Up
240327	Gm4951	1.99433	1.64451e-05	Up
17215	Mcm3	1.21754	1.66527e-05	Up
100038882	Isg15	1.83265	1.71432e-05	Up
223921	Aaas	0.800981	1.7236e-05	Up
234673	Ces2e	1.55129	1.71971e-05	Up
18140	Uhrf1	1.31347	1.87094e-05	Up
80285	Parp9	0.721866	1.88843e-05	Up
238393	Serpina3f	2.73016	1.92726e-05	Up
13198	Ddit3	1.05515	1.93891e-05	Up
100040563	Dynlt1c	1.08859	2.30824e-05	Up
24110	Usp18	1.61902	2.34141e-05	Up
15015	H2-Q4	0.996154	2.3664e-05	Up
14127	Fcer1g	1.0726	2.56256e-05	Up
16004	Igf2r	0.525025	2.56891e-05	Up
56615	Mgst1	0.723134	2.59271e-05	Up
140474	Muc4	3.63661	2.61584e-05	Up
381308	Mnda	3.46623	2.77954e-05	Up
15013	H2-Q2	1.45709	3.16588e-05	Up
20719	Serpinb6a	0.729082	3.17762e-05	Up
20501	Slc16a1	0.931777	3.21959e-05	Up
227613	Tubb4b	0.584936	3.47552e-05	Up
232413	Clec12a	2.02952	3.47814e-05	Up
12227	Btg2	1.20565	4.38315e-05	Up
15958	Ifit2	1.20977	4.38241e-05	Up
29813	Zfp385a	1.38075	4.75689e-05	Up
59083	Fetub	1.68388	4.77964e-05	Up
65964	Zak	0.692659	5.38782e-05	Up
52009	Hn1l	1.0247	5.52648e-05	Up
18005	Nek2	1.56525	5.57555e-05	Up
12511	Cd6	3.34439	5.70626e-05	Up
19240	Tmsb10	0.874628	6.15882e-05	Up
27221	Chaf1a	1.21274	6.4656e-05	Up
751525	Mir686	6.01005	6.53765e-05	Up
64898	Lpin2	0.723477	6.63564e-05	Up
12428	Ccna2	1.27015	6.78302e-05	Up
70466	Ckap2l	1.98021	7.00861e-05	Up
170942	Erdr1	1.42986	7.05185e-05	Up
631323	Gm12250	1.90651	8.11721e-05	Up
20750	Spp1	0.560723	8.42539e-05	Up
223672	Apol9a	4.03252	8.49278e-05	Up
58203	Zbp1	2.10124	8.54557e-05	Up
15216	Hfe	0.772973	8.961e-05	Up
246730	Oas1a	1.74719	9.21091e-05	Up
112417	Ugt2b37	2.46228	9.47052e-05	Up
76257	Slc38a3	0.588843	0.000101627	Up
15370	Nr4a1	1.7848	0.000105527	Up
18491	Pappa	1.30338	0.000107912	Up
66805	Tspan1	0.67886	0.000107569	Up
12309	S100g	1.18166	0.000115062	Up
12262	C1qc	1.02583	0.000120547	Up
170770	Bbc3	1.49415	0.00012794	Up
76282	Gpt	0.776157	0.000128352	Up
70335	Reep6	1.0749	0.000134497	Up
56791	Ube2l6	1.02485	0.000143139	Up
653016	Gm7325	1.43984	0.000142813	Up
116914	Slc19a2	0.596167	0.000160693	Up
16391	Irf9	0.74405	0.000165557	Up
23962	Oasl2	1.38477	0.00016499	Up
13105	Cyp2d9	0.786436	0.000170958	Up
15006	H2-Q1	1.45478	0.000171039	Up
66082	Abhd6	0.568723	0.000171902	Up
264895	Acsf2	1.22455	0.000178049	Up
12526	Cd8b1	3.1368	0.000178746	Up
72119	Tpx2	1.33209	0.000182497	Up
69327	1700007K13Rik	2.1498	0.000184343	Up
16819	Lcn2	3.12218	0.000186314	Up
14969	H2-Eb1	1.65077	0.000191577	Up
100727	Ugt2b34	0.671752	0.000193379	Up
114873	Dscaml1	1.53807	0.000193943	Up
14077	Fabp3	0.545019	0.000197355	Up
15894	Icam1	0.756708	0.000198022	Up
27015	Polk	0.651584	0.000211628	Up
226101	Myof	0.667903	0.000212685	Up
666468	Atg4a	0.51427	0.000230821	Up
110454	Ly6a	0.588274	0.000232409	Up
71898	Apol9b	2.75276	0.00023296	Up
50909	C1ra	0.687202	0.000237463	Up
19171	Psmb10	0.945069	0.000244072	Up
66102	Cxcl16	0.672722	0.000263042	Up
54720	Rcan1	1.13964	0.000263947	Up
21897	Tlr1	1.44295	0.000275149	Up
66261	Tm4sf20	6.10626	0.000283391	Up
70358	Steap1	1.11769	0.000300387	Up
547349	LOC547349	0.907414	0.000303766	Up
107350	AW112010	1.93224	0.000315361	Up
14544	Gda	0.869896	0.000319655	Up
18538	Pcna	0.542527	0.000319812	Up
236539	Phgdh	0.60328	0.000323727	Up
17216	Mcm2	0.780052	0.000326465	Up
13014	Cstb	0.530249	0.000339303	Up
192120	Bspry	1.0578	0.000345799	Up
52653	Nudcd2	0.623377	0.000350082	Up
69774	Ms4a6b	1.43136	0.000360387	Up
16912	Psmb9	1.38912	0.000363413	Up
18802	Plcd4	1.02259	0.000367617	Up
14058	F10	1.68533	0.000373715	Up
114643	Oas1c	1.06805	0.000381229	Up
106795	Tcf19	1.02803	0.000387745	Up
109225	Ms4a7	1.86444	0.000387943	Up
12925	Crip1	1.0243	0.000387625	Up
16878	Lif	2.66323	0.000388253	Up
22042	Tfrc	0.696001	0.000402575	Up
620016	Gm12669	0.502595	0.000438082	Up
100504267	Trp53cor1	2.65017	0.000441968	Up
242594	1700024P16Rik	1.25345	0.000447596	Up
110749	Chaf1b	1.51437	0.000455395	Up
67554	Slc25a30	0.624099	0.000474982	Up
56431	Dstn	0.387638	0.00048689	Up
15040	H2-T23	0.600567	0.000492726	Up
23880	Fyb	0.902823	0.000506552	Up
20307	Ccl8	3.79323	0.000523295	Up
14190	Fgl2	0.999567	0.000543323	Up
12525	Cd8a	1.68992	0.000557451	Up
54392	Ncapg	2.64758	0.000556073	Up
11821	Aprt	0.653804	0.000576605	Up
30926	Glrx3	0.447997	0.000577189	Up
14129	Fcgr1	1.6286	0.000597628	Up
20541	Slc8a1	0.833324	0.000615627	Up
56753	Tacstd2	1.05491	0.000623843	Up
671535	Parp10	0.85753	0.000633055	Up
100042856	Gm4070	0.991426	0.000641433	Up
69428	1700016C15Rik	0.969003	0.000661826	Up
237436	Gas2l3	1.39453	0.000668906	Up
105348	Golm1	0.606449	0.000689547	Up
226691	AI607873	1.2532	0.000691541	Up
109857	Cbr3	1.64652	0.000695107	Up
246728	Oas2	1.44153	0.000695055	Up
15024	H2-T10	0.691346	0.000702731	Up
76650	Srxn1	0.585477	0.000737587	Up
20296	Ccl2	2.77881	0.000744639	Up
632687	44265	1.23873	0.000767166	Up
22329	Vcam1	0.641758	0.000831681	Up
16852	Lgals1	0.487639	0.00087679	Up
14282	Fosb	2.99691	0.00088786	Up
240328	F830016B08Rik	1.87703	0.000896563	Up
17434	Mocs2	0.528163	0.000902953	Up
12534	Cdk1	1.43564	0.000906601	Up
14675	Gna14	0.876928	0.000910363	Up
20612	Siglec1	1.75504	0.000918521	Up
16571	Kif4	1.74494	0.00092376	Up
15982	Ifrd1	0.737753	0.000927431	Up
11910	Atf3	1.69379	0.000932771	Up
12260	C1qb	0.993253	0.000971315	Up
233752	Insc	1.24343	0.000969107	Up
71988	Esco2	1.82358	0.000981312	Up
12028	Bax	0.66069	0.000987585	Up
12189	Brca1	1.6365	0.00101012	Up
54124	Cks1b	1.15201	0.0010427	Up
12846	Comt	0.659951	0.00105259	Up
244882	Tnfaip8l3	1.72347	0.00106543	Up
13033	Ctsd	0.548155	0.00107257	Up
53623	Gria3	0.712307	0.00108156	Up
109019	Nabp1	0.494649	0.00109154	Up
12847	Copa	0.38902	0.00109047	Up
12517	Cd72	1.16757	0.00109706	Up
72391	Cdkn3	3.07922	0.00110994	Up
207521	Dtx4	0.888187	0.00116161	Up
394432	Ugt1a7c	0.428324	0.00123232	Up
433182	Eno1b	0.939003	0.00123424	Up
14706	Gng4	1.85858	0.00125634	Up
21933	Tnfrsf10b	0.604221	0.00125575	Up
15939	Ier5	0.722287	0.0012599	Up
13421	Dnase1l3	1.35072	0.00127343	Up
22151	Tubb2a	0.741132	0.00127292	Up
59126	Nek6	0.682096	0.00128524	Up
76952	Nt5c2	0.436401	0.00130079	Up
117160	Ttyh2	0.540247	0.00131781	Up
99571	Fgg	0.810462	0.00135676	Up
243085	Ugt2b35	3.97636	0.00136532	Up
66973	Mrps18b	0.51478	0.0013724	Up
11520	Plin2	0.693969	0.00146735	Up
12649	Chek1	1.43275	0.00146608	Up
17858	Mx2	1.61867	0.00148001	Up
18710	Pik3r3	0.664565	0.00148094	Up
71819	Kif23	1.44988	0.00154739	Up
16427	Itih4	3.48397	0.00156346	Up
68027	Tmem178	0.709462	0.00158771	Up
17314	Mgmt	0.973674	0.00159637	Up
230576	Ttc22	1.12488	0.00163745	Up
12236	Bub1b	2.48042	0.00167471	Up
233199	Mybpc2	2.53773	0.00170116	Up
23833	Cd52	0.804295	0.00171618	Up
15361	Hmga1	3.65408	0.00172191	Up
20198	S100a4	1.17556	0.00173403	Up
19264	Ptprc	0.666244	0.00174519	Up
14718	Got1	0.460169	0.00180048	Up
110135	Fgb	0.927111	0.00182746	Up
234311	Ddx60	1.55654	0.00188587	Up
381290	Atp2b4	0.658523	0.0018858	Up
15007	H2-Q10	1.64751	0.00190263	Up
104103	Airn	1.04046	0.00199312	Up
276952	Rasl10b	1.31256	0.00199621	Up
114141	Cldn16	0.681161	0.00200242	Up
227659	Slc2a6	1.80677	0.00201293	Up
12508	Cd53	0.837864	0.00202925	Up
224860	Plcl2	0.637167	0.00202548	Up
209200	Dtx3l	0.665037	0.00206645	Up
15368	Hmox1	0.988148	0.00208495	Up
320571	Atp8b5	1.15998	0.00210828	Up
327959	Xaf1	1.03129	0.00213442	Up
56150	Mad2l1	0.747958	0.00214449	Up
20336	Exoc4	0.704135	0.00215272	Up
218973	Wdhd1	1.29727	0.00216603	Up
74136	Sec14l1	0.794661	0.00218351	Up
16668	Krt18	1.08484	0.00219875	Up
667754	Ces2d-ps	1.4124	0.00223747	Up
16644	Kng1	0.953898	0.00226319	Up
14912	Nkx6-2	4.23444	0.00227625	Up
14825	Cxcl1	2.59564	0.00229366	Up
229900	Gbp7	0.552386	0.00230506	Up
19188	Psme2	0.51772	0.00231096	Up
12722	Clca3a1	1.23565	0.0023196	Up
630499	H2-K2	0.697172	0.00233414	Up
67307	Pbld2	0.497456	0.00233762	Up
15951	Ifi204	1.05881	0.00238466	Up
15452	Hprt	0.387618	0.0023973	Up
12442	Ccnb2	1.62001	0.00240708	Up
11984	Atp6v0c	1.87128	0.00241276	Up
13119	Cyp4a14	0.85644	0.00242625	Up
233038	Nccrp1	1.87361	0.00246501	Up
12269	C4bp	2.48521	0.00252359	Up
16828	Ldha	0.405561	0.00253555	Up
11720	Mat1a	3.68423	0.00259583	Up
73656	Ms4a6c	0.890542	0.00261941	Up
12259	C1qa	0.891466	0.00266807	Up
20775	Sqle	0.382759	0.00268587	Up
76055	Mgea5	0.447951	0.00274314	Up
14156	Fen1	0.790729	0.0027688	Up
319545	D430020J02Rik	1.19852	0.0027938	Up
17001	Ltc4s	2.09936	0.00282668	Up
12226	Btg1	0.622705	0.00295319	Up
19348	Kif20a	1.07889	0.00302141	Up
17220	Mcm7	0.538476	0.00309255	Up
108907	Nusap1	1.25211	0.00311466	Up
14963	H2-Bl	0.982943	0.00311265	Up
215387	Ncaph	1.63704	0.00313796	Up
236573	Gbp9	0.738884	0.00320014	Up
11864	Arnt2	0.598045	0.00322538	Up
231830	Micall2	1.18276	0.00321696	Up
26886	Cenph	2.57477	0.00324328	Up
26897	Acot1	0.599766	0.00324139	Up
77862	Thyn1	0.571181	0.00323429	Up
18557	Cdk18	0.603821	0.00326196	Up
11459	Acta1	4.81317	0.00326832	Up
17864	Mybl1	1.11405	0.00328195	Up
52033	Pbk	1.77116	0.00328392	Up
218977	Dlgap5	1.60599	0.00336562	Up
14793	Cdca3	1.15976	0.0033979	Up
64292	Ptges	1.14869	0.00340703	Up
108000	Cenpf	1.35973	0.00348139	Up
22169	Cmpk2	0.628556	0.00347997	Up
63857	Bco1	1.0148	0.00353998	Up
66845	Mrpl33	0.570147	0.00355927	Up
207785	Csrnp2	0.95505	0.00359881	Up
20226	Sars	0.409052	0.00360935	Up
100559	Ugt2b38	0.889022	0.00363333	Up
12007	Azgp1	5.33993	0.00364937	Up
236312	Pyhin1	1.35759	0.00368042	Up
21854	Timm17a	0.388101	0.00369163	Up
80879	Slc16a3	1.48061	0.00371619	Up
11799	Birc5	1.25129	0.0037459	Up
12774	Ccr5	1.33529	0.00376648	Up
110558	H2-Q9	1.18586	0.00388099	Up
12859	Cox5b	0.347418	0.00389385	Up
27053	Asns	0.680434	0.00391295	Up
17768	Mthfd2	0.830815	0.00395062	Up
56644	Clec7a	0.899767	0.00399783	Up
226143	Cyp2c44	0.872523	0.00405318	Up
216892	Spns2	0.423575	0.00418315	Up
15018	H2-Q7	2.42023	0.00422548	Up
12238	Commd3	0.45962	0.00424505	Up
94175	Hrg	2.69347	0.00425162	Up
80733	Car15	0.57677	0.00427813	Up
77682	9230102O04Rik	1.09914	0.00435357	Up
269799	Clec4a1	1.12465	0.00437422	Up
23894	Gtf2h2	0.505502	0.00443567	Up
67052	Ndc80	2.29452	0.00447065	Up
13081	Cyp24a1	2.20016	0.00449801	Up
74287	Kcmf1	0.53165	0.00451431	Up
56421	Pfkp	0.503741	0.0046005	Up
625360	BC147527	3.83312	0.00466117	Up
107375	Slc25a45	0.576464	0.00472256	Up
20133	Rrm1	0.597587	0.00477759	Up
68628	Fbxw9	0.708405	0.00482235	Up
104759	Pld4	0.935151	0.00483585	Up
60533	Cd274	0.710431	0.00496706	Up
69291	1700001L05Rik	0.721619	0.00504483	Up
12721	Coro1a	0.740682	0.00506909	Up
13555	E2f1	1.12921	0.00516468	Up
14421	B4galnt1	1.08072	0.00513086	Up
21991	Tpi1	0.369949	0.00515943	Up
23893	Grem2	2.50865	0.00523519	Up
12369	Casp7	0.568019	0.00531223	Up
207965	Vcpkmt	0.709918	0.00529706	Up
13733	Adgre1	0.905525	0.00536064	Up
243771	Parp12	0.65827	0.00537436	Up
105855	Nckap1l	0.650963	0.00542066	Up
20848	Stat3	0.484564	0.00543366	Up
50790	Acsl4	0.355177	0.00543575	Up
75345	Slamf7	1.39797	0.00540793	Up
27007	Klrk1	1.94214	0.00546028	Up
18703	Pigr	0.750768	0.0054914	Up
22695	Zfp36	0.617141	0.0055382	Up
73710	Tubb2b	0.812959	0.00553137	Up
60530	Fignl1	1.59049	0.00571272	Up
102294	Cyp4v3	0.578983	0.00573887	Up
71586	Ifih1	0.689897	0.00587458	Up
58210	Sectm1b	0.645852	0.00593923	Up
234734	Aars	0.376384	0.00600431	Up
26943	Serinc3	0.450268	0.00599154	Up
19886	Ros1	2.09908	0.00603972	Up
21648	Dynlt1b	10.668	0.00632513	Up
68854	Asb11	0.847426	0.00635264	Up
17069	Ly6e	0.793843	0.00636188	Up
27281	Hrasls	1.08255	0.00640312	Up
13806	Eno1	0.434645	0.00651522	Up
14456	Gas6	0.384359	0.00653233	Up
226695	Ifi205	1.53028	0.00652358	Up
66848	Fuca2	0.367666	0.00656876	Up
51944	Knstrn	1.12235	0.00668345	Up
12507	Cd5	2.2284	0.00670941	Up
66977	Nuf2	1.63126	0.00672885	Up
69812	Abhd11os	1.14863	0.00684074	Up
236930	Ercc6l	1.95955	0.00695215	Up
108723	Card11	1.66918	0.00700328	Up
111002	Marcksl1-ps4	1.18325	0.00701574	Up
13528	Dtnb	0.446441	0.00712986	Up
171284	Timd2	0.608117	0.00721142	Up
73284	Ddit4l	0.763008	0.00721319	Up
19252	Dusp1	0.747469	0.00726178	Up
107976	Bre	0.374959	0.00729065	Up
17158	Man2a1	0.336412	0.00739684	Up
98238	Lrrc59	0.316414	0.00742397	Up
12903	Crabp1	3.06379	0.00746509	Up
22436	Xdh	0.671619	0.00749419	Up
72170	Chchd4	0.418669	0.00752292	Up
16617	Klk1b24	1.70932	0.00760711	Up
17079	Cd180	1.13499	0.00761111	Up
16477	Junb	0.741861	0.0076473	Up
50493	Txnrd1	0.33668	0.00768512	Up
230316	Megf9	0.777691	0.00770428	Up
11745	Anxa3	0.793841	0.00784075	Up
79043	Spsb3	0.731902	0.00793126	Up
76131	Depdc1a	2.30458	0.00796123	Up
66570	Cenpm	2.3756	0.00814642	Up
69727	Usp46	0.370227	0.00827066	Up
58185	Rsad2	0.553949	0.0083728	Up
100038628	Gm10768	0.385662	0.00846573	Up
18452	P4ha2	0.505038	0.00850142	Up
545902	Ptprh	1.66285	0.00851828	Up
56397	Morf4l2	0.318977	0.00861319	Up
403178	Plcxd1	0.935986	0.00872753	Up
12426	Cckbr	2.61293	0.00876255	Up
20393	Sgk1	0.748101	0.00880954	Up
18746	Pkm	0.468359	0.00890114	Up
228413	Prrg4	0.95225	0.00887755	Up
20229	Sat1	0.354674	0.00913124	Up
19224	Ptgs1	0.690118	0.00916509	Up
320398	Lrig3	0.538157	0.00919803	Up
72077	Gcnt3	2.14754	0.00927676	Up
11816	Apoe	0.639508	0.0093118	Up
67138	Herc6	0.499757	0.00933282	Up
100463512	Gm20594	0.564761	0.00936204	Up
15494	Hsd3b3	0.565773	0.00950237	Up
225845	Pla2g16	0.474274	0.00947664	Up
69270	Gins1	1.43334	0.00949269	Up
72301	1810041L15Rik	0.721908	0.00949203	Up
17533	Mrc1	0.715211	0.00951706	Up
67500	Ccar1	0.346387	0.00954	Up
213603	Slc44a3	0.572182	0.0096101	Up
381319	Batf3	2.18805	0.00973944	Up
12977	Csf1	0.843537	0.0100937	Up
22337	Vdr	0.579725	0.0101074	Up
64380	Ms4a4c	2.43354	0.0101665	Up
224171	C330027C09Rik	1.15609	0.0103584	Up
70110	Ifi35	0.774188	0.0104105	Up
76044	Ncapg2	0.76733	0.0104023	Up
14622	Gjb5	2.43244	0.0105612	Up
54139	Irf6	0.379757	0.0105959	Up
12018	Bak1	0.859072	0.0106238	Up
72058	Igsf5	0.420439	0.0107205	Up
69740	Dph5	0.554623	0.0107532	Up
77446	Heg1	0.685421	0.0107692	Up
66929	Asf1b	1.64404	0.010823	Up
433256	Acsl5	0.381873	0.0109917	Up
228775	Trib3	1.2	0.0110556	Up
83397	Akap12	0.750179	0.0110599	Up
107373	Fam111a	0.698772	0.0112731	Up
106344	Rfc4	0.822456	0.0113791	Up
20555	Slfn1	2.25804	0.0113761	Up
320981	Enpp6	0.430558	0.0113557	Up
93692	Glrx	0.610402	0.011354	Up
15900	Irf8	0.592823	0.0115941	Up
110196	Fdps	0.433193	0.0116514	Up
18143	Npas2	1.16469	0.0117849	Up
13666	Eif2ak3	0.498896	0.0118611	Up
667977	Gm8909	1.09829	0.0118986	Up
11740	Slc25a5	0.318848	0.0120038	Up
66269	Tmed6	0.636268	0.0120036	Up
68201	Ccdc34	0.541461	0.0120353	Up
110208	Pgd	0.352005	0.0120592	Up
667370	Ifit3b	0.76896	0.0122257	Up
12916	Crem	0.612931	0.012244	Up
74486	Osbpl10	0.807632	0.0122986	Up
100340	Smpdl3b	1.11249	0.0123335	Up
11854	Rhod	0.527435	0.0125538	Up
67951	Tubb6	0.597109	0.0126115	Up
68559	Pdrg1	0.432309	0.0126813	Up
12490	Cd34	0.446546	0.0127181	Up
20515	Slc20a1	0.399138	0.0128214	Up
17217	Mcm4	0.576678	0.0129774	Up
19244	Ptp4a2	0.333098	0.0130376	Up
66412	Arrdc4	0.52807	0.0130831	Up
208677	Creb3l3	2.18677	0.0131961	Up
12514	Cd68	0.619089	0.0133049	Up
59027	Nampt	0.307437	0.0133135	Up
66236	1500011B03Rik	0.481772	0.0133151	Up
14744	Gpr65	1.00881	0.0133998	Up
66569	Gdpd1	0.810748	0.013431	Up
232670	Tspan33	0.534534	0.0134696	Up
20877	Aurkb	1.8805	0.0135154	Up
15458	Hpx	2.78465	0.0135578	Up
11747	Anxa5	0.382635	0.0136227	Up
21877	Tk1	0.748847	0.0136382	Up
21335	Tacc3	0.809836	0.0136602	Up
12780	Abcc2	0.442927	0.0137844	Up
171210	Acot2	0.663297	0.0137563	Up
231932	Gimap7	1.88716	0.0137216	Up
229933	Clca2	2.19925	0.0137997	Up
234199	Fgl1	3.53612	0.0140348	Up
66174	Nudt14	0.444201	0.0142395	Up
27279	Tnfrsf12a	0.580169	0.0143013	Up
74558	Gvin1	0.660468	0.0143361	Up
76709	Arpc2	0.281662	0.0143563	Up
53893	Nudt5	0.452205	0.0143908	Up
64657	Mrps10	0.337796	0.0144058	Up
69860	Eif1ad	0.420529	0.0143878	Up
20716	Serpina3n	1.56956	0.0144259	Up
230075	Ndufb6	0.352921	0.0144901	Up
76507	Aoc1	1.01934	0.0145078	Up
16007	Cyr61	0.821008	0.014677	Up
17085	Ly9	1.58167	0.0147332	Up
225724	Mapk4	0.420583	0.0148629	Up
68420	Ankrd13a	0.33653	0.0149304	Up
12545	Cdc7	1.97991	0.0149908	Up
52055	Rab11fip5	0.429364	0.0149836	Up
12759	Clu	0.63331	0.0150978	Up
72349	Dusp3	0.341852	0.0151036	Up
19085	Prkar1b	0.875706	0.015461	Up
667803	H2-T-ps	0.581729	0.0154492	Up
65972	Ifi30	0.411297	0.0155757	Up
74153	Uba7	0.721587	0.0155973	Up
14166	Fgf11	0.75494	0.0157229	Up
232023	Vopp1	0.684787	0.0157935	Up
235587	Parp3	0.435725	0.0160164	Up
22368	Trpv2	1.19728	0.0161739	Up
625098	Slc38a6	0.583518	0.0161996	Up
12505	Cd44	0.822991	0.0162961	Up
223332	Ranbp3l	0.810975	0.016333	Up
20460	Stil	2.40544	0.016459	Up
13058	Cybb	0.507324	0.0168132	Up
53378	Sdcbp	0.350245	0.0168287	Up
22143	Tuba1b	0.400933	0.016954	Up
16881	Lig1	0.698008	0.0171065	Up
52389	Adgra1	2.26225	0.0170956	Up
320802	Ifitm10	1.80282	0.0171238	Up
414108	9230114K14Rik	0.731919	0.0172475	Up
68774	Ms4a6d	1.47785	0.0173823	Up
76563	Qrsl1	0.501292	0.0174501	Up
21355	Tap2	0.735408	0.017642	Up
23832	Xcr1	1.04652	0.0178444	Up
14734	Gpc3	0.62869	0.0178666	Up
67442	Retsat	0.533045	0.0179152	Up
100042314	Gm10639	0.546335	0.0180957	Up
74954	4930503E14Rik	2.47335	0.0180809	Up
76900	Ssbp4	0.836658	0.0183385	Up
22409	Wnt10a	1.88417	0.0183799	Up
394436	Ugt1a1	0.799897	0.0184757	Up
212377	Mms22l	0.813393	0.0185791	Up
26415	Mapk13	0.788398	0.0185712	Up
53600	Timm23	0.271554	0.0185833	Up
64138	Ctsz	0.387794	0.0188176	Up
56382	Rab9	0.312992	0.019115	Up
67603	Dusp6	0.380702	0.019346	Up
23834	Cdc6	1.71808	0.0193922	Up
229841	Cenpe	1.19155	0.0194791	Up
94179	Krt23	1.18202	0.0194749	Up
108670	Epsti1	0.680294	0.0196123	Up
15016	H2-Q5	1.11214	0.0196104	Up
67326	1700037H04Rik	0.666709	0.0195824	Up
20526	Slc2a2	0.32819	0.0198891	Up
227620	Uap1l1	0.435208	0.020055	Up
194352	Trpv5	0.637797	0.0203612	Up
64705	Dpys	3.22971	0.0206179	Up
380773	Slirp	0.376825	0.020676	Up
68895	Rasl11a	0.774104	0.0206589	Up
70472	Atad2	0.63266	0.0206476	Up
24088	Tlr2	0.746053	0.0207394	Up
17969	Ncf1	0.85566	0.0208257	Up
13214	Defb1	0.39599	0.0208772	Up
241113	Prkag3	0.730312	0.0209097	Up
11674	Aldoa	0.327136	0.021083	Up
98845	Eps8l2	0.34696	0.0210989	Up
12795	Plk3	0.798512	0.0211568	Up
18815	Plg	2.8541	0.0211605	Up
19296	Pvt1	0.985576	0.0212007	Up
72297	B3gnt3	1.8477	0.0212265	Up
67239	Rpf2	0.369773	0.0212569	Up
74747	Ddit4	0.850896	0.0213077	Up
98303	D630023F18Rik	0.362263	0.0213225	Up
107022	Gramd3	0.350164	0.0214169	Up
12000	Avpr2	0.862449	0.0214064	Up
16509	Kcne1	0.895661	0.0214035	Up
68479	Phf5a	0.422882	0.0215073	Up
11853	Rhoc	0.519497	0.0217044	Up
19186	Psme1	0.409005	0.021981	Up
74337	Palm3	0.494727	0.022067	Up
22637	Zap70	1.99037	0.0223696	Up
13654	Egr2	2.24204	0.0226871	Up
233571	P2ry6	0.76017	0.0226913	Up
20371	Foxp3	2.19122	0.0229795	Up
279572	Tlr13	0.789897	0.0229777	Up
13197	Gadd45a	0.501961	0.0232636	Up
66071	Ethe1	0.50934	0.0233196	Up
327900	Ubtd2	0.48695	0.0234725	Up
53380	Psmd10	0.364835	0.0235038	Up
55980	Impa1	0.294714	0.0234982	Up
380863	Tmem171	0.417317	0.0235861	Up
80748	BC004004	0.277311	0.0236332	Up
69008	Cab39l	0.417911	0.0237818	Up
243168	Hsd17b13	0.957662	0.0238608	Up
56295	Higd1a	0.325739	0.0240322	Up
15160	Serpind1	1.51978	0.0241959	Up
11818	Apoh	2.73014	0.0242779	Up
381280	Hjurp	0.75658	0.0242725	Up
69534	Avpi1	0.503028	0.0243198	Up
13638	Efna3	1.21846	0.0243418	Up
14710	Gngt2	0.747253	0.0244072	Up
68763	1110038B12Rik	0.669757	0.0244289	Up
13663	Ei24	0.267742	0.0246469	Up
83433	Trem2	1.24413	0.0246497	Up
12349	Car2	0.313756	0.0247093	Up
213539	Bag2	0.670449	0.0248218	Up
19243	Ptp4a1	0.362613	0.024859	Up
107094	Rrp12	0.526488	0.024981	Up
245007	Zbtb38	0.38962	0.0250391	Up
74374	Clec16a	0.329175	0.0250937	Up
231889	Bud31	0.310393	0.0251667	Up
142688	Asb13	0.442754	0.0253181	Up
545893	Mansc4	1.36488	0.0254201	Up
15437	Hoxd8	0.3364	0.0254538	Up
14187	Akr1b8	1.04481	0.0254835	Up
433375	Creg1	0.311356	0.0255031	Up
11927	Atox1	0.39972	0.0256916	Up
13051	Cx3cr1	0.623656	0.0256511	Up
16622	Klk1b5	1.06283	0.025591	Up
20737	Spn	0.74034	0.0256675	Up
66390	Slmo2	0.31036	0.025712	Up
12660	Chka	0.557344	0.025839	Up
17869	Myc	0.72188	0.0259431	Up
230579	Fam151a	0.446153	0.0258891	Up
30060	Mfi2	2.05434	0.0258575	Up
52717	Anapc16	0.352773	0.025855	Up
66383	Iscu	0.290184	0.0259059	Up
67247	44257	0.313787	0.025924	Up
16691	Krt8	0.372339	0.0261554	Up
100417829	Gm17757	0.903394	0.0264757	Up
18301	Fxyd5	0.475265	0.0264519	Up
70465	Wdr77	0.346078	0.0264542	Up
11865	Arntl	1.04025	0.0266196	Up
13112	Cyp3a11	3.43997	0.0266883	Up
19011	Endou	0.694237	0.0269247	Up
74387	4932438H23Rik	1.1856	0.0269805	Up
102545	Cmtm7	0.537622	0.0270972	Up
320982	Arl4c	0.621097	0.0271068	Up
16854	Lgals3	0.620359	0.0271356	Up
16782	Lamc2	0.479967	0.0272395	Up
74253	Klrg2	1.16544	0.0272418	Up
15101	H60a	1.58906	0.0276927	Up
78070	Cpt1c	1.1541	0.02768	Up
108671	Dnajc9	0.345389	0.0277395	Up
213773	Tbl3	0.418731	0.0279219	Up
11973	Atp6v1e1	0.289109	0.0280304	Up
66152	Uqcr10	0.353775	0.0280033	Up
13823	Epb41l3	0.344224	0.0281229	Up
214240	Disp2	1.53806	0.0280758	Up
234664	Nae1	0.337454	0.0281217	Up
56620	Clec4n	2.5086	0.0281488	Up
15366	Hmmr	0.513029	0.0282279	Up
20878	Aurka	0.911921	0.0284012	Up
16832	Ldhb	0.254404	0.0286358	Up
19735	Rgs2	0.407873	0.0286615	Up
52855	Lair1	0.799591	0.028646	Up
20293	Ccl12	1.80067	0.0287173	Up
14211	Smc2	0.656988	0.0287583	Up
54486	Hpgds	1.0491	0.028862	Up
14080	Fabp1	0.719991	0.028932	Up
72155	Cenpn	1.02635	0.0289144	Up
72479	Hsdl2	0.281453	0.0289385	Up
56362	Sult1b1	0.626157	0.0290057	Up
12267	C3ar1	0.714551	0.0291753	Up
217305	Cd300ld	0.740725	0.029523	Up
386463	Cdsn	0.849658	0.0294332	Up
66809	Krt20	1.67811	0.0293887	Up
72512	Tmem173	0.677603	0.0294995	Up
76117	Arhgap15	0.837599	0.0294938	Up
93721	Cpn1	0.480993	0.0295062	Up
12306	Anxa2	0.535701	0.0297386	Up
17872	Ppp1r15a	0.46445	0.0298704	Up
19184	Psmc5	0.338538	0.0296919	Up
21881	Tkt	0.256796	0.0298438	Up
219132	Phf11d	0.693591	0.0296344	Up
27224	Tceb3	0.290409	0.0298128	Up
64424	Polr1e	0.53799	0.0297156	Up
67177	Cdt1	0.679197	0.0297805	Up
20648	Snta1	0.412828	0.0300444	Up
67134	Nop56	0.373005	0.0300404	Up
68794	Flnc	1.60877	0.0302447	Up
71890	Mad2l2	0.608417	0.0303063	Up
16600	Klf4	0.630651	0.030477	Up
12520	Cd81	0.233744	0.0306219	Up
68026	2810417H13Rik	1.14342	0.0305876	Up
64685	Nmi	0.447573	0.0306977	Up
11739	Slc25a4	0.306856	0.0309317	Up
66155	Ufc1	0.291898	0.0310939	Up
54128	Pmm2	0.32848	0.0314548	Up
77011	Ticrr	2.2707	0.0314358	Up
22154	Tubb5	0.42992	0.0315192	Up
13427	Dync1i2	0.292634	0.0316105	Up
17076	Ly75	0.719571	0.0316361	Up
208628	Kntc1	0.951496	0.0316982	Up
66510	Rnf181	0.503867	0.0316882	Up
28240	Trpm2	1.29736	0.0321485	Up
232813	Shisa7	0.977189	0.032373	Up
243659	Styk1	1.6597	0.032384	Up
319262	Fchsd1	0.514793	0.0324259	Up
104184	Blmh	0.328539	0.0324939	Up
15481	Hspa8	0.231706	0.0324704	Up
75216	Cep128	0.592002	0.0325137	Up
66271	Tmem126a	0.29145	0.0328096	Up
231801	Agfg2	0.509945	0.0330737	Up
17857	Mx1	1.37655	0.0331564	Up
18575	Pde1c	1.07072	0.033245	Up
22190	Ubc	0.356861	0.0333266	Up
12180	Smyd1	1.24476	0.033483	Up
11535	Adm	0.768605	0.0336411	Up
11905	Serpinc1	1.18667	0.0336712	Up
623273	Alms1-ps2	1.0161	0.0337615	Up
22375	Wars	0.331177	0.0338006	Up
100045026	LOC100045026	2.99725	0.033869	Up
218544	Sgtb	0.526874	0.0341112	Up
232431	Gprc5a	0.987466	0.0341188	Up
58810	Akr1a1	0.378327	0.034302	Up
22142	Tuba1a	0.490426	0.0343442	Up
80861	Dhx58	0.82515	0.0343872	Up
19265	Ptprcap	1.28948	0.0346282	Up
211550	Tifa	0.530178	0.0347293	Up
67103	Ptgr1	0.575637	0.0348522	Up
101476	Plekha1	0.356264	0.0348848	Up
17319	Mif	0.428232	0.0349674	Up
232946	Bloc1s3	0.420386	0.0349599	Up
74012	Rap2b	0.50382	0.0349962	Up
51799	Rundc3a	0.600659	0.0350821	Up
13063	Cycs	0.23776	0.0351186	Up
30057	Timm8b	0.2843	0.0351411	Up
12161	Bmp6	0.363337	0.0352161	Up
66681	Pgm1	0.348773	0.0356407	Up
108995	Tbc1d10c	1.42011	0.0358277	Up
101056136	Gm17026	1.87129	0.0361142	Up
12235	Bub1	1.56127	0.0361189	Up
328830	A530064D06Rik	1.99153	0.036101	Up
69156	Comtd1	0.556187	0.0363414	Up
12913	Creb3	0.322535	0.0363912	Up
11783	Apaf1	0.534101	0.0367301	Up
56318	Acpp	0.386187	0.0367088	Up
624219	Angptl8	0.933844	0.0367503	Up
270685	Mthfd1l	0.739588	0.036916	Up
24014	Rnasel	0.882706	0.0376885	Up
12070	Ngfrap1	0.421304	0.0377242	Up
212980	Slc45a3	0.518099	0.0377453	Up
14107	Fat1	0.378582	0.0377932	Up
330485	Tmem145	2.83568	0.0379595	Up
225363	Etf1	0.370545	0.0380545	Up
54353	Skap2	0.32391	0.0381045	Up
14620	Gjb3	2.10388	0.0382786	Up
110310	Krt7	0.458396	0.0385259	Up
17171	Mas1	1.42846	0.0383992	Up
27060	Tcirg1	0.608104	0.0384944	Up
66411	Tbcb	0.311701	0.0384895	Up
77609	Ccdc151	0.650324	0.0385098	Up
78330	Ndufv3	0.278415	0.0384879	Up
12753	Clock	0.313199	0.0386949	Up
19384	Ran	0.243766	0.0386874	Up
140577	Ankrd6	0.591069	0.0388119	Up
57757	Pglyrp2	2.21021	0.0387805	Up
68323	Nudt22	0.457205	0.0387498	Up
229898	Gbp5	0.615904	0.0388978	Up
18817	Plk1	0.93395	0.0389551	Up
53322	Nucb2	0.370472	0.0391066	Up
13131	Dab1	0.761096	0.039252	Up
20090	Rps29	0.350012	0.0393785	Up
219148	Fam167a	1.03401	0.0393342	Up
71946	Endod1	0.637533	0.0394996	Up
12544	Cdc45	0.918626	0.0396238	Up
78781	Zc3hav1	0.492036	0.0395982	Up
12266	C3	1.36303	0.0398192	Up
16398	Itga2	2.13201	0.039733	Up
434484	Sp140	0.709679	0.0398261	Up
68020	Apopt1	0.334915	0.0398306	Up
73828	Dcaf4	0.509922	0.0396925	Up
21924	Tnnc1	1.09746	0.0399499	Up
14751	Gpi1	0.334756	0.0401343	Up
19215	Ptgds	0.83182	0.0403112	Up
107272	Psat1	0.449167	0.0403497	Up
654824	Ankrd37	1.02359	0.0404166	Up
67867	Lrrc28	0.430548	0.0404408	Up
19354	Rac2	0.523411	0.0405682	Up
194655	Klf11	0.563967	0.0405894	Up
66815	Ccdc109b	1.54175	0.0407527	Up
74748	Slamf8	1.18465	0.0410593	Up
12502	Cd3g	1.18822	0.041238	Up
13836	Epha2	0.727144	0.0413834	Up
22272	Uqcrq	0.454077	0.0414951	Up
19718	Rfc2	0.315466	0.0415606	Up
231821	Adap1	0.527389	0.041605	Up
69146	Gsdmd	0.723171	0.0416894	Up
218639	Arl15	0.407904	0.0419002	Up
233107	Kctd15	0.611715	0.0420536	Up
78317	Ccdc88b	0.9479	0.0421729	Up
19241	Tmsb4x	0.348479	0.0422224	Up
54141	Spag5	1.72169	0.0422767	Up
71398	5430427O19Rik	1.41392	0.0423308	Up
73834	Atp6v1d	0.241352	0.042449	Up
67701	Wfdc2	0.511499	0.0426102	Up
224840	Treml4	1.78135	0.042721	Up
11833	Aqp8	1.42444	0.0431292	Up
13429	Dnm1	0.901954	0.04293	Up
66705	Dnase1l2	1.61875	0.0431765	Up
69480	Ttc9	0.884828	0.043142	Up
70435	Inf2	0.530836	0.0428984	Up
71994	Cnn3	0.251739	0.0430233	Up
12273	C5ar1	0.810446	0.0433473	Up
18510	Pax8	0.490582	0.0434867	Up
70123	2210013O21Rik	0.44808	0.0435145	Up
240055	Neurl1b	0.57338	0.0436307	Up
58233	Dnaja4	0.441369	0.0435768	Up
11858	Rnd2	0.623951	0.0437825	Up
21418	Tfap2a	0.62779	0.0437752	Up
79456	Recql4	1.48067	0.0438149	Up
73804	Kif2c	1.30086	0.0439097	Up
215113	Slc43a2	0.442419	0.0440287	Up
73711	Mvb12a	0.414064	0.0440489	Up
74048	Vsir	0.47439	0.0440056	Up
17161	Maoa	0.365606	0.0443521	Up
232449	Dera	0.360566	0.0443236	Up
67053	Rpp14	0.409683	0.0443337	Up
69941	2810408I11Rik	1.22707	0.0443421	Up
13178	Dck	0.496912	0.0444496	Up
23970	Pacsin2	0.237582	0.0444154	Up
15374	Hn1	0.476932	0.0447184	Up
433904	Ociad2	0.56566	0.0446852	Up
27414	Sergef	0.421339	0.0449452	Up
236451	Phf11b	0.779388	0.0455232	Up
83408	Gimap3	0.758242	0.0457037	Up
14120	Fbp2	0.438255	0.045808	Up
16565	Kif21b	0.983803	0.0457814	Up
18035	Nfkbia	0.48157	0.045781	Up
545539	Gm15417	0.708263	0.0459815	Up
72074	Anks4b	0.272269	0.0460614	Up
110078	Pygb	0.373976	0.0461014	Up
235542	Ppp2r3a	0.329275	0.0461307	Up
27214	Dbf4	0.674702	0.0461634	Up
16418	Eif6	0.34312	0.0463436	Up
210808	Lacc1	0.62924	0.0463165	Up
12503	Cd247	1.26652	0.0466736	Up
14628	Ostm1	0.296334	0.0468105	Up
14042	Ext1	0.283875	0.0471775	Up
12045	Bcl2a1b	1.41956	0.047437	Up
20849	Stat4	1.49595	0.0473377	Up
68278	Ddx39	0.407033	0.0474091	Up
77106	Tmem181a	0.433899	0.047267	Up
67856	Echdc3	0.677019	0.0475792	Up
67952	Tomm20	0.24022	0.0477427	Up
140579	Elmo2	0.367784	0.0481307	Up
15019	H2-Q8	1.75762	0.0481254	Up
56459	Sae1	0.292431	0.048128	Up
434223	Gm1966	0.462091	0.0483222	Up
68375	Ndufa8	0.349063	0.0483672	Up
74192	Arpc5l	0.268675	0.0483915	Up
109648	Npy	1.02779	0.0486704	Up
110323	Cox6b1	0.299587	0.0485504	Up
12909	Crcp	0.314162	0.0490512	Up
18768	Pkib	0.846402	0.048705	Up
22635	Zan	1.37002	0.04891	Up
242864	Napepld	0.460453	0.0489239	Up
57875	Angptl4	0.703406	0.0486164	Up
666899	Gm12191	0.545984	0.0487386	Up
68743	Anln	0.832072	0.0488645	Up
21789	Tfpi2	0.467822	0.0492536	Up
12448	Ccne2	0.741873	0.0495459	Up
20847	Stat2	0.380475	0.0494898	Up
26398	Map2k4	0.25961	0.0494849	Up
230787	Themis2	0.91034	0.049581	Up
23849	Klf6	0.368537	0.0496747	Up
14593	Ggps1	0.478532	0.0498226	Up
69178	Snx5	0.227115	0.0499609	Up

## Sheet: Down
The down-regulated genes in DM group vs Con group
Gene ID	Gene Name	log2FC	P.Value	Group
15186	Hdc	-2.53163	1.22063e-44	Down
622229	Gm6300	-6.04612	1.94382e-32	Down
16069	Jchain	-2.53598	6.20606e-17	Down
13123	Cyp7b1	-2.15923	6.54603e-14	Down
12700	Cish	-1.3155	1.76548e-13	Down
216233	Socs2	-1.37953	2.41213e-13	Down
236149	Slc22a26	-2.6659	2.52408e-13	Down
56838	Ccl28	-1.88273	5.9811e-12	Down
224419	Map3k7cl	-0.883556	1.4876e-10	Down
12291	Cacna1g	-1.6967	1.60736e-10	Down
328561	Apol10b	-3.34957	1.67775e-10	Down
245643	Frmpd3	-2.31836	7.34743e-10	Down
78894	Aacs	-1.07883	1.36911e-09	Down
17071	Ly6f	-2.65364	1.82598e-09	Down
19659	Rbp1	-1.5903	2.49099e-09	Down
72244	1600014C10Rik	-0.954501	9.54459e-09	Down
16485	Kcna1	-3.58239	1.08206e-08	Down
17313	Mgp	-0.981266	1.48069e-08	Down
16425	Itih2	-2.51308	2.15379e-08	Down
16956	Lpl	-1.20385	4.40537e-08	Down
232345	A2m	-3.46745	5.46965e-08	Down
22066	Trpc4	-4.45356	5.80242e-08	Down
104816	Aspg	-0.947414	6.52513e-08	Down
624759	Gm20752	-1.17104	7.62167e-08	Down
18829	Ccl21a	-1.45468	1.05952e-07	Down
71670	Acy3	-0.890327	1.06432e-07	Down
16005	Igfals	-1.06886	1.11857e-07	Down
57266	Cxcl14	-1.38798	1.38517e-07	Down
94071	Clec2h	-0.919401	4.89432e-07	Down
230857	Ece1	-0.657202	6.41621e-07	Down
116847	Prelp	-0.92385	6.71502e-07	Down
16009	Igfbp3	-1.19593	6.82948e-07	Down
18162	Npr3	-0.947729	7.92071e-07	Down
53883	Celsr2	-0.58801	1.05205e-06	Down
56336	B4galt5	-1.05864	1.07408e-06	Down
380683	Sec14l3	-3.35253	2.6353e-06	Down
74488	Lrrc15	-2.56869	3.032e-06	Down
327768	A330049N07Rik	-1.35348	3.25845e-06	Down
330064	Slc5a6	-1.47229	3.24954e-06	Down
57742	Abhd1	-1.19829	4.75369e-06	Down
71781	Slc16a14	-1.13444	5.25523e-06	Down
15357	Hmgcr	-1.54766	5.46567e-06	Down
319800	Slc22a30	-1.41911	7.49497e-06	Down
58809	Rnase4	-1.26567	7.73499e-06	Down
51902	Rnf24	-2.773	8.52876e-06	Down
68428	Steap3	-1.11074	9.14601e-06	Down
215445	Rab11fip3	-0.542495	9.73412e-06	Down
12095	Bglap3	-1.05002	1.15917e-05	Down
218203	Mylip	-0.685217	1.1602e-05	Down
14733	Gpc1	-0.754088	1.1993e-05	Down
27528	Nrep	-1.39371	1.25875e-05	Down
24055	Sh3bp2	-0.909743	1.34191e-05	Down
22351	Vill	-0.724984	1.37343e-05	Down
14362	Fzd1	-0.683713	1.60293e-05	Down
246221	Mpst	-0.720505	2.06291e-05	Down
19259	Ptpn5	-2.69629	2.77243e-05	Down
11808	Apoa4	-1.15263	2.86874e-05	Down
211401	Mtss1	-0.57241	2.86843e-05	Down
70757	Hacd2	-0.576048	2.97563e-05	Down
226791	Lyplal1	-0.935017	3.53816e-05	Down
110959	Nudt19	-0.60636	3.73371e-05	Down
64697	Keg1	-0.766443	4.49991e-05	Down
218294	Cdc14b	-0.746898	5.11717e-05	Down
209584	Tyw3	-0.826837	5.54427e-05	Down
50780	Rgs3	-0.847244	5.51442e-05	Down
20315	Cxcl12	-0.662764	5.66315e-05	Down
320311	Rnf152	-0.673749	6.07241e-05	Down
53419	Corin	-1.57183	6.05903e-05	Down
100861531	Rn45s	-1.30017	6.39401e-05	Down
54485	Dll4	-1.25903	6.37355e-05	Down
216454	BC089597	-0.940136	6.74388e-05	Down
22242	Umod	-1.38061	6.92429e-05	Down
14104	Fasn	-1.239	7.12168e-05	Down
13356	Dgcr2	-0.475496	7.17854e-05	Down
246228	Vwa1	-0.915005	7.84693e-05	Down
110257	Hba-a2	-5.61834	8.6056e-05	Down
207911	Mchr1	-1.9109	8.77735e-05	Down
17691	Sik1	-0.961693	9.15527e-05	Down
11898	Ass1	-0.618873	9.34714e-05	Down
228869	Ncoa5	-0.656023	9.47355e-05	Down
16000	Igf1	-1.24493	9.52275e-05	Down
21816	Tgm1	-1.00995	9.72596e-05	Down
11727	Ang	-1.66271	9.84268e-05	Down
109280	Slc22a13b-ps	-0.854737	0.000101338	Down
15495	Hsd3b4	-0.96462	0.000107728	Down
271711	Tmem169	-0.792605	0.000113983	Down
14560	Gdf10	-1.26026	0.000122036	Down
12835	Col6a3	-0.963453	0.000146485	Down
105887	Ugt3a1	-1.1153	0.000173165	Down
67254	2900011O08Rik	-2.1186	0.000179947	Down
68070	Pdzd2	-0.59009	0.000186252	Down
16552	Kif12	-0.527367	0.000188925	Down
14609	Gja1	-0.935357	0.000203768	Down
108075	Ltbp4	-0.645459	0.000206191	Down
12837	Col8a1	-1.02666	0.000235452	Down
18628	Per3	-0.686562	0.000235161	Down
56458	Foxo1	-0.595403	0.000242331	Down
116939	Pnpla3	-2.0021	0.000247331	Down
217721	Mfsd7c	-0.689693	0.000256824	Down
18933	Prrx1	-1.1925	0.000279443	Down
17918	Myo5a	-1.05138	0.000292946	Down
13086	Cyp2a4	-1.10306	0.000295839	Down
16010	Igfbp4	-0.675966	0.000315579	Down
66396	Ccdc82	-1.02739	0.000317818	Down
66255	Hsbp1l1	-0.907237	0.000331646	Down
18816	Serpinf2	-0.906585	0.000334565	Down
233246	Ano5	-2.02995	0.00035171	Down
13170	Dbp	-0.77361	0.000369951	Down
70025	Acot7	-0.806514	0.000371154	Down
11819	Nr2f2	-0.514203	0.000398901	Down
56484	Foxo3	-0.589647	0.000397842	Down
79235	Lrat	-1.12768	0.000404167	Down
435965	Lrp3	-0.727222	0.000409069	Down
320078	Olfml2b	-1.71836	0.00043613	Down
17385	Mmp11	-0.97169	0.000450183	Down
50770	Atp11a	-0.95204	0.000456722	Down
380712	Tlcd2	-1.062	0.000460919	Down
20564	Slit3	-1.19076	0.000462625	Down
12819	Col15a1	-0.840018	0.000468265	Down
252972	Tpcn1	-0.439262	0.000467495	Down
280645	B3gat2	-0.586656	0.000472259	Down
626058	E330020D12Rik	-0.86583	0.000516819	Down
381157	Greb1l	-0.749572	0.000518646	Down
330409	Cecr2	-0.836021	0.000528239	Down
15220	Foxq1	-0.583716	0.00054676	Down
229699	Slc16a4	-1.03048	0.000551599	Down
14245	Lpin1	-0.502713	0.000563003	Down
100303732	Zfp967	-1.30616	0.000565829	Down
108657	Rnpepl1	-0.466397	0.000569004	Down
15129	Hbb-b1	-1.1402	0.000578707	Down
15130	Hbb-b2	-1.12531	0.000599718	Down
613258	A730017L22Rik	-0.874285	0.000621173	Down
231093	Agbl5	-0.530719	0.000625472	Down
667962	Zfp966	-1.2984	0.000653401	Down
216848	Chd3	-0.480371	0.00074542	Down
13047	Cux1	-0.398117	0.00075942	Down
239250	Slitrk6	-1.69407	0.000818824	Down
11364	Acadm	-0.853691	0.000836704	Down
75552	Paqr9	-0.54517	0.000835121	Down
234076	Tmco3	-0.503304	0.000929688	Down
13121	Cyp51	-0.85277	0.000938965	Down
22227	Ucp1	-8.45181	0.000945136	Down
14629	Gclc	-0.689002	0.000953531	Down
21452	Tcn2	-0.463049	0.000981679	Down
66650	Nepn	-0.899347	0.00099421	Down
228543	Rhov	-1.08148	0.00105355	Down
20563	Slit2	-0.581138	0.00106293	Down
30806	Adamts8	-1.5284	0.00107385	Down
72002	Slc39a5	-0.564732	0.0011203	Down
102634913	Gm16070	-1.11553	0.00115062	Down
268595	D430019H16Rik	-1.2842	0.00114957	Down
14786	Grb7	-0.364111	0.00121164	Down
626832	Gm6710	-0.688311	0.00121844	Down
19378	Aldh1a2	-0.974137	0.00125328	Down
74482	Ifitm7	-1.98589	0.00130172	Down
98193	Dcaf8	-0.420115	0.00129904	Down
108114	Slc22a7	-1.82691	0.00130677	Down
83453	Chrdl1	-1.3761	0.00134325	Down
207592	Tbc1d16	-0.49834	0.0014106	Down
12374	Casr	-0.570756	0.00148093	Down
71768	Vwce	-0.711569	0.00151362	Down
407243	Tmem189	-0.357348	0.00152017	Down
70044	Tut1	-0.531959	0.00152939	Down
12491	Cd36	-0.7887	0.00153979	Down
319317	Snhg11	-1.18279	0.00154197	Down
56808	Cacna2d2	-0.785223	0.00155047	Down
74315	Rnf145	-0.551278	0.00157767	Down
11489	Adam12	-1.09835	0.00158721	Down
53972	Ngef	-0.531454	0.00161896	Down
109154	Mlec	-0.461942	0.00169338	Down
234669	Ces2b	-1.12545	0.00183103	Down
215693	Zmat1	-0.722237	0.00192214	Down
12821	Col17a1	-1.91006	0.00195062	Down
19701	Ren1	-0.83762	0.00195138	Down
208715	Hmgcs1	-0.495037	0.0019816	Down
98314	D2hgdh	-0.589477	0.00206584	Down
105355	Slc17a3	-0.800405	0.00207948	Down
19049	Ppp1r1b	-0.740408	0.00209952	Down
64385	Cyp4f14	-0.975955	0.00212329	Down
214642	Cped1	-0.668301	0.00212952	Down
67468	Mmd	-0.581409	0.00218767	Down
229541	Dennd4b	-0.783833	0.00223332	Down
231214	Cc2d2a	-0.566433	0.00233689	Down
26557	Homer2	-0.943119	0.00235759	Down
209378	Itih5	-0.729322	0.00256895	Down
21685	Tef	-0.389185	0.00261573	Down
17436	Me1	-0.365571	0.00263429	Down
26456	Sema4g	-0.465279	0.00267926	Down
94089	Trim7	-0.716355	0.00273559	Down
17181	Matn2	-0.796072	0.0027939	Down
64435	Fcamr	-1.48854	0.00280791	Down
14585	Gfra1	-0.690383	0.00284023	Down
18596	Pdgfrb	-0.540737	0.00299479	Down
20977	Syp	-0.734694	0.00299417	Down
246691	Prok1	-1.74223	0.00309647	Down
666680	Gm8234	-0.77815	0.00311046	Down
16510	Kcnh1	-1.86516	0.0032309	Down
13371	Dio2	-3.29257	0.0033066	Down
28109	D10Wsu102e	-0.484637	0.00332332	Down
235050	Zfp810	-0.567159	0.00346328	Down
59049	Slc22a17	-0.658719	0.00363366	Down
20851	Stat5b	-0.443529	0.00364037	Down
21961	Tns1	-0.319231	0.00372547	Down
60527	Fads3	-0.406073	0.00376997	Down
13730	Emp1	-0.554826	0.00391797	Down
71338	Tprg	-3.97606	0.00393255	Down
22123	Psmd3	-0.387585	0.00398792	Down
81799	C1qtnf3	-0.909556	0.00411503	Down
52468	Ctdsp2	-0.383444	0.00412202	Down
12425	Cckar	-0.710119	0.00413938	Down
216453	Rdh19	-1.82768	0.00415459	Down
71707	Ubiad1	-0.621421	0.00420301	Down
56811	Dkk2	-0.613036	0.00422013	Down
54634	Magix	-0.64805	0.00424564	Down
72055	Slc38a10	-0.442714	0.00429631	Down
94185	Tnfrsf21	-0.505867	0.00432392	Down
72948	Tppp	-0.71603	0.00436568	Down
208043	Setd1b	-0.438722	0.00439124	Down
16911	Lmo4	-0.371252	0.00444595	Down
142682	Zcchc14	-0.442333	0.0045117	Down
240675	Vwa2	-1.00427	0.00457185	Down
20354	Sema4d	-0.351434	0.0046117	Down
17131	Smad7	-0.529625	0.00472702	Down
353342	Peg13	-0.447121	0.00471323	Down
68352	Aspdh	-0.613001	0.00473448	Down
19273	Ptpru	-0.67018	0.00476776	Down
17540	Mrvi1	-1.06131	0.0048151	Down
64293	Stk32b	-0.672184	0.00489209	Down
57740	Stk32c	-1.452	0.00492246	Down
13875	Erf	-0.380706	0.00495424	Down
213673	9530068E07Rik	-0.337769	0.00499733	Down
19731	Rgl1	-0.523652	0.00516099	Down
53374	Chst3	-1.55354	0.00515796	Down
53901	Rcan2	-0.47876	0.00515254	Down
360213	Trim46	-0.752761	0.00524205	Down
219228	Pcdh17	-0.591972	0.00527618	Down
384783	Irs2	-0.606655	0.00530886	Down
224650	Anks1	-0.374224	0.00541389	Down
240185	9430020K01Rik	-0.436012	0.00540402	Down
69787	Anxa13	-0.900929	0.00556226	Down
14011	Etv6	-0.394397	0.00560589	Down
109270	Prr5	-0.515705	0.00563234	Down
56508	Rapgef4	-0.586256	0.00569672	Down
73100	2900092D14Rik	-0.610518	0.00569156	Down
218103	Slc17a2	-1.15142	0.00574654	Down
16011	Igfbp5	-0.35554	0.0059759	Down
21412	Tcf21	-0.55344	0.00599633	Down
18044	Nfya	-0.452859	0.00604168	Down
57778	Fmnl1	-0.491952	0.00603806	Down
338350	Acad12	-0.565896	0.00606127	Down
332942	Gm853	-0.846067	0.00609267	Down
18993	Pou3f3	-0.478949	0.00611217	Down
18208	Ntn1	-0.417056	0.00617702	Down
78212	Rbm46os	-1.39702	0.00620202	Down
68453	Gpihbp1	-0.830867	0.0062622	Down
71690	Esm1	-1.80277	0.00629376	Down
373864	Col27a1	-0.584386	0.00633285	Down
21885	Tle1	-0.516917	0.00646105	Down
12050	Bcl2l2	-0.325204	0.00647967	Down
59009	Sh3rf1	-0.51032	0.00657537	Down
170753	Zfp704	-0.400123	0.00663757	Down
279706	Nup62cl	-1.55693	0.00666544	Down
105859	Csdc2	-0.758246	0.00676011	Down
209176	Ido2	-0.819911	0.00677369	Down
21906	Otop1	-4.51855	0.00679293	Down
100038514	Gm11837	-1.12435	0.00680631	Down
16147	Ihh	-0.59675	0.00684227	Down
102570	Slc22a13	-0.636325	0.00686295	Down
433022	Plcxd2	-0.880113	0.00691026	Down
53614	Reck	-0.83733	0.0070166	Down
70551	Tmtc4	-0.662842	0.00712872	Down
107476	Acaca	-0.711002	0.00715194	Down
16150	Ikbkb	-0.398758	0.00718084	Down
20533	Slc4a1	-0.704624	0.00719552	Down
58198	Sall1	-0.422104	0.00719998	Down
320024	Nceh1	-0.681	0.00729734	Down
77996	Cutal	-0.374185	0.00728911	Down
12614	Celsr1	-0.478311	0.0073156	Down
268973	Nlrc4	-1.24401	0.00733751	Down
100042166	Gm3704	-1.0065	0.00735077	Down
57138	Slc12a5	-1.18409	0.00743614	Down
55932	Gbp3	-0.460589	0.00750416	Down
74318	Hopx	-0.983091	0.00753037	Down
20597	Smpd1	-0.351389	0.00765841	Down
66983	Zfp830	-0.417642	0.00765647	Down
104111	Adcy3	-1.37292	0.00767504	Down
16483	Kap	-2.83374	0.00781518	Down
434674	Slc22a28	-0.925213	0.00782295	Down
230161	Acnat1	-0.4081	0.00786089	Down
212965	BC024386	-0.650254	0.00803991	Down
26432	Plod2	-0.718876	0.00806799	Down
170644	Ubn1	-0.368466	0.00823654	Down
14595	B4galt1	-0.54042	0.00841499	Down
217116	Spata20	-2.20984	0.00845197	Down
70012	Cep85	-0.511815	0.00846247	Down
14254	Flt1	-0.48223	0.00847811	Down
65112	Pmepa1	-0.560825	0.00850412	Down
108154	Adamts6	-0.684493	0.00890835	Down
12869	Cox8b	-1.49601	0.00890372	Down
108148	Galnt2	-0.311255	0.00941407	Down
12978	Csf1r	-0.564206	0.00939108	Down
14186	Fgfr4	-0.461375	0.00940296	Down
16192	Il5ra	-0.924726	0.00943025	Down
17306	Sypl2	-0.61684	0.0093873	Down
26412	Map4k2	-0.383888	0.0094249	Down
277154	Nynrin	-0.70877	0.0094604	Down
338417	Scgb1c1	-1.63235	0.00960335	Down
19228	Pth1r	-0.455615	0.0096873	Down
16764	Aff3	-1.51761	0.00973854	Down
76654	Upp2	-0.695376	0.00974504	Down
68021	Bphl	-0.407896	0.00977305	Down
17865	Mybl2	-0.985168	0.00978796	Down
104080	Nxph4	-1.09263	0.00981684	Down
72344	Usp36	-0.468611	0.0098438	Down
74045	Slc36a1os	-0.779358	0.00984925	Down
77604	Rbm12b2	-0.494665	0.00985536	Down
77031	Slc9a8	-1.52877	0.00988651	Down
71137	Rfx4	-1.43279	0.00992104	Down
20379	Sfrp4	-1.69108	0.00995015	Down
14725	Lrp2	-0.771184	0.0100289	Down
18975	Polg	-0.393626	0.0100361	Down
338403	Cndp1	-0.696145	0.0102854	Down
24069	Sufu	-0.406861	0.0104422	Down
67198	Spats2l	-0.809704	0.0104844	Down
78309	Cul9	-0.414413	0.0105727	Down
66065	Hsd17b14	-0.619994	0.010697	Down
76477	Pcolce2	-1.12666	0.01075	Down
20703	Serpina1d	-1.44501	0.0107906	Down
78252	Nxpe2	-3.33825	0.0109886	Down
13136	Cd55	-0.62137	0.0111042	Down
242509	Bnc2	-0.572331	0.0111272	Down
68260	Trmt12	-0.640556	0.0111174	Down
69582	Plekhm2	-0.318172	0.0111245	Down
70762	Dclk2	-1.14246	0.0111252	Down
13024	Ctla2a	-0.559634	0.0111682	Down
69786	Tprkb	-0.355641	0.0113794	Down
20502	Slc16a2	-0.543093	0.0114528	Down
66873	Tril	-0.58554	0.0114507	Down
14264	Fmod	-0.954945	0.011591	Down
16880	Lifr	-0.411629	0.0117057	Down
26564	Ror2	-0.694961	0.0117104	Down
15446	Hpgd	-0.921002	0.0118344	Down
71755	Dhdh	-0.638512	0.0120125	Down
76260	Ttc8	-0.536055	0.0121229	Down
27410	Abca3	-0.513381	0.012277	Down
71754	Cyp2d40	-1.40925	0.0123815	Down
381375	Dfnb59	-1.07975	0.0124224	Down
16502	Kcnc1	-2.94227	0.0125234	Down
18626	Per1	-0.64606	0.0125434	Down
75665	Ccdc64	-0.695404	0.0126031	Down
14387	Gaa	-0.322632	0.0126875	Down
71198	Otud1	-0.522144	0.0127811	Down
68644	Abhd14a	-0.572216	0.0128273	Down
224824	Pex6	-0.416428	0.0128815	Down
53376	Usp2	-0.488663	0.0129447	Down
63830	Kcnq1ot1	-0.545477	0.0129541	Down
210463	Slc22a22	-0.65173	0.0129993	Down
23966	Tenm4	-0.997719	0.0129897	Down
432530	Adcy1	-0.586389	0.0130537	Down
66816	Thap2	-0.418813	0.013122	Down
110213	Tmbim6	-0.332236	0.0131524	Down
111175	Pecr	-0.409417	0.0133127	Down
434198	B130024G19Rik	-0.94046	0.013249	Down
75400	Defb29	-0.552721	0.0132571	Down
14598	Ggt1	-0.387405	0.013377	Down
269878	Megf8	-0.341244	0.0134357	Down
20788	Srebf2	-0.309895	0.013515	Down
233765	Plekha7	-0.389485	0.0135767	Down
16661	Krt10	-0.651765	0.0137828	Down
21944	Tnfsf12	-0.549423	0.0137562	Down
226144	Erlin1	-0.421524	0.0137685	Down
52065	Mfhas1	-0.334147	0.0137182	Down
50794	Klf13	-0.373097	0.0138352	Down
71911	Bdh1	-0.695601	0.0138678	Down
75705	Eif4b	-0.315303	0.0139022	Down
52639	Wipi1	-0.410401	0.0141462	Down
15931	Ids	-0.345773	0.0143323	Down
207683	Igsf11	-0.516973	0.0145171	Down
244650	Phlpp2	-0.451065	0.0146341	Down
11835	Ar	-0.433807	0.0146507	Down
15496	Hsd3b5	-1.30456	0.014699	Down
60455	Tmem8	-0.518688	0.0147162	Down
13631	Eef2k	-0.572142	0.0147727	Down
210172	Zfp526	-0.507657	0.0148341	Down
665574	Gm7694	-0.400292	0.0148473	Down
225339	Ammecr1l	-0.335153	0.0148991	Down
664849	Gm7367	-0.491698	0.0150002	Down
100616095	Snhg18	-0.394981	0.015095	Down
66277	Klf15	-0.330472	0.0150657	Down
17879	Myh1	-1.43517	0.015132	Down
77053	Sun1	-0.366029	0.0151524	Down
83924	Gpr137b	-0.366379	0.0151423	Down
100037283	Rnaset2a	-0.373097	0.0152068	Down
235386	Hykk	-0.624516	0.0152488	Down
71522	Ggt6	-0.550203	0.015243	Down
18984	Por	-0.389736	0.0154925	Down
52609	Cbx7	-0.450158	0.0154964	Down
231464	Cnot6l	-0.334511	0.0157438	Down
627081	Xlr5b	-3.13634	0.0157818	Down
11421	Ace	-1.23515	0.0158409	Down
100504601	Gm16702	-0.762758	0.0159312	Down
628308	Zfp970	-0.486996	0.0159158	Down
27419	Naglu	-0.369665	0.0160931	Down
14268	Fn1	-0.830538	0.0161156	Down
71985	Acad10	-0.354299	0.0161401	Down
70979	Fancd2os	-1.19137	0.0161828	Down
269181	Mgat4a	-0.625991	0.0163468	Down
235300	Tmem136	-0.483078	0.0164879	Down
331474	Rgag4	-0.582336	0.0165128	Down
14619	Gjb2	-0.406577	0.0170253	Down
76877	Rab36	-0.988762	0.0170565	Down
103677	Smg6	-0.369819	0.0171618	Down
14813	Grin2c	-1.5954	0.0172228	Down
67916	Plpp3	-0.331085	0.0172394	Down
76267	Fads1	-0.37013	0.0172028	Down
78885	Coro7	-0.381631	0.0172243	Down
68539	Tmem109	-0.424089	0.0172805	Down
14081	Acsl1	-0.321351	0.0173725	Down
545370	Hmcn1	-1.14156	0.0173598	Down
56220	Zfp386	-0.535593	0.0176629	Down
230103	Npr2	-0.456695	0.017798	Down
74478	Snx29	-0.6723	0.0182055	Down
19013	Ppara	-0.566376	0.0182977	Down
236900	Pdk3	-0.510943	0.0184795	Down
327766	Tmem26	-0.818136	0.0184878	Down
64074	Smoc2	-0.899483	0.0184851	Down
217203	Tmem106a	-0.388868	0.0185621	Down
13992	Khdrbs3	-0.475633	0.0186018	Down
242484	D630039A03Rik	-0.410278	0.0190793	Down
66573	Dzip1	-0.520436	0.0191038	Down
102635415	Halr1	-0.679286	0.0191786	Down
27056	Irf5	-0.558033	0.0191647	Down
26879	B3galnt1	-0.895423	0.0193707	Down
52815	Ldhd	-0.386062	0.0193728	Down
14184	Fgfr3	-0.465474	0.0194271	Down
83961	Nrg4	-1.17321	0.0194711	Down
57349	Ppbp	-1.68887	0.0195267	Down
72611	Zfp655	-0.386073	0.0197282	Down
231855	Ap5z1	-0.439411	0.0198046	Down
231912	Katnal1	-0.495894	0.0198483	Down
102632492	Gm30551	-0.722935	0.0200275	Down
100043456	Gm10681	-0.645901	0.0202023	Down
102631730	4930512M02Rik	-1.01482	0.020215	Down
66179	Ogfod3	-0.395481	0.0202925	Down
77582	Mboat7	-0.310227	0.0203571	Down
71007	D7Ertd443e	-1.06884	0.0205686	Down
73458	Aldh3b3	-1.77202	0.0205497	Down
74338	Slc6a19	-0.366919	0.0205429	Down
192734	Lrrc75b	-0.658219	0.0207104	Down
79202	Tnfrsf22	-0.453917	0.0207302	Down
320152	4930412C18Rik	-1.36431	0.0208602	Down
235132	Zbtb44	-0.484376	0.020961	Down
76901	Jade2	-0.340685	0.0211313	Down
14431	Gamt	-0.547821	0.0212086	Down
333050	Ksr2	-0.840393	0.0213471	Down
73173	Pcdh18	-0.929892	0.0214317	Down
110877	Slc18a1	-0.39302	0.0214996	Down
272428	Acsm5	-0.415859	0.0215357	Down
70676	Gulp1	-0.625249	0.0215278	Down
227619	Man1b1	-0.310926	0.0217034	Down
269003	Sap130	-0.386628	0.0217521	Down
110385	Pde4c	-0.2817	0.0217996	Down
18430	Oxtr	-1.60351	0.0218712	Down
272589	Tbcel	-0.321995	0.0218847	Down
68817	Ddi2	-0.338676	0.0219078	Down
20446	St6galnac2	-0.398561	0.0219325	Down
407800	Ecm2	-0.667366	0.0220199	Down
53627	Porcn	-0.502553	0.0220179	Down
67338	Rffl	-0.355827	0.0220372	Down
68703	Rere	-0.296665	0.0219948	Down
17309	Mgat3	-0.427901	0.0220953	Down
106894	Hmgxb3	-0.326855	0.0222122	Down
14618	Gjb1	-0.409492	0.0222366	Down
77583	Notum	-0.540613	0.0222436	Down
208076	Pknox2	-0.770046	0.0223065	Down
212190	Ubxn10	-0.54532	0.0223213	Down
235907	Zfp65	-0.491289	0.0223712	Down
242109	Zfp697	-0.379892	0.0223214	Down
68725	1110032F04Rik	-1.21483	0.0223752	Down
14673	Gna12	-0.338055	0.0224221	Down
232370	Clstn3	-1.76298	0.0224163	Down
229055	Zbtb10	-0.409903	0.0229361	Down
223666	Arhgap39	-0.503115	0.0230187	Down
69134	Fam25c	-0.844416	0.0231597	Down
118446	Gjc3	-0.7698	0.0232216	Down
216156	Wdr18	-0.396075	0.0232137	Down
14348	Fut9	-0.545294	0.0232439	Down
319929	A630076J17Rik	-1.15698	0.023328	Down
67213	Cmtm6	-0.289187	0.0236679	Down
58246	Slc35b4	-0.319618	0.0238447	Down
19655	Rbmx	-0.315808	0.0238946	Down
217258	Abca8a	-0.590592	0.0240539	Down
77569	Limch1	-0.457118	0.024155	Down
71733	Susd2	-0.404434	0.0243785	Down
226999	Slc9a2	-0.389432	0.0244517	Down
68614	Letmd1	-0.339096	0.0245908	Down
624866	Lekr1	-0.722329	0.0246598	Down
380882	Gm906	-0.96549	0.0247041	Down
26458	Slc27a2	-0.439424	0.0247498	Down
619715	Gm6093	-0.877076	0.024757	Down
237256	Zc3h12d	-0.969711	0.0250005	Down
216850	Kdm6b	-0.371842	0.0250749	Down
18295	Ogn	-0.394647	0.0251666	Down
208177	Phldb2	-0.323957	0.0251283	Down
14388	Gab1	-0.395415	0.0253421	Down
56530	Cnpy2	-0.366183	0.0253536	Down
83925	Trps1	-0.470789	0.0254062	Down
12829	Col4a4	-0.37194	0.0256923	Down
219140	Spata13	-0.357253	0.0257001	Down
13866	Erbb2	-0.343733	0.0258014	Down
74158	Josd1	-0.395834	0.0258765	Down
75259	4930556M19Rik	-0.63761	0.0258282	Down
16452	Jak2	-0.558552	0.0265431	Down
78255	Ralgps2	-0.631488	0.0265453	Down
224008	Spidr	-1.56478	0.0266514	Down
226123	Morn4	-0.388723	0.0267167	Down
11732	Ank	-0.421939	0.0268949	Down
16468	Jarid2	-0.388704	0.0269825	Down
17022	Lum	-0.932038	0.0268932	Down
434203	Slc28a1	-0.52509	0.0269458	Down
56504	Srpk3	-2.22583	0.0270148	Down
239833	Lmln	-0.7555	0.0270714	Down
22411	Wnt11	-1.6727	0.027221	Down
624549	Gm29683	-0.831983	0.0272638	Down
16504	Kcnc3	-0.415498	0.027294	Down
20238	Atxn1	-0.407364	0.0273284	Down
11481	Acvr2b	-0.415261	0.0274608	Down
19206	Ptch1	-0.33345	0.0274403	Down
228061	Agps	-0.487199	0.0274715	Down
225049	Ttc7	-0.33286	0.027537	Down
241794	Kcng1	-2.21908	0.0278356	Down
239337	Adamts12	-2.29149	0.0279377	Down
72324	Plxdc1	-1.78832	0.0280036	Down
77629	Sphkap	-2.52468	0.0280102	Down
329739	Fam102b	-0.385464	0.0281176	Down
69748	Aldh16a1	-0.343374	0.0281729	Down
329679	Fnip2	-0.417743	0.028279	Down
107766	Haao	-0.407236	0.0284276	Down
13642	Efnb2	-0.407926	0.0284468	Down
20449	St8sia1	-0.675565	0.0284663	Down
71436	Flrt3	-0.807072	0.0284858	Down
74753	Trmo	-0.820443	0.0287246	Down
27359	Sytl4	-0.6229	0.0288065	Down
268709	Fam107a	-0.564596	0.0288438	Down
16790	Anpep	-0.324909	0.0292515	Down
105387	Akr1c14	-2.04762	0.0294264	Down
110789	Adgrv1	-2.01177	0.029378	Down
76408	Abcc3	-1.27222	0.0295603	Down
16541	Napsa	-0.704859	0.0297617	Down
209032	Zc3hav1l	-0.741054	0.0296367	Down
69806	Slc39a11	-0.335416	0.0296755	Down
72194	Fbxl20	-0.327645	0.0298583	Down
75750	Slc10a6	-1.25679	0.0298347	Down
208439	Klhl29	-0.791354	0.0299028	Down
20191	Ryr2	-1.46978	0.0300218	Down
52392	D1Ertd622e	-0.315389	0.0300429	Down
67801	Pllp	-0.413247	0.0299882	Down
75395	Hoxb5os	-0.675061	0.0300634	Down
12352	Car5a	-0.847729	0.0304138	Down
16590	Kit	-0.456193	0.0306008	Down
100504687	2810029C07Rik	-0.602175	0.0306462	Down
16597	Klf12	-0.715339	0.0306767	Down
74407	Ttc25	-1.0615	0.030767	Down
210530	P3h2	-0.512708	0.0309203	Down
23972	Papss2	-0.406481	0.0310038	Down
209039	Tns2	-0.284747	0.0311316	Down
74147	Ehhadh	-0.471669	0.0311251	Down
233204	Tbc1d17	-0.374612	0.0311586	Down
12014	Bach2	-0.670888	0.0314721	Down
18028	Nfib	-0.408473	0.0314418	Down
13518	Dst	-0.463824	0.0317204	Down
16324	Inhbb	-0.982907	0.0316944	Down
217410	Trib2	-0.3427	0.0318435	Down
192201	Wfdc15b	-0.721977	0.0320627	Down
270151	Nlrx1	-0.435726	0.0322738	Down
14600	Ghr	-0.581727	0.0323503	Down
14451	Gas1	-0.330572	0.0326618	Down
75590	Dusp9	-0.516241	0.0326581	Down
56531	Ylpm1	-0.313787	0.0328854	Down
229584	Pogz	-0.381962	0.0329163	Down
14527	Gcgr	-0.519928	0.0329702	Down
319272	A130077B15Rik	-0.345097	0.0329509	Down
13370	Dio1	-1.30756	0.0330486	Down
16337	Insr	-0.259946	0.0330989	Down
229599	Ciart	-0.627152	0.0331466	Down
21808	Tgfb2	-0.55642	0.0331853	Down
12915	Atf6b	-0.312541	0.0333418	Down
16525	Kcnk1	-0.611213	0.0332766	Down
232223	Txnrd3	-0.431949	0.0333383	Down
69834	Rab43	-0.303362	0.0333753	Down
66771	Gid4	-0.401249	0.0334937	Down
22183	Zrsr1	-0.378728	0.0335285	Down
68039	Nmb	-1.00161	0.0336501	Down
69675	Pxdn	-0.405602	0.0336016	Down
83814	Nedd4l	-0.294549	0.0336684	Down
78339	Ttyh3	-0.362978	0.0338842	Down
13867	Erbb3	-0.448929	0.0339301	Down
226527	BC026585	-0.395304	0.0340107	Down
77124	9130221H12Rik	-0.394136	0.0339876	Down
11607	Agtr1a	-0.383541	0.03409	Down
21886	Tle2	-0.467261	0.0342004	Down
212712	Satb2	-0.55762	0.0342345	Down
77590	Chst15	-0.414868	0.0342737	Down
245666	Iqsec2	-0.360098	0.0343706	Down
56364	Zmym3	-0.342663	0.0344598	Down
12814	Col11a1	-2.87496	0.0344911	Down
20947	Swap70	-0.350709	0.0346843	Down
57436	Gabarapl1	-0.298173	0.0348386	Down
13036	Ctsh	-0.354873	0.03523	Down
210106	Papd7	-0.33764	0.0353005	Down
22599	Slc6a20b	-0.513947	0.0352786	Down
16424	Itih1	-0.596795	0.0355175	Down
55938	Apom	-0.493966	0.0355347	Down
74154	Unkl	-0.353842	0.0355307	Down
71743	Coasy	-0.314793	0.0358363	Down
94109	Csmd1	-0.988695	0.0357951	Down
574437	Xlr3b	-0.985173	0.0359511	Down
107581	Col16a1	-0.543079	0.0360257	Down
106763	Ttbk1	-0.756737	0.0361543	Down
209186	Acnat2	-0.361569	0.036129	Down
77974	Rdh12	-1.10832	0.0364521	Down
68567	Cgref1	-0.397884	0.0365883	Down
107607	Nod1	-0.404808	0.0368006	Down
13595	Ebp	-0.394764	0.0366744	Down
230872	Crocc	-0.37984	0.0367938	Down
243219	2900026A02Rik	-0.297983	0.0367509	Down
12667	Chrd	-0.662773	0.0369057	Down
18611	Pea15a	-0.328795	0.0369366	Down
57339	Jph1	-0.784671	0.0368815	Down
243371	Lrrc61	-0.332549	0.0373956	Down
226849	Ppp2r5a	-0.260771	0.0374291	Down
214133	Tet2	-0.452672	0.0374958	Down
58875	Hibadh	-0.266152	0.0375449	Down
13848	Ephb6	-0.85675	0.037943	Down
67800	Dgat2	-0.321744	0.0380399	Down
110095	Pygl	-0.408548	0.0384199	Down
109979	Art3	-0.630992	0.0386696	Down
13982	Esr1	-0.493092	0.0385915	Down
216881	Wscd1	-0.603739	0.0386297	Down
223752	Gramd4	-0.335724	0.0388135	Down
546644	Ly6g	-0.847148	0.0389181	Down
12890	Cplx2	-0.371024	0.0390615	Down
18196	Nsg1	-0.804225	0.0390394	Down
104401	Pcnx3	-0.26852	0.0391426	Down
16601	Klf9	-0.383913	0.0391327	Down
224250	Cldnd1	-0.286168	0.0392347	Down
19300	Abcd4	-0.328056	0.0394009	Down
70523	5730420D15Rik	-1.68747	0.0394099	Down
13688	Eif4ebp2	-0.260593	0.0394769	Down
19301	Pxmp2	-0.354265	0.0396263	Down
223267	Ggact	-0.337599	0.0395934	Down
21802	Tgfa	-0.556022	0.0397373	Down
67488	Calcoco1	-0.316093	0.039832	Down
242785	Klhl21	-0.319081	0.0399897	Down
67333	Stk35	-0.314183	0.0401199	Down
241274	Pnpla7	-0.38435	0.0404936	Down
320951	Pisd	-0.302308	0.0405891	Down
20505	Slc34a1	-0.358402	0.0407463	Down
21825	Thbs1	-0.50557	0.0408066	Down
23796	Aplnr	-0.654539	0.0409169	Down
320256	Dlec1	-0.303922	0.0410072	Down
76608	Hectd3	-0.25333	0.0410394	Down
20500	Slc13a2	-0.380258	0.0411114	Down
18763	Pkd1	-0.402989	0.0411671	Down
100169889	Peg3os	-1.71813	0.0412605	Down
319477	6030419C18Rik	-0.712321	0.0413907	Down
67893	Tmem86a	-0.573411	0.041346	Down
67768	N6amt1	-0.501894	0.0415804	Down
71753	Tmprss6	-2.12784	0.0415763	Down
20845	Star	-1.1866	0.0417802	Down
319176	Hist2h2ac	-2.57007	0.04176	Down
56429	Dpt	-1.21605	0.041756	Down
100038525	Gm10804	-0.491117	0.0421434	Down
100683	Trrap	-0.295103	0.0421096	Down
107589	Mylk	-0.23582	0.041916	Down
14735	Gpc4	-0.362898	0.0421712	Down
19736	Rgs4	-0.940511	0.0420665	Down
27204	Syn3	-0.645368	0.042072	Down
330962	Slc51b	-0.300346	0.0419729	Down
53357	Pla2g6	-0.356639	0.0419934	Down
68059	Tm9sf2	-0.330537	0.0420897	Down
70252	Jpx	-0.716086	0.0420276	Down
15425	Hoxc6	-0.635894	0.0423251	Down
101401	Adamts9	-0.434511	0.0425263	Down
237754	Btnl9	-0.790107	0.0426356	Down
50789	Fbxl3	-0.3477	0.0426499	Down
209683	Ttc28	-0.352222	0.0430651	Down
232086	Tmem150a	-0.445665	0.0429715	Down
26360	Angptl2	-0.352766	0.0431016	Down
70510	Rnf167	-0.318543	0.0431868	Down
77411	Esrp2	-0.260723	0.0429404	Down
94218	Cnnm3	-0.342674	0.0431479	Down
23836	Cdh20	-1.52115	0.0431918	Down
21413	Tcf4	-0.317434	0.0436275	Down
269630	5031425E22Rik	-0.381035	0.0437851	Down
58805	Mlxipl	-0.381209	0.0437884	Down
13645	Egf	-1.16192	0.0443106	Down
229709	Ahcyl1	-0.20689	0.0444751	Down
381404	Pabpc1l	-1.18903	0.0444696	Down
107723	Slc12a6	-0.290644	0.0447148	Down
14772	Grk4	-0.553919	0.0446835	Down
21405	Hnf1a	-0.328613	0.0448672	Down
13346	Des	-0.670659	0.0449605	Down
74413	Tc2n	-0.981465	0.0450028	Down
67732	Iah1	-0.261798	0.0453174	Down
64450	Gpr85	-0.700504	0.0454643	Down
93704	Pcdhgb7	-0.784813	0.0456309	Down
54609	Ubqln2	-0.291707	0.0460616	Down
76187	Adhfe1	-0.468694	0.0464029	Down
217166	Nr1d1	-0.443994	0.0464323	Down
15184	Hdac5	-0.309747	0.0465044	Down
213760	Prepl	-0.40433	0.0465	Down
257633	Acsf3	-0.314734	0.0465711	Down
14886	Gtf2i	-0.227963	0.0466354	Down
16976	Lrpap1	-0.473101	0.046991	Down
67846	Tmem39a	-0.410297	0.0470165	Down
319757	Smo	-0.267858	0.0471326	Down
106952	Arap3	-0.425121	0.047392	Down
225341	Lims2	-0.376157	0.0473674	Down
60596	Gucy1a3	-0.529483	0.047456	Down
67133	Gp2	-0.654462	0.0472682	Down
68925	Rpap1	-0.387107	0.047454	Down
71687	Tmem25	-0.338216	0.047559	Down
67017	Fam210b	-0.371379	0.0476223	Down
100042480	Nhsl2	-0.316452	0.047951	Down
18027	Nfia	-0.26539	0.0480949	Down
18541	Pcnt	-0.303593	0.0481548	Down
212974	Athl1	-0.309391	0.0481599	Down
227298	Fam134a	-0.265467	0.0480368	Down
231238	Sel1l3	-0.40975	0.0479841	Down
241289	Ppp1r26	-0.499765	0.0480303	Down
75973	Ccdc162	-1.00525	0.0479366	Down
12954	Cryaa	-1.89842	0.0481586	Down
212647	Aldh4a1	-0.268627	0.0482479	Down
385658	Nxpe3	-0.660908	0.0483565	Down
99296	Hrh3	-1.72886	0.0483358	Down
100504715	Tmppe	-0.343415	0.0487508	Down
18705	Pik3c2g	-1.17051	0.0489255	Down
18985	Pou2af1	-1.61848	0.0490445	Down
207151	Slc22a19	-1.18179	0.0485491	Down
213753	Zfp598	-0.317354	0.0486853	Down
228677	Sptlc3	-1.15253	0.0490325	Down
50791	Magi2	-0.418204	0.0489803	Down
54393	Gabbr1	-0.460593	0.0486226	Down
65969	Cubn	-0.488324	0.0487787	Down
67623	Tm7sf3	-0.246771	0.0490085	Down
76510	Trappc9	-0.272854	0.0487988	Down
78581	Utp23	-0.495625	0.0486247	Down
21983	Tpbg	-1.07956	0.0491433	Down
320472	Ppm1e	-0.658944	0.0492457	Down
20447	St6galnac3	-0.426745	0.0493593	Down
231583	Slc26a1	-0.354044	0.0495178	Down
382056	Crtc1	-0.372619	0.0495162	Down
22339	Vegfa	-0.222195	0.0498122	Down
83964	Jam3	-0.401082	0.0498727	Down
