# Supplementary material for: Nicotine exacerbates diabetic nephropathy through upregulation of Grem1 expression
Source: Mol Med. 2023 Jul 6;29:92. doi: 10.1186/s10020-023-00692-9 (PMC10327355; doi:10.1186/s10020-023-00692-9)
Supplement: Supplementary file 7 — Additional file 7: Table S5. The identified genes in cluster 1–4. [file 10020_2023_692_MOESM7_ESM.xlsx]

## Sheet: Sheet1
Gene ID	Symbol	Cluster	Con (FPKM)	Nic (FPKM)	DM (FPKM)	Nic_DM (FPKM)
11519	Add2	1	0.31	0.336667	0.576667	0.906667
11846	Arg1	1	0.11	0.553333	0.636667	1.35333
18798	Plcb4	1	3.67667	4.44667	4.4	5.51667
51810	Hnrnpu	1	61.8367	68.68	68.4967	78.4333
208677	Creb3l3	1	0.286667	0.623333	1.33333	2.80333
14080	Fabp1	1	5.93333	11.3167	9.99333	16.3
66922	Rras2	1	16.54	19.4667	19.4233	23.7533
14469	Gbp2	1	5.07333	6.73667	20.4567	39.0933
19125	Prodh	1	120.76	137.07	143.367	177.17
105348	Golm1	1	9.12333	11.64	14.2	21.4867
12810	Coch	1	1.27333	1.83333	1.97333	2.94333
56452	Orc6	1	4.31	5.24	5.25333	6.55667
320302	Glt28d2	1	2.45667	2.71333	3.19	4.17333
14102	Fas	1	7.91333	10.1	10.7667	14.7467
67203	Nde1	1	6.93667	8.02667	8.44	10.2667
26428	Orc4	1	9.10333	10.92	10.58	12.24
68705	Gtf2f2	1	9.08	10.17	11.1733	13.9567
13684	Eif4e	1	19.21	21.43	21.6567	24.9933
75909	Vmp1	1	50.1967	53.7767	60.3333	73.6467
110648	Lmx1a	1	0.06	0.0966667	0.176667	0.303333
23997	Psmd13	1	45.81	48.01	53.4633	63.7267
71819	Kif23	1	0.463333	0.653333	1.30333	2.26333
231507	Plac8	1	12.6067	16.5233	17.5367	24.1
17969	Ncf1	1	1.05	1.22333	1.91	3.02
14457	Gas7	1	1.5	1.56667	2.14333	2.98
68948	Fam216a	1	17.78	21.09	20.8767	25.0133
20744	Strbp	1	4.1	4.34	4.67667	5.39667
66521	Rwdd1	1	39.87	47.0167	44.9567	51.4633
109229	Fam118b	1	5.12667	6.54333	6.37333	8.25333
21771	Cirh1a	1	12.5633	13.8267	14.6067	17.2267
29858	Pmm1	1	14.37	15.5933	19.7633	26.73
70350	Basp1	1	0.88	1.27333	1.26667	1.76667
16870	Lhx2	1	0.05	0.08	0.186667	0.336667
71325	Tchhl1	1	0.876667	1.4	3.32667	6.02
270685	Mthfd1l	1	0.93	1.17333	1.57333	2.39
19173	Psmb5	1	84.73	88.1733	99.5	118.48
18491	Pappa	1	1.10667	1.50667	2.81	4.65333
110208	Pgd	1	33.7067	38.32	43.84	56.54
26943	Serinc3	1	172.703	189.843	241.367	322.193
100042856	Gm4070	1	1.38667	2.32333	2.81667	4.47333
17110	Lyz1	1	2.38333	3.44333	5.68667	9.45333
69480	Ttc9	1	0.413333	0.633333	0.78	1.2
78709	Spink8	1	14.7	19.19	43.6933	74.2433
22710	Zfp52	1	2.74333	2.88	3.87	5.15
20708	Serpinb6b	1	7.92	8.60333	10.4533	13.4433
225182	Rbbp8	1	10.66	12.8	12.9967	15.7367
74558	Gvin1	1	2.64667	3.17667	4.25667	6.08
16828	Ldha	1	251.417	277.18	339.883	443.117
11745	Anxa3	1	8.16	10.1433	14.5	21.4167
20773	Sptlc2	1	16.6633	17.9267	20.2967	24.3133
229900	Gbp7	1	4.21	4.71333	6.27667	8.53333
28042	-	1	2.95667	3.65667	3.56333	4.22667
27214	Dbf4	1	1.16	1.53333	1.89	2.66333
74048	Vsir	1	1.59667	1.93667	2.26	3.01
70101	Cyp4f16	1	4.99333	5.20333	6.06667	7.28333
21929	Tnfaip3	1	1.32667	1.39333	1.87	2.46333
98053	Gtf2f1	1	23.31	24.5867	27.2233	31.4333
69774	Ms4a6b	1	1.01667	1.39	2.72	4.37667
71268	Lrrfip2	1	11.2267	12.16	13.5933	16.1267
18301	Fxyd5	1	23.9267	25.6567	33.8267	44.2133
72504	Taf4b	1	1.56333	1.97333	2.10333	2.67
60533	Cd274	1	2.04333	2.24667	3.4	4.75667
67388	1110008F13Rik	1	80.6233	86.0467	94.9467	110.64
54132	Pdlim1	1	3.26	3.48333	4.67333	6.16333
12340	Capza1	1	18.85	20.3133	21.74	24.81
52717	Anapc16	1	26.8367	28.2233	34.9333	43.1867
18102	Nme1	1	87.2	99.63	104.17	122.767
331063	Gsdmc2	1	2.51	3.67667	4.15333	5.59333
50911	Exosc9	1	12.4433	15.3633	14.8	17.25
106564	Ppcs	1	14.2967	14.7567	17.9333	21.7267
631323	Gm12250	1	0.476667	0.773333	1.8	2.93667
12267	C3ar1	1	1.13	1.57333	1.87667	2.64667
207521	Dtx4	1	1.82	2.09667	3.42333	4.91333
12490	Cd34	1	19.66	23.5267	27.4933	35.0267
71041	Pcgf6	1	4.39333	5.28667	5.62	6.82
11853	Rhoc	1	55.52	60.5	80.9433	105.657
78938	Fbxo34	1	4.99333	5.21333	6.21333	7.34333
56397	Morf4l2	1	42.7533	46.6633	54.14	65.3667
15953	Ifi47	1	1.38667	2.50667	6.49333	10.4667
69146	Gsdmd	1	1.48667	2.29	2.5	3.44333
219132	Phf11d	1	1.29333	1.63333	2.14667	2.91
67671	Rpl38	1	296.353	331.527	337.62	383.923
230459	Cyp2j13	1	0.39	0.55	0.693333	0.966667
83433	Trem2	1	0.66	1.04667	1.63333	2.42333
100340	Smpdl3b	1	3.73667	4.55	8.30667	12.14
12349	Car2	1	312.487	365.773	395.667	473.423
14339	Aktip	1	69.07	71.89	82.6633	94.58
14744	Gpr65	1	0.893333	1.46	1.83333	2.63333
240327	Gm4951	1	0.35	0.63	1.38333	2.15333
13032	Ctsc	1	6.14667	6.51667	7.73333	9.15333
22791	Dnajc2	1	17.31	18.9267	21.1133	24.4167
112417	Ugt2b37	1	0.656667	1.33333	3.61333	5.79333
66191	Ier3ip1	1	24.9567	28.37	30.3233	35.2433
18050	Klk1b3	1	1.29	1.77	2.83	4.08333
382450	Gm5177	1	3.58333	3.88	4.49667	5.30667
66082	Abhd6	1	15.5067	18.2967	23.4067	30.29
22177	Tyrobp	1	12.9167	14.63	17.5567	21.67
12544	Cdc45	1	0.78	1.06333	1.49333	2.07333
56362	Sult1b1	1	2.16667	3.09667	3.39333	4.44333
22436	Xdh	1	5.43333	6.87333	8.79	11.5933
17991	Ndufa2	1	115.887	141.853	143.07	167.233
20650	Sntb2	1	2.72	3.11	3.71667	4.53333
14058	F10	1	0.37	0.476667	1.14	1.75333
217316	Slc16a5	1	2.81333	3.66333	3.87667	4.81333
54366	Ctnnal1	1	11.7967	13.1067	15.3967	18.2333
15163	Hcls1	1	2.96	3.37667	3.95667	4.83667
68961	Phkg2	1	14.55	15.65	17.9967	20.9533
71876	Cenpu	1	0.34	0.403333	0.64	0.896667
64898	Lpin2	1	16.1967	17.99	27.4133	36.3867
72709	C1qtnf6	1	0.783333	0.866667	1.31333	1.79333
16414	Itgb2	1	1.87667	2.21333	2.71667	3.42333
235559	Topbp1	1	3.61333	3.72667	4.44	5.14667
19241	Tmsb4x	1	324.45	356.233	421.613	500.96
100417829	Gm17757	1	0.376667	0.513333	0.706667	0.963333
63857	Bco1	1	2.34	2.98333	4.82333	6.75
110075	Bmp3	1	0.99	1.18	1.45333	1.82
21789	Tfpi2	1	9.07667	12.89	12.78	15.8167
14628	Ostm1	1	10.66	11.87	13.34	15.51
55980	Impa1	1	16.32	18.7867	20.42	23.7167
14433	Gapdh	1	2970.22	3105.18	3746.22	4381.91
66447	Mgst3	1	231.327	249.18	283.57	324.543
67239	Rpf2	1	15.37	18.18	20.14	23.87
12508	Cd53	1	1.56	2.38667	2.83333	3.76
67949	Nifk	1	17.8333	18.7967	21.16	23.6233
72729	Cdc42se2	1	13.2033	14.9567	15.8167	17.7867
69270	Gins1	1	0.763333	1.22667	2.09	3.00667
68533	Mphosph6	1	9.14667	12.2033	12.1	14.2733
14302	Frk	1	6.04667	6.95	7.61333	8.79
26444	Psma7	1	104.403	107.803	122.797	136.097
14911	Thumpd3	1	10.87	13.1433	13.3267	15.2367
72512	Tmem173	1	1.58667	1.84333	2.62667	3.31333
66113	Apoa5	1	0.04	0.46	0.34	0.503333
100038628	Gm10768	1	53.1067	56.1467	70.4867	83.0567
228413	Prrg4	1	0.83	1.22333	1.64	2.18333
195046	Nlrp1a	1	0.426667	0.56	0.766667	1.00667
102294	Cyp4v3	1	5.24333	5.94333	7.97667	9.89667
110558	H2-Q9	1	2.01333	2.74667	4.62	6.36667
67138	Herc6	1	2.24	2.39333	3.22667	3.91667
26443	Psma6	1	77.29	84.6133	89.06	97.4633
12753	Clock	1	7.23667	8.21667	9.19333	10.5233
78889	Wsb1	1	26.3067	29.94	34.7133	40.9533
80859	Nfkbiz	1	1.89333	2.09667	2.81667	3.46667
69941	2810408I11Rik	1	1.16333	1.45667	2.76	3.88
547253	Parp14	1	2.14333	2.56	4.80333	6.52
15015	H2-Q4	1	19.24	23.3567	39.0567	51.67
14963	H2-Bl	1	2.80333	3.3	5.61	7.42667
66926	Trmt6	1	6.26333	7.40667	7.69667	8.66667
114643	Oas1c	1	2.55	3.22	5.41	7.21667
12262	C1qc	1	15.5567	20.1933	32.2533	42.7233
18356	Olfr56	1	0.0133333	0.05	0.183333	0.273333
13665	Eif2s1	1	15.53	18.2233	18.47	20.4033
114564	Csprs	1	0.786667	0.993333	1.27	1.60333
13723	Emb	1	33.2	42.45	43.8	50.5867
17472	Gbp4	1	1.61667	2.25	4.67667	6.37667
12649	Chek1	1	0.293333	0.413333	0.796667	1.1
433375	Creg1	1	77.7933	90.85	98.11	111.14
53600	Timm23	1	123.757	131.7	152.09	170.22
229898	Gbp5	1	2.20667	2.40667	3.42667	4.19
70358	Steap1	1	2.63667	3.65333	5.84667	7.67333
20740	Sptan1	1	51.93	54.76	62.8067	69.3933
56376	Pdlim5	1	12.18	13.1267	14.5133	15.9333
107022	Gramd3	1	10.59	11.6667	13.76	15.6667
20719	Serpinb6a	1	32.7167	36.7833	55.32	68.3633
16668	Krt18	1	18.23	21.86	39.5933	50.8533
329260	Dennd1b	1	3.07333	3.48667	3.89333	4.35333
67710	Polr2g	1	40.5633	46.8067	51.8967	59.07
194352	Trpv5	1	9.78	13.0233	15.3867	18.77
19052	Ppp2ca	1	112.373	123.313	130.153	140.823
101476	Plekha1	1	21.1167	22.4467	27.6033	31.2267
21753	Tes	1	11.4233	12.7567	15.5833	17.8833
67179	Ccdc25	1	14.23	16.4367	17.3233	19.1333
64685	Nmi	1	7.40333	7.98	10.1133	11.7433
68027	Tmem178	1	13.93	18.2533	23.2067	28.4133
231889	Bud31	1	73.1633	85.82	92.2633	103.767
20530	Slc31a2	1	11.2233	11.8033	14.1533	15.8
73834	Atp6v1d	1	113.467	125.333	136.62	150.093
22238	Ugt2b5	1	0.263333	0.973333	2.10333	2.94
109225	Ms4a7	1	0.746667	1.30333	2.75	3.77333
77862	Thyn1	1	17.8667	21.2933	26.8033	31.3967
107373	Fam111a	1	1.6	2.50667	2.65667	3.23333
20348	Sema3c	1	8.47333	11.0467	11.7467	13.4433
56295	Higd1a	1	21.27	22.9367	27.1033	30.47
76709	Arpc2	1	156.1	166.993	193.137	213.863
16565	Kif21b	1	0.2	0.26	0.4	0.51
15452	Hprt	1	47.8433	51.1133	63.7733	72.5733
58185	Rsad2	1	5.21	6.96	7.80667	9.24333
433256	Acsl5	1	40.2667	43.3067	53.4167	60.76
66236	1500011B03Rik	1	16.19	20.8433	24.8533	30.6133
18815	Plg	1	0.07	0.513333	0.506667	0.67
233571	P2ry6	1	1.9	2.13333	3.28667	3.97667
80285	Parp9	1	6.61667	7.77333	11.1233	13.32
223433	Fam105a	1	1.10333	1.32	1.82333	2.16333
100678	Psph	1	13.9033	18.0667	18.6333	21.1
16852	Lgals1	1	101.323	109.073	144.38	166.84
211550	Tifa	1	3.67333	4.41333	5.40667	6.23
17215	Mcm3	1	1.29	1.73667	3.04667	3.86333
66845	Mrpl33	1	30.1133	36.7967	45.6033	53.0033
70472	Atad2	1	0.85	1.02667	1.34333	1.57667
223473	Nipal2	1	4.69333	5.64333	6.56	7.46333
21854	Timm17a	1	76.2933	82.8267	101.707	114.067
11818	Apoh	1	0.156667	1.2	1.07667	1.38
14077	Fabp3	1	180.68	198.747	268.647	310.6
72155	Cenpn	1	0.586667	0.793333	1.21333	1.50333
104103	Airn	1	4.24333	6.22	9.76	12.26
319885	Zcchc7	1	5.11	6.02667	6.73667	7.45
230075	Ndufb6	1	97.5833	104.747	126.76	139.963
225845	Pla2g16	1	10.4167	12.47	14.7	16.5367
66266	Eapp	1	19.8	24.5933	25.26	27.5733
11739	Slc25a4	1	369.95	400.733	464.937	506.643
11816	Apoe	1	172.933	199.343	276.43	319.027
12502	Cd3g	1	0.89	1.86	2.06667	2.53
66390	Slmo2	1	38.3467	41	48.3433	52.5733
214240	Disp2	1	0.0633333	0.1	0.19	0.24
67103	Ptgr1	1	4.25667	5.76	6.45667	7.30333
20198	S100a4	1	4.31333	6.05333	9.96333	11.92
16832	Ldhb	1	1210.09	1328.91	1466.54	1572.52
140577	Ankrd6	1	1.06333	1.70667	1.62667	1.84667
74091	Npl	1	103.883	148.91	146.207	163.057
13058	Cybb	1	2.94	3.74333	4.25667	4.74
68763	1110038B12Rik	1	7.27	10.87	12.1567	13.7567
14211	Smc2	1	0.936667	1.21333	1.5	1.69333
235047	Zfp809	1	10.46	12.1033	13.1733	14.3567
76952	Nt5c2	1	17.8267	20.6867	24.5267	26.7833
76055	Mgea5	1	14.7167	16.77	20.4267	22.3667
66335	Atp6v1c1	1	55.11	61.13	66.1467	69.9167
22334	Vdac2	1	170.57	182.423	204.52	216.073
12514	Cd68	1	5.33333	6.51333	8.31	9.27333
70160	Vps36	1	33.73	38.2333	41.4033	43.8833
68559	Pdrg1	1	18.57	22.7433	25.5167	27.71
15254	Hint1	1	405.957	474.573	493.323	522.693
76044	Ncapg2	1	0.47	0.686667	0.806667	0.91
76282	Gpt	1	14.4467	18.6967	25.24	28.2733
27414	Sergef	1	6.41667	7.46333	8.74667	9.42333
94175	Hrg	1	0.183333	0.866667	1.24667	1.45333
218973	Wdhd1	1	0.343333	0.63	0.853333	0.99
17161	Maoa	1	8.01667	9.53333	10.5533	11.2067
12721	Coro1a	1	3.79667	5.74667	6.42333	7.15667
27053	Asns	1	3.55667	4.61333	5.78333	6.39
414108	9230114K14Rik	1	1.71667	2.38333	2.90333	3.19333
104184	Blmh	1	21.6333	25.66	27.6333	29.2667
106344	Rfc4	1	2.23667	3.65333	4.01667	4.43
13733	Adgre1	1	1.18	1.85333	2.24667	2.42
13202	Ddt	1	141.373	162.367	179.84	187.613
19184	Psmc5	1	51.6967	59.4533	66.4033	68.7267
231932	Gimap7	1	0.253333	0.676667	0.946667	1.02333
380773	Slirp	1	81.29	98.7033	107.36	110.107
224171	C330027C09Rik	1	0.363333	0.806667	0.833333	0.853333
11287	Pzp	1	0.16	1.21	1.11667	0.99
67647	4930523C07Rik	2	7.35667	6.22667	7.58333	11.3767
12495	Entpd1	2	2.94	3.95667	3.03	5.60667
22361	Vnn1	2	36.1	47.8367	37.1033	58.21
12651	Chkb	2	12.1933	11.2833	12.55	17.3167
17474	Clec4d	2	0.0333333	0.07	0.0533333	0.64
20308	Ccl9	2	1.86667	1.98333	1.94333	3.69
74202	Fblim1	2	2.98	2.09333	3.12667	6.45333
19885	Rorc	2	19.74	22.5267	20.3533	29.2367
109828	C7	2	0.66	0.873333	0.793333	3.35
105171	Arrdc3	2	19.9867	23.6933	20.9033	33.8733
100038464	Gm15441	2	0.916667	0.703333	1.08	3.89667
14314	Fstl1	2	5.99333	6.44333	6.25333	9.05333
110956	D17H6S56E-5	2	13.2033	8.81333	14.1767	25.1533
68152	Fam133b	2	8.90333	10.03	9.27667	13.8633
14229	Fkbp5	2	15.55	14.9633	17.8433	54.5333
270152	Amica1	2	0.186667	0.29	0.31	1.95667
50527	Ero1l	2	16.33	16.3167	17.04	24.1067
70873	Cnbd2	2	49.9533	37.67	53.4733	86.1467
223650	Eppk1	2	0.16	0.0966667	0.176667	0.363333
12523	Cd84	2	1.53667	1.69	1.62667	2.68333
71693	Colec11	2	0.763333	0.46	0.886667	2.47
11536	Gpr182	2	5.32667	5.07	5.61333	8.65
56332	Amotl2	2	16.1133	13.0133	16.96	25.2733
64214	Rgs18	2	0.246667	0.63	0.323333	1.33667
67749	Mgarp	2	0.343333	0.133333	0.47	2.02333
18164	Nptx1	2	0.406667	0.11	0.613333	2.89667
12258	Serping1	2	49.37	42.46	53.13	93.1533
20527	Slc2a3	2	0.25	0.47	0.316667	1.14667
18787	Serpine1	2	0.933333	0.656667	1.03	2.08333
171283	Havcr1	2	5.29333	6.83667	5.88	10.8667
16197	Il7r	2	0.156667	0.186667	0.213333	0.746667
23892	Grem1	2	0.24	0.383333	1.76	12.73
170743	Tlr7	2	0.576667	0.533333	0.736667	2.17
74096	Hvcn1	2	2.21	3.02667	2.75	7.58333
20350	Sema3f	2	6.89667	5.81667	7.36667	10.52
105404	BB123696	2	0.09	0.04	0.176667	0.773333
18190	Nrxn2	2	0.793333	0.876667	1	2.59667
619326	9130409I23Rik	2	0.05	0.0733333	0.163333	0.906667
12952	Cry1	2	1.83	3.10667	2.36667	6.65
12655	Chil3	2	0.0466667	0.17	0.243333	1.43
192187	Stab1	2	2.84333	2.87	3.15667	5.31
19012	Plpp1	2	35.9533	40.6467	38.0633	50.3967
230904	Fbxo2	2	1.59	1.08333	1.81667	3.39667
13074	Cyp17a1	2	0.476667	0.52	0.733333	2.38
628705	Phf11c	2	0.0533333	0.206667	0.193333	0.853333
16416	Itgb3	2	0.433333	0.253333	0.55	1.31
20887	Sult1a1	2	13.5533	13.3067	16.37	33.7567
56089	Ramp3	2	9.23	8.85667	10.0767	15.05
27273	Pdk4	2	14.1267	9.83667	17.5833	38.53
73914	Irak3	2	0.84	0.913333	0.983333	1.85333
71514	Sfpq	2	31.6333	30.4567	34.7533	48.3867
104383	Rcor2	2	1.06	0.853333	1.27333	2.60333
67528	Nudt7	2	22.07	25.66	23.7233	31.7833
16819	Lcn2	2	2.31667	2.63667	20.8333	98.9367
71660	Rarres2	2	12.4367	16.0367	14.9867	29.66
100042295	Gm3776	2	0.48	0.43	0.87	2.71333
76448	Ppp1r18	2	4.63	3.83667	5.17	7.45
20617	Snca	2	0.98	1.22667	1.51333	4.11667
60363	Cldn15	2	7.39	5.97	8.28	12.4967
16331	Inpp5d	2	1.65	1.72	1.85333	2.84
17912	Myo1b	2	2.79	2.45333	3.20333	4.99
12549	Arhgap31	2	3.32667	3.52	3.62	4.88
67035	Dnajb4	2	12.6433	13.51	14.65	24.2733
27226	Pla2g7	2	12.8733	13.51	14.5633	22.0533
23984	Pde10a	2	0.336667	0.26	0.453333	0.98
320825	Samd5	2	0.536667	0.69	0.676667	1.32667
230766	Fam167b	2	9.02333	9.50333	10.7033	18.2133
229003	Helz2	2	2.02333	2.01333	2.24	3.12
73674	Wdr75	2	6.41333	7.88	6.97333	9.13667
57429	Sult5a1	2	1.02333	1.59	1.49667	3.43667
666907	Ms4a4a	2	0.236667	0.383333	0.566667	1.67667
17064	Cd93	2	5.27333	5.17	6.24333	10.1033
22213	Ube2g2	2	14.6167	13.3233	15.88	20.32
226841	Vash2	2	0.18	0.19	0.316667	0.823333
67973	Mphosph10	2	9.36	11.3733	10.2467	13.4433
68190	Dubr	2	1.55667	1.41333	1.87667	3.03667
17067	Ly6c1	2	101.693	101.83	114.133	160.35
214253	Etnk2	2	2.73667	2.65333	3.05667	4.36667
68267	Slc25a22	2	9.05333	6.87667	10.5467	16.5233
57875	Angptl4	2	17.9267	19.4733	29.5133	72.8567
15979	Ifngr1	2	18.69	20.9067	22.1	34.8767
381823	Apold1	2	0.736667	0.55	0.973333	1.86333
60425	Doc2g	2	0.74	0.743333	0.95	1.78333
215798	Adgrg6	2	0.84	1.17333	1.00333	1.59667
15368	Hmox1	2	13.1967	18.9833	26.5767	72.2167
17393	Mmp7	2	0.0233333	0.1	0.156667	0.49
69121	Chrdl2	2	0.626667	0.523333	1.03667	2.52667
50778	Rgs1	2	0.0833333	0.0866667	0.343333	1.09
21807	Tsc22d1	2	138.993	159.117	177.017	316.83
27279	Tnfrsf12a	2	17.7567	13.4133	26.9733	59.3367
108058	Camk2d	2	5.07333	4.83667	5.67667	7.71667
107765	Ankrd1	2	1.41	0.98	2.35667	5.52667
216350	Tspan8	2	69.59	82.94	77.92	101.927
18127	Nos3	2	1.7	1.52333	2.03667	3.25
14167	Fgf12	2	0.423333	0.586667	0.67	1.40333
18218	Dusp8	2	0.946667	0.816667	1.19333	2.00667
70807	Arrdc2	2	2.19667	2.3	3.05667	5.92333
51797	Ctps	2	10.58	10.7267	12.3933	18.51
100041546	Ly6c2	2	1.87	2.89667	2.36333	4.10667
12223	Btc	2	4.46	3.90667	5.91	10.6533
654824	Ankrd37	2	1.3	2.2	2.70667	7.02
20194	S100a10	2	189.527	218.52	215.823	301.31
67759	Plgrkt	2	19.0267	22.5167	21.76	30.62
17174	Masp1	2	0.283333	0.226667	0.416667	0.833333
18606	Enpp2	2	103.05	120.703	113.06	141.79
100042314	Gm10639	2	117.723	155.887	174.417	360.72
13601	Ecm1	2	26.5567	19.82	36.0133	66.1267
11865	Arntl	2	0.606667	0.846667	1.25333	3.13333
70257	2010107E04Rik	2	296.86	350.787	334.7	456.237
70683	Utp20	2	5.19333	5.64667	6.08333	8.88333
15483	Hsd11b1	2	19.26	20.5233	25.38	44.1867
22271	Upp1	2	6.92667	5.95333	8.70333	14.2933
80879	Slc16a3	2	0.463333	0.41	1.30667	3.6
67897	Rnmt	2	2.92	3.77	3.28667	4.36667
66995	Zcchc18	2	0.69	1.09333	1.01667	1.98
105083	Pelo	2	9.88333	8.95	11.4933	16.2867
16797	Lat	2	0.503333	0.72	0.833333	1.78333
100042807	Eif3j2	2	27.05	28.1967	29.6567	36.95
170744	Tlr8	2	0.0966667	0.19	0.22	0.58
16409	Itgam	2	0.603333	0.636667	0.8	1.36
107684	Coro2a	2	3.52667	4.11	4.77667	8.53
104252	Cdc42ep2	2	6.11	6.22	7.02	9.73333
100859931	Gm20604	2	2.05333	1.72	2.45667	3.64667
74200	2810403A07Rik	2	16.46	18.2467	18.1	22.5767
224530	Acat3	2	9.86333	13.5	12.7767	21.1467
78703	Zfp972	2	9.48667	8.32	11.6133	17.6367
319880	Tmcc3	2	8.26	8.43333	9.94333	14.6933
80888	Hspb8	2	7.05	6.57	8.65	13.2967
20393	Sgk1	2	40.1633	41.5833	68.8	144.463
18641	Pfkl	2	21.1167	18.18	24.7533	34.7167
75985	Rab30	2	7.20333	9.39	10.3933	19.44
66895	Pxdc1	2	1.57333	1.87	2.24	4.05
19128	Pros1	2	8.78	11.97	10.0133	13.28
78749	Filip1l	2	5.16667	5.37	6.26	9.08
100040843	Cyp4a32	2	2.44667	3.06667	3.11667	4.90333
231999	Plekha8	2	6.12667	6.10333	6.7	8.17333
236915	Arhgef9	2	1.96	1.94333	2.28	3.1
19225	Ptgs2	2	0.19	0.153333	0.273333	0.493333
19299	Abcd3	2	95.0233	113.22	105.55	133.337
67367	Paxbp1	2	9.35333	10.3133	10.31	12.72
56222	Cited4	2	5.33	5.08333	8.58333	16.9133
22324	Vav1	2	0.44	0.456667	0.57	0.896667
76117	Arhgap15	2	0.746667	1.08	1.35333	2.78667
11813	Apoc2	2	0.323333	0.67	0.933333	2.67333
12767	Cxcr4	2	2.42	2.73	3.34	5.54333
20491	Sla	2	1.03	1.53667	1.46333	2.45
279572	Tlr13	2	0.573333	0.76	1.01	2.02667
17869	Myc	2	2.35	2.45333	3.94667	7.69
83397	Akap12	2	4.29667	3.51	7.41667	14.3667
67760	Slc38a2	2	11.6733	10.9633	16.12	26.11
328967	Arhgef37	2	1.00333	0.686667	1.83333	3.60667
67187	Zmynd19	2	2.99667	3.26	3.54667	4.82
72479	Hsdl2	2	45.8267	53.7167	56.7167	83.1433
109857	Cbr3	2	1.78	2.45	5.69333	13.53
171166	Mcoln3	2	5.24333	5.60667	6.97	10.9933
75475	Oplah	2	45.0267	44.69	51.6467	67.5633
68774	Ms4a6d	2	0.503333	0.753333	1.44	3.28
74145	F13a1	2	0.403333	0.643333	0.716667	1.44667
76074	Gbp8	2	0.183333	0.48	2.75667	7.4
56620	Clec4n	2	0.1	0.216667	0.563333	1.40667
20208	Saa1	2	0	0.16	0.676667	1.65667
13807	Eno2	2	0.753333	0.496667	1.64667	3.57667
18952	44443	2	20.03	16.92	26.8133	42.6933
319446	Dpep2	2	0.263333	0.35	0.5	1.09667
70266	Kyat1	2	20.58	17.9567	26.3433	39.3833
233038	Nccrp1	2	0.573333	0.256667	2.15667	5.12667
16007	Cyr61	2	10.6767	8.81333	19.21	36.9033
241113	Prkag3	2	1.20667	1.37333	2.03	3.79333
93692	Glrx	2	80.0767	92.3567	124.22	218.73
79201	Tnfrsf23	2	0.756667	0.703333	1.02667	1.53667
100568459	Bc1	2	851.147	1158.96	1013.73	1362.16
15360	Hmgcs2	2	19.28	24.6433	32.7167	60.91
27407	Abcf2	2	22.01	23.1033	24.36	29.1167
11720	Mat1a	2	0.0533333	0.306667	0.706667	1.75333
52538	Acaa2	2	176.853	220.75	217.603	307.903
12475	Cd14	2	5.47333	5.39	7.56	11.9133
326618	Tpm4	2	42.37	44.1567	47.34	56.9133
594844	Tceal3	2	0.563333	1.05	1.06667	2.07333
23886	Gdf15	2	2.32667	2.56	19.66	48.38
24108	Ubd	2	0.57	1.00667	19.1467	49.2167
20288	Msr1	2	0.566667	0.7	0.74	1.55333
22151	Tubb2a	2	21.7133	22.6833	37.05	67.3233
107272	Psat1	2	15.5167	19.3	21.6	34.03
11488	Adam11	2	0.586667	0.576667	0.836667	1.35667
19073	Srgn	2	35.5	43.0767	46.84	69.5433
212980	Slc45a3	2	9.41	8.68	13.8567	22.5667
17063	Muc13	2	0.03	0.05	0.186667	0.42
242594	1700024P16Rik	2	0.916667	1.05667	2.21333	4.48667
19291	Purb	2	16.1133	16.5367	17.7833	20.7633
18412	Sqstm1	2	191.223	192.507	220.47	277.747
11907	Ate1	2	9.76333	10.6333	10.9633	13.1633
226844	Mfsd7b	2	5.27	6.4	7.92333	13
68050	Akirin1	2	14.1167	15.8467	16.8367	22.0233
170442	Bbox1	2	4.16667	6.57333	5.51667	8.16667
20409	Ostf1	2	63.51	65.5067	72.45	89.5433
13614	Edn1	2	0.913333	1.22	1.46667	2.53333
68794	Flnc	2	0.0666667	0.0566667	0.21	0.45
236573	Gbp9	2	2.66667	3.49	4.52	7.94333
13664	Eif1a	2	18.77	20.8333	21.4133	26.0967
70839	P2ry12	2	0.136667	0.26	0.35	0.713333
69428	1700016C15Rik	2	8.14667	11.9	16.29	30.6267
226594	Rcsd1	2	3.96667	3.84667	4.92667	6.8
77864	Ypel2	2	3.37667	3.62333	5.00667	8.07333
11810	Apobec1	2	2.14	2.85333	2.91	4.37
14594	Ggta1	2	2.33667	3.22667	3.06	4.41
14728	Lilrb4a	2	2.83667	3.89667	3.69333	5.26
20305	Ccl6	2	2.64333	2.8	4.26	7.15333
57279	Slc25a20	2	25.9567	27.2867	30.3767	38.6633
195040	Tmem199	2	9.66333	10.23	11.1533	13.85
14166	Fgf11	2	1.32667	1.44333	2.26	3.89
235542	Ppp2r3a	2	25.7633	29.44	33.3	46.3033
22763	Zfr	2	22.78	23.4633	25.5133	30.0233
228026	Pdk1	2	5.25	5.43	6.22	7.92333
103784	Wdr92	2	20.16	20.5867	26.7733	38.25
100038659	Mirt2	2	6.20333	8.79333	8.69	13.0767
11841	Arf2	2	8.85667	10.4867	10.6333	13.5433
72722	Fam98a	2	15.2567	16.2533	17.0167	19.8167
20394	Scg5	2	32.0767	31.91	71.88	133.423
399101	Snhg3	2	28.32	34.1433	36.75	50.8067
229363	Gmps	2	12.24	13.99	13.95	16.6567
12660	Chka	2	9.34	9.29	14.03	21.5833
11690	Alox5ap	2	3.02333	3.17667	4.03667	5.65
56360	Acot9	2	24.0633	28.31	30.7467	41.37
26897	Acot1	2	36.5567	39.38	56.3	88.75
67689	Aldh3b1	2	2.69	3.15	3.97	6.09333
12183	Bpgm	2	26.0667	26.48	29.7367	35.5567
433004	B830017H08Rik	2	5.91	6.14	7.51	10.09
58186	Rad18	2	0.393333	0.443333	0.673333	1.08
12273	C5ar1	2	0.806667	0.87	1.44333	2.38667
20128	Trim30a	2	2.03333	2.67333	2.87333	4.16333
17105	Lyz2	2	32.6733	39.71	66.9	115.16
18973	Pole	2	0.236667	0.25	0.42	0.683333
73656	Ms4a6c	2	2.51	2.69	4.89	8.20667
13063	Cycs	2	176.367	190.15	211.59	262.687
30056	Timm9	2	21.0867	24.89	24.38	29.6367
320484	Rasal3	2	0.24	0.306667	0.416667	0.67
100039636	Atp6v0c-ps2	2	468.18	389.397	226.033	594
101488143	Hbb-bt	2	1.39333	0.766667	0.52	3.96
219026	Eddm3b	2	4.39667	2.22667	3.78	7.32333
20202	S100a9	2	1.89333	2.88	1.22	4.71667
15129	Hbb-b1	2	562.017	527.473	259.59	1825.12
15130	Hbb-b2	2	64.7933	64.9967	30.2333	212.267
68713	Ifitm1	2	10.1567	7.67667	8.55	19.9933
18858	Pmp22	2	9.18333	9.71333	8.59	13.59
19223	Ptgis	2	1.01333	1.21667	0.793333	2.42
15122	Hba-a1	2	721.603	616.81	458.487	2406.01
20454	St3gal5	2	2.38	2.07333	2.18333	4.12667
74137	Nuak2	2	23.44	19.4233	22.4833	35.5933
12833	Col6a1	2	3.28	2.86333	3.06	5.70333
18030	Nfil3	2	2.66667	2.26667	2.20333	6.74333
17190	Mbd1	2	9.43333	8.08333	9.29333	13.77
11656	Alas2	2	4.98	6.21667	3.46	24.78
53417	Hif3a	2	0.14	0.0933333	0.113333	0.666667
26388	Ifi202b	2	1.18	1.29	1.07	4.35
12768	Ccr1	2	0.806667	0.91	0.796667	1.57667
13177	Eci1	2	94.3967	112.643	94.6867	150.31
57444	Isg20	2	3.73	2.42667	3.69667	12.7367
239743	Klhl6	2	1.96333	2.45333	1.97	4.14333
14200	Fhl2	2	3.37667	3.24333	3.42333	7.32333
14825	Cxcl1	3	0.293333	0.52	1.81	2.37
15201	Hells	3	0.613333	0.786667	1.93667	2.5
19886	Ros1	3	0.0833333	0.14	0.38	0.49
547431	Btnl2	3	0.16	0.226667	3.17667	4.17667
16145	Igtp	3	6.95	8.55333	33.0333	41.8933
240328	F830016B08Rik	3	0.306667	0.376667	1.12667	1.4
74012	Rap2b	3	1.46	1.53	2.1	2.36333
20555	Slfn1	3	0.133333	0.223333	0.656667	0.843333
13115	Cyp27b1	3	0.723333	1.06667	7.09333	9.21
19085	Prkar1b	3	3.16333	3.51	5.87667	6.94333
225594	Gm4841	3	0.403333	0.41	5.20333	6.59667
434341	Nlrc5	3	0.303333	0.436667	1.30667	1.63667
236930	Ercc6l	3	0.0766667	0.133333	0.303333	0.376667
15216	Hfe	3	7.89333	8.75	13.7867	15.9267
12630	Cfi	3	0.663333	1.70667	4.12667	5.14333
22673	Zfp185	3	7.96667	8.12667	10.24	11.02
231655	Oasl1	3	0.713333	0.49	3.33333	4.16667
14923	Guk1	3	49.8867	50.8933	62.49	66.2267
14156	Fen1	3	2.26333	2.63667	3.97667	4.60333
14961	H2-Ab1	3	59.7833	65.8267	220.053	266.247
17246	Mdm2	3	13.9	14.25	22.6833	25.6467
667803	H2-T-ps	3	14.2667	13.7633	21.6633	24.1233
228482	Arhgap11a	3	0.916667	0.993333	2.23333	2.63333
17218	Mcm5	3	1.45667	1.47667	3.75333	4.50667
56753	Tacstd2	3	18.5033	15.9	39.4	45.4733
15006	H2-Q1	3	1.08667	1.37333	3.02333	3.57333
50909	C1ra	3	5.33667	5.5	8.73	9.75333
67898	Pef1	3	39.5333	39.17	47.2567	49.96
12226	Btg1	3	13.7633	13.58	21.6867	23.9333
218977	Dlgap5	3	0.216667	0.21	0.633333	0.753333
54123	Irf7	3	3.72333	2.39667	19.5067	23.8033
231801	Agfg2	3	16.38	15.5067	23.82	25.9967
12534	Cdk1	3	0.4	0.5	1.10333	1.3
66112	44256	3	0.64	1.00667	2.66	3.21667
236539	Phgdh	3	11.77	12.04	18.1833	20.1633
223672	Apol9a	3	0.15	0.2	2.37	2.90333
70186	Fam162a	3	74.8733	79.33	90.7567	95.9567
545539	Gm15417	3	1.98	2.01667	3.18333	3.42
21942	Tnfrsf9	3	0.01	0.0433333	0.316667	0.383333
15000	H2-DMb2	3	9.72333	13.6733	45.7333	54.3367
71898	Apol9b	3	0.343333	0.413333	2.19667	2.64667
116914	Slc19a2	3	5.39	5.81	8.27667	9.14667
52668	Ifi27	3	28.8233	30.8833	50.8433	57.85
240055	Neurl1b	3	2.86333	2.54667	4.36667	4.75333
100169864	Gm44504	3	0.0433333	0.233333	0.506667	0.613333
26558	Homer3	3	4.38667	4.10333	6.66333	7.27333
12269	C4bp	3	0.146667	0.336667	0.84	0.98
16691	Krt8	3	53.21	49.3933	70.21	74.4633
15064	Mr1	3	6.13333	6.37333	8.19667	8.7
246730	Oas1a	3	1.21333	0.76	4.09	4.77
76563	Qrsl1	3	5.16	5.92333	7.43	8.02333
69860	Eif1ad	3	9.95667	10.2233	13.56	14.4633
630499	H2-K2	3	4.93333	5.08	8.12667	8.89333
20193	S100a1	3	532.78	552.663	679.603	719.733
12227	Btg2	3	7.08667	5.82	16.7533	18.6133
19240	Tmsb10	3	103.99	94.9533	193.663	213.393
16149	Cd74	3	182.423	209.357	503.663	567.187
107350	AW112010	3	1.62	2.70333	6.31667	7.16
77682	9230102O04Rik	3	3.69333	3.73	7.99	8.91
17314	Mgmt	3	7.37667	8.87667	14.7833	16.4067
245527	Eda2r	3	0.643333	1.23667	5.98	7.03667
15951	Ifi204	3	1.04	1.11333	2.21333	2.45333
19188	Psme2	3	45.48	54.8733	67.4033	71.6
17220	Mcm7	3	6.26667	6.16333	9.27333	9.98333
73711	Mvb12a	3	38.0333	37.5733	51.5367	54.8433
234311	Ddx60	3	0.183333	0.23	0.556667	0.63
20715	Serpina3g	3	0.486667	0.793333	2.13	2.38333
29870	Gtse1	3	0.123333	0.123333	0.946667	1.08
66805	Tspan1	3	21.2633	19.9433	34.79	37.5067
66929	Asf1b	3	0.273333	0.31	0.876667	0.996667
240660	Slc35g1	3	14.6067	13.3567	20.1767	21.2933
15024	H2-T10	3	27.6233	31.9633	45.35	48.9433
13803	Enc1	3	1.57	1.57333	2.28	2.43667
232413	Clec12a	3	0.353333	0.543333	1.45667	1.65333
66569	Gdpd1	3	2	2.21667	3.57333	3.88333
17319	Mif	3	374.427	367.59	511.28	543.473
14999	H2-DMb1	3	19.5633	19.4333	60.3667	67.4733
13105	Cyp2d9	3	6.56	8.23333	11.5	12.47
54486	Hpgds	3	0.43	0.676667	0.91	0.986667
237436	Gas2l3	3	0.206667	0.313333	0.56	0.616667
15939	Ier5	3	3.79667	3.75333	6.37	6.88
14622	Gjb5	3	0.133333	0.0533333	0.773333	0.853333
69534	Avpi1	3	12.6467	12.09	18.2433	19.3567
209200	Dtx3l	3	2.49667	2.75667	4.04	4.34
74122	Tmem43	3	11.1567	11.1367	21.31	23.1333
74153	Uba7	3	1.78333	1.89667	2.98667	3.22
68628	Fbxw9	3	6.82667	6.71	11.4067	12.24
67052	Ndc80	3	0.0933333	0.0966667	0.48	0.54
320827	C530008M17Rik	3	0.143333	0.11	0.96	1.09
13555	E2f1	3	1.18	1.17333	2.57	2.86
14129	Fcgr1	3	0.39	0.433333	1.22333	1.36333
60530	Fignl1	3	0.256667	0.376667	0.776667	0.856667
72077	Gcnt3	3	0.253333	0.196667	1.14667	1.25
233199	Mybpc2	3	0.0566667	0.13	0.336667	0.373333
14998	H2-DMa	3	5.82667	6.33	19.6567	21.6267
54124	Cks1b	3	2.69333	3.20333	5.96333	6.53667
333182	Cox6b2	3	7.51667	6.97	27.1967	29.8533
16600	Klf4	3	1.98667	2.17	3.14	3.32667
15016	H2-Q5	3	1.73667	1.61667	3.79	4.11667
545902	Ptprh	3	0.173333	0.1	0.573333	0.623333
19171	Psmb10	3	8.09667	9.6	15.8433	16.9567
16912	Psmb9	3	4.80667	5.41667	12.7633	13.9267
21355	Tap2	3	9.40333	8.61333	15.88	16.88
105855	Nckap1l	3	1.32333	1.55	2.11333	2.25
12846	Comt	3	145.223	163.527	233.977	248.283
12740	Cldn4	3	11.16	8.62333	16.7267	17.5333
394436	Ugt1a1	3	3.86667	4.88667	6.8	7.33333
22154	Tubb5	3	18.4567	20.0167	25.3467	26.4933
14109	Fau	3	392.09	427.763	499.287	517.1
13528	Dtnb	3	15.62	13.6667	21.6633	22.6
16432	Itm2b	3	948.487	1009.59	1323.24	1380.61
227613	Tubb4b	3	80.2733	82.4	122.557	128.843
16622	Klk1b5	3	6.96667	10.98	14.76	15.83
102545	Cmtm7	3	8.47333	7.98667	12.5967	13.1933
20846	Stat1	3	6.19	7.31333	15.8433	17.0333
108670	Epsti1	3	2.24667	2.31667	3.60333	3.81667
212377	Mms22l	3	0.463333	0.573333	0.826667	0.876667
19186	Psme1	3	56.9067	50.04	76.7933	79.67
12007	Azgp1	3	0.0166667	0.466667	0.813333	0.863333
225849	Ppp2r5b	3	8.98333	7.16333	12.6567	13.12
16509	Kcne1	3	6.92	8.73	13.0467	13.9167
59126	Nek6	3	3.97	3.77333	6.48	6.82333
108907	Nusap1	3	0.426667	0.473333	1.05667	1.10667
271981	Tbck	3	7.01667	7.01667	8.94	9.23
54139	Irf6	3	9.34333	9.84	12.3767	12.79
14187	Akr1b8	3	1.42667	1.82667	2.97	3.11
22169	Cmpk2	3	4.32	5.52667	6.79333	7.15333
69812	Abhd11os	3	5.98333	5.56	13.5133	14.3967
192120	Bspry	3	10.8433	8.56667	23.1067	24.19
72119	Tpx2	3	0.42	0.65	1.06	1.10667
12526	Cd8b1	3	0.186667	0.593333	1.47	1.60333
22143	Tuba1b	3	83.3333	79.68	112.027	115.523
14710	Gngt2	3	7.42333	10.0233	12.5867	13.1733
20296	Ccl2	3	0.666667	0.626667	4.76333	5.12
27015	Polk	3	3.31	3.78667	5.29333	5.49
215387	Ncaph	3	0.24	0.343333	0.75	0.793333
13849	Ephx1	3	53.0967	51.4633	175.047	185.103
72170	Chchd4	3	27.8633	32.8133	37.8367	39.13
71988	Esco2	3	0.19	0.266667	0.68	0.726667
68854	Asb11	3	2.61333	2.59	4.71333	4.91333
16644	Kng1	3	2.18	2.79	4.33	4.55
620016	Gm12669	3	46.4467	54.6167	66.9867	69.16
109019	Nabp1	3	21.5367	23.1067	31.29	31.77
16004	Igf2r	3	12.5333	13.5967	18.3667	18.8933
114873	Dscaml1	3	0.23	0.206667	0.676667	0.713333
104759	Pld4	3	3.10333	4.18667	6.02	6.27
269799	Clec4a1	3	1.23	1.94333	2.72	2.85
74287	Kcmf1	3	19.77	21.2433	28.99	29.75
83408	Gimap3	3	1.60667	1.95	2.73667	2.84667
52653	Nudcd2	3	12.5733	15.71	19.7767	20.3367
226101	Myof	3	7.86	7.65667	12.7533	13.0567
238393	Serpina3f	3	0.16	0.243333	0.996667	1.01
66916	Ndufb7	3	158.827	160.85	207.81	212.927
14675	Gna14	3	1.39	1.82	2.60667	2.69667
52033	Pbk	3	0.276667	0.366667	0.963333	1.00333
66973	Mrps18b	3	30.24	27.7367	43.88	44.9233
16571	Kif4	3	0.14	0.256667	0.476667	0.496667
16878	Lif	3	0.0666667	0.0866667	0.44	0.456667
54396	Irgm2	3	5.71333	6.75333	18.3433	18.81
20303	Ccl4	3	0.0733333	0.393333	0.85	0.9
26886	Cenph	3	0.186667	0.283333	1.03	1.06333
56150	Mad2l1	3	3.20667	3.85333	5.49	5.6
12774	Ccr5	3	0.463333	0.766667	1.18667	1.22667
18005	Nek2	3	0.45	0.456667	1.36667	1.39667
74041	Ddias	3	0.263333	0.343333	1.71667	1.75667
21897	Tlr1	3	0.69	1.22	1.87333	1.93333
117160	Ttyh2	3	8.27667	8.27	12.22	12.44
27280	Phlda3	3	4.89667	5.75	26.0267	26.3933
17001	Ltc4s	3	9.17	10.8933	39.6433	40.35
22375	Wars	3	13.0333	12.51	16.68	16.8
66570	Cenpm	3	0.156667	0.27	0.826667	0.813333
14190	Fgl2	3	1.17333	1.76	2.37333	2.39333
18802	Plcd4	3	2.65667	2.80333	5.51333	5.56
12028	Bax	3	28.4267	30.1567	45.75	45.9033
56644	Clec7a	3	1.19	1.38667	2.27667	2.33
77891	Ube2s	3	35.78	32.8667	47.4067	47.54
21354	Tap1	3	3.21333	3.47	9.18667	9.11667
632687	44265	3	0.846667	1.17667	2.02333	2.02667
13198	Ddit3	3	10.96	12.37	23.1033	23.04
20226	Sars	3	28.8867	32.9133	38.9833	38.97
15894	Icam1	3	8.00333	7.31	13.7967	13.7
16617	Klk1b24	3	0.826667	1.59333	2.68	2.62
59083	Fetub	3	1.80667	2.86667	6.00333	5.68333
64292	Ptges	3	5.51333	4.12333	12.45	12.1667
114141	Cldn16	3	11.4167	14.5067	18.7333	18.41
224860	Plcl2	3	3.05333	3.52667	4.83333	4.74
22401	Zmat3	3	4.09667	4.11667	8.98	8.65
226691	AI607873	3	0.756667	0.94	1.81333	1.76
12428	Ccna2	3	0.863333	1.01333	2.11333	2.04333
72043	Sulf2	3	9.44667	9.67	22.8833	21.9733
106795	Tcf19	3	3.04	3.85333	6.37667	6.12667
21933	Tnfrsf10b	3	3.16667	3.1	4.9	4.8
268697	Ccnb1	3	0.136667	0.33	0.96	0.893333
671535	Parp10	3	8.47333	7.78333	15.6233	14.9867
13131	Dab1	3	1.96	2.02	3.38667	3.41333
233406	Prc1	3	0.446667	0.76	1.55667	1.42667
227659	Slc2a6	3	0.38	0.446667	1.35333	1.25333
26373	Clcn7	3	9.60667	8.22	13.03	12.73
14468	Gbp2b	3	0.14	0.333333	1.06333	0.966667
14317	Ftcd	3	1.83667	2.47667	6.05	5.62333
20304	Ccl5	3	2.32333	3.92333	8.53	7.85333
17864	Mybl1	3	0.513333	0.52	1.14	1.06
11799	Birc5	3	0.833333	1.13333	2.64667	2.50667
109050	Fam212b	3	0.346667	0.38	2.35667	2.10333
12307	Calb1	3	174.433	161.353	443.803	410.563
52055	Rab11fip5	3	15.9733	14.52	21.8033	21.3133
12903	Crabp1	3	0.186667	0.11	1.47667	1.31
215113	Slc43a2	3	35.1633	29.8367	48.56	47.0767
15040	H2-T23	3	15.0067	16.1967	23.1433	22.07
243659	Styk1	3	0.266667	0.356667	0.863333	0.776667
14793	Cdca3	3	1.09	1.15	2.47667	2.27333
230316	Megf9	3	4.36	3.43	7.67667	7.08333
69008	Cab39l	3	34.9333	40.74	47.7433	45.7167
381269	Mreg	3	2.69	3.43	6.39667	5.84
17345	Mki67	3	0.46	0.64	1.37	1.22333
29813	Zfp385a	3	3.97333	3.26	10.5133	9.49
12925	Crip1	3	23.88	30.5467	49.4467	45.4033
23880	Fyb	3	1.04	1.61333	2.00667	1.82
230576	Ttc22	3	1.29667	1.55	2.87	2.60333
107375	Slc25a45	3	18.69	19.6433	28.3433	26.58
14969	H2-Eb1	3	1.36333	1.55667	4.28333	3.68
77446	Heg1	3	7.00667	6.61667	11.6	10.5
65964	Zak	3	3.91333	3.93667	6.73	6.22667
12426	Cckbr	3	0.07	0.196667	0.43	0.36
16362	Irf1	3	7.27667	7.83333	15.4767	13.4867
230073	Ddx58	3	7.29667	7.76667	11.89	10.8
653016	Gm7325	3	7.35667	9.75333	20.2667	17.2233
21973	Top2a	3	0.42	0.623333	1.53667	1.26333
231830	Micall2	3	1.13	0.816667	2.62667	2.24
223921	Aaas	3	8.09333	8.26333	14.34	12.77
56742	Psrc1	3	0.686667	0.903333	5.86333	4.59333
54392	Ncapg	3	0.07	0.153333	0.4	0.313333
14127	Fcer1g	3	8.19	7.65	17.52	15.0967
79043	Spsb3	3	8.53667	7.67333	14.4867	13.1133
234673	Ces2e	3	8.68	15.9133	26.2733	21.4
12511	Cd6	3	0.0466667	0.196667	0.476667	0.36
20336	Exoc4	3	8.76333	11.27	14.5467	12.8
20307	Ccl8	3	0.233333	0.523333	3.31	2.39
170770	Bbc3	3	1.44333	1.32333	4.14	3.26667
27221	Chaf1a	3	0.746667	0.82	1.75667	1.42667
80986	Ckap2	3	0.36	0.663333	1.52667	1.15333
12265	Ciita	3	0.593333	0.686667	1.65	1.28333
15945	Cxcl10	3	1.21	1.16333	9.68667	6.82333
246256	Fcgr4	3	1	1.15333	4.21667	3.07
70466	Ckap2l	3	0.216667	0.3	0.87	0.633333
107995	Cdc20	3	0.69	0.563333	2.25667	1.63333
94284	Ugt1a6a	3	1.88333	2.90667	4.59333	3.43
52009	Hn1l	3	13.2367	13.44	27.6867	21.2367
20541	Slc8a1	3	13.05	15.8167	23.4767	18.92
381308	Mnda	3	0.11	0.16	1.18667	0.723333
74931	4930481A15Rik	3	0.506667	0.453333	2.3	1.42333
14473	Gc	3	66.8433	108.89	147.82	107.403
546546	Serpina3h	3	0.846667	1.32667	4.4	2.51667
13653	Egr1	3	2.13333	2.25	13.1367	5.5
140474	Muc4	3	0.03	0.0266667	0.396667	0.143333
654822	D330041H03Rik	3	2.18333	2.76333	10.6	4.26333
218461	Pde8b	4	3.16	2.26333	3.47333	4.78333
11814	Apoc3	4	21.65	13.65	25.9667	43.85
100952	Emilin1	4	3.94	2.95333	4.41667	6.26667
109624	Cald1	4	14.88	12.8867	16.2467	20.7733
230752	Eva1b	4	8.97333	7.01333	10.2067	14.8867
12798	Cnn2	4	10.5533	7.79333	12.1933	18.15
12484	Cd24a	4	166.277	131.307	193.887	271.98
76527	Il34	4	3.88	2.91333	5.02	7.86
223649	Nrbp2	4	27.0133	21.7933	32.66	46.5233
100041574	9030025P20Rik	4	15.5367	13.5033	17.3467	21.7733
12733	Clcnka	4	51.16	26.84	73.41	123.823
67078	Pgp	4	18.68	14.2267	21.5367	28.33
13805	Eng	4	32.32	26.78	36.7333	46.8767
11551	Adra2a	4	0.496667	0.32	0.68	1.11333
11482	Acvrl1	4	4.47	3.76	5.28	6.92667
18793	Plaur	4	4.19667	2.66	6.64333	11.52
20855	Stc1	4	2.83667	2.03667	3.67333	5.4
17748	Mt1	4	564.37	420.407	768.9	1215.64
229595	Adamtsl4	4	0.716667	0.516667	1.02667	1.66333
74747	Ddit4	4	5.30333	4.04	9.78667	18.26
15507	Hspb1	4	12.86	9.46	19.8333	33.73
230815	Man1c1	4	1.92667	1.68	2.56667	3.77333
27403	Abca7	4	2.93667	2.39333	3.34667	4.09333
20723	Serpinb9	4	17.7833	15.1433	21.6533	28.7833
12182	Bst1	4	7.70667	4.42333	10.2967	14.72
14697	Gnb5	4	5.97	5.17	6.99	8.83333
12827	Col4a2	4	16.78	13.5233	20.9	28.0867
23893	Grem2	4	1.17	1.49	6.95	14.9667
232156	Slc4a5	4	1.15	0.6	1.47333	2.01
74596	Cds1	4	16.1333	13.8133	18.1533	21.6533
17304	Mfge8	4	25.91	21.8	32.57	44.04
23960	Oas1g	4	0.263333	0.1	0.553333	0.976667
11928	Atp1a1	4	1527.63	1364.06	1746.77	2109.05
67399	Pdlim7	4	5.96	5.16	7.44333	10.2
22022	Tpst2	4	13.83	12.44	16.85	21.7867
327655	Ppip5k1	4	11.6267	9.51333	13.78	17.1467
17196	Mbp	4	3.37667	2.81333	4.66	6.67
11852	Rhob	4	24.83	20.15	32.4367	44.4133
217219	Fam171a2	4	2.92	2.13667	3.95667	5.55667
56421	Pfkp	4	18.8833	15.3567	27.34	40.3233
269152	Kif26b	4	0.57	0.493333	0.776667	1.1
14751	Gpi1	4	216.383	190.71	277.993	373.417
18746	Pkm	4	171.553	139.74	242.373	350.737
14718	Got1	4	66.4467	58.88	93.0833	132.943
23943	Esyt1	4	5.37667	4.87	6.48	8.13
53416	Stk39	4	21.2167	18.5333	27.4533	36.54
19185	Psmd4	4	48.9133	48.1267	55.4967	65.2067
54648	Ccdc120	4	1.83667	1.31667	2.40333	3.20667
26362	Axl	4	6.05333	5.98	7.64667	10.0833
68075	Lurap1	4	4.10667	3.82667	5.19	6.65667
108897	Aif1l	4	145.227	127.527	176.033	220.107
13661	Ehf	4	16.7133	16.3633	22.84	31.1367
227929	Cytip	4	5.75333	5.53333	6.49667	7.50667
76895	Bicd2	4	6.12667	6.31333	7.77667	9.45667
232670	Tspan33	4	15.2433	13.53	22.5367	32.86
70701	Nipal1	4	1.15333	0.61	1.61667	2.25
52840	Dbndd2	4	5.82333	5.06333	7.55667	10.0333
109006	Ciapin1	4	10.7167	9.69	13.25	16.87
73284	Ddit4l	4	4.33667	4.07667	7.52333	11.6733
14570	Arhgdig	4	1.72333	0.986667	2.83667	4.29333
22379	Fmnl3	4	6.03	5.24333	7.24333	8.76667
232431	Gprc5a	4	1.42333	1.13667	2.89	4.70333
26415	Mapk13	4	6.93667	5.92333	12.1567	18.9867
73710	Tubb2b	4	8.25667	8.86	14.8467	23.0033
16535	Kcnq1	4	15.0233	12.96	18.8633	23.9767
11828	Aqp3	4	60.85	51.67	86.5433	119.16
56045	Samhd1	4	7.61667	7.48333	9.27667	11.4933
19215	Ptgds	4	7.71	3.54333	14.0033	21.7167
66681	Pgm1	4	9.85667	9.64667	12.7833	16.53
11674	Aldoa	4	569.987	543.293	728.313	933.463
229933	Clca2	4	0.0633333	0.07	0.3	0.553333
16855	Lgals4	4	2.4	2.07	3.64667	5.23
80861	Dhx58	4	0.716667	0.496667	1.29	1.99333
16782	Lamc2	4	7.41	7.63667	10.5267	14.4167
171210	Acot2	4	10.3133	9.88	16.5567	24.3667
233064	Wdr62	4	0.486667	0.446667	0.726667	1.03
19387	Rangap1	4	12.4233	11.4633	14.2067	16.3633
17312	Clec10a	4	1.52333	1.18333	2.68	4.06667
208628	Kntc1	4	0.183333	0.19	0.356667	0.56
21376	Tbrg1	4	31.71	28.2667	36.54	42.3833
108707	Fam207a	4	10.8833	10.2533	13.0967	15.81
15166	Hcn2	4	0.72	0.386667	1.18333	1.73
69863	Ttc39b	4	2.55333	2.43	3.29	4.13667
14284	Fosl2	4	2.98667	2.24667	4.53667	6.19667
100045026	LOC100045026	4	0.03	0.03	0.263333	0.48
18938	Ppp1r14b	4	20.1233	17.3133	24.06	28.8133
216011	Lrrc20	4	1.76	1.53667	2.74333	3.81333
74090	Paqr5	4	45.9367	39.53	57.45	70.2633
67604	Get4	4	17.6533	14.8	20.9367	24.8667
16859	Lgals9	4	11.37	9.85333	14.5467	18.2267
19084	Prkar1a	4	63.8067	62.2967	71.11	78.8833
56066	Cxcl11	4	0.536667	0.52	3.54667	6.25
56699	Cdc42ep4	4	8.09333	7.19333	10.0967	12.2533
20706	Serpinb9b	4	0.0133333	0.0366667	0.196667	0.353333
17858	Mx2	4	0.4	0.333333	1.26333	2.09333
207785	Csrnp2	4	1.33333	1.18	2.64667	4.00333
18140	Uhrf1	4	0.686667	0.656667	1.76	2.85667
67775	Rtp4	4	2.42	2.38667	6.31333	10.28
434215	Lrrc32	4	3.40667	2.60333	4.63667	5.97
52118	Pvr	4	3.85667	3.13333	5.47667	7.21667
13806	Eno1	4	425.713	419.89	585.347	765.503
22761	Zfpm1	4	1.65333	1.52	2.27667	2.96667
98999	Znfx1	4	14.9633	12.69	17.1833	19.7133
110454	Ly6a	4	346.9	359.21	532.003	726.63
17387	Mmp14	4	2.57333	1.95333	3.83667	5.11
14719	Got2	4	155.497	141.08	179.37	204.803
17876	Myef2	4	4.54333	4.59667	6.08333	7.59333
26426	Nubp2	4	19.9467	18.6667	23.31	26.8667
14381	G6pdx	4	19.88	19.2467	24.6367	29.5533
56338	Txnip	4	124.923	121.923	158.14	193.497
19243	Ptp4a1	4	16.57	17.1267	21.72	26.9267
54200	Sult2b1	4	1.19667	0.7	2.41	3.56667
60440	Iigp1	4	3.33	5.27667	31.2833	53.1567
13429	Dnm1	4	0.863333	0.663333	1.64333	2.4
22330	Vcl	4	13.6733	13.7267	16.22	18.66
21873	Tjp2	4	8.22667	7.84667	9.57333	10.8733
17357	Marcksl1	4	11.5367	8.25	16.7433	21.84
11423	Ache	4	0.896667	0.556667	1.44333	1.99333
232146	Eva1a	4	23.4167	23.5867	29.79	36.0667
22629	Ywhah	4	54.2833	50.92	63.9833	73.39
11871	Art2a-ps	4	0.0466667	0.28	3.00333	5.07
76257	Slc38a3	4	32.1933	27.84	49.3133	65.9833
15982	Ifrd1	4	9.40333	9.16333	16.0167	21.9533
12259	C1qa	4	21.1	22.8033	39.8267	57.1467
22323	Vasp	4	12.7033	10.54	15.1867	17.58
18024	Nfe2l2	4	56.2633	53.2733	64.96	73.8167
12334	Capn2	4	31.4867	25.6867	39.7833	47.36
19224	Ptgs1	4	8.75333	8.79	14.4867	19.56
80981	Arl4d	4	13.92	9.56333	21.98	28.9433
20498	Slc12a4	4	4.26333	3.59667	5.50667	6.62333
66448	Mrpl20	4	121.937	125.03	148.467	173.423
20910	Stxbp1	4	3.57333	2.68667	4.56	5.4
15957	Ifit1	4	1.68	1.63667	9.32667	15.12
20556	Slfn2	4	3.25667	3.18333	6.79667	9.8
105853	Mal2	4	22.9467	19.4833	34.84	44.7967
97031	Tprn	4	12.4233	10.9233	15.92	19.0167
20848	Stat3	4	16.17	15.1167	23.0733	29.0267
18557	Cdk18	4	27.0333	22.2767	41.9967	54.48
230903	Fbxo44	4	12.3633	9.93	15.9567	18.84
12716	Ckmt1	4	51.12	46.4267	63.6	75.2733
11911	Atf4	4	67.13	61.6967	89.09	107.903
98878	Ehd4	4	18.4967	17.87	21.9767	24.73
20278	Scnn1g	4	19.3067	16.25	25.19	30.3367
319765	Igf2bp2	4	2.41333	2.5	3.37667	4.22667
17329	Cxcl9	4	0.54	0.776667	3.57	5.61333
67445	C1qtnf4	4	2.14333	1.65	3.52667	4.69
386463	Cdsn	4	0.993333	0.596667	1.83333	2.53333
12306	Anxa2	4	32.8667	33.3833	48.88	61.9533
50493	Txnrd1	4	45.04	44.64	57.7367	68.8167
56791	Ube2l6	4	9.07667	9.24333	18.84	26.46
76650	Srxn1	4	25.0767	21.1267	38.2933	49.15
212111	Inpp5a	4	13.19	11.8867	15.7867	18
20612	Siglec1	4	0.153333	0.163333	0.53	0.813333
19294	Nectin2	4	14.1267	10.86	16.75	19.7067
102920	Cenpi	4	0.0833333	0.06	0.236667	0.35
14964	H2-D1	4	237.543	254.393	536.09	753.787
24110	Usp18	4	0.946667	0.856667	2.96667	4.40667
66047	Mrpl54	4	74.8833	64.46	91.9233	105.96
20266	Scn1b	4	10.1733	7.6	15.7267	20.0667
14980	H2-L	4	87.68	92.6167	200.61	281.9
246728	Oas2	4	0.37	0.19	1.03	1.50667
63913	Fam129a	4	3.72333	4.19667	11.8533	17.1733
100039796	Tgtp2	4	2.94333	3.79667	10.23	15.0767
54720	Rcan1	4	33.3933	32.5967	75.4533	106.957
66141	Ifitm3	4	49.9767	45.0367	68.4	82.6467
15944	Irgm1	4	21.8033	26.4833	62.3267	89.96
15114	Hap1	4	1.38667	0.996667	2.13667	2.65333
15013	H2-Q2	4	3.57	4.18	9.83	14.1733
71461	Ptk7	4	1.72	1.65	2.23	2.61333
667977	Gm8909	4	1.90333	2.18667	4.15	5.74667
12799	Cnp	4	4.46667	4.15	5.66	6.56
330836	Slc7a6	4	1.98333	1.92667	2.79667	3.38333
11827	Aqp2	4	178.5	124.953	386.897	527.56
15958	Ifit2	4	5.28	3.55	12.5367	17.31
16391	Irf9	4	6.37	6.49333	10.8633	14.09
76507	Aoc1	4	4.46	3.29333	9.29333	12.6
100702	Gbp6	4	1.87667	2.96	36.7133	56.65
11443	Chrnb1	4	2.82	2.79667	4.00667	4.84
72349	Dusp3	4	16.8333	16.3767	21.73	25.3833
667370	Ifit3b	4	6.96667	4.94	12.1267	15.7567
23996	Psmc4	4	63.3	57.2567	75.0933	83.86
16211	Kpnb1	4	27.2833	26.8567	32.1633	35.7167
73737	1110008P14Rik	4	62.35	47.15	76.4933	87.31
71897	Lypd6b	4	1.92667	1.58	2.94333	3.65
71890	Mad2l2	4	7.53667	7.60667	11.72	14.6467
22142	Tuba1a	4	36.28	38.0267	51.9833	62.8333
15384	Hnrnpab	4	62.3233	59.4467	75.3633	84.43
13197	Gadd45a	4	17.5433	15.0133	25.2867	30.8167
53857	Tuba8	4	2.39333	2.22	4.02	5.12
11535	Adm	4	5.64667	5.52333	9.73333	12.6233
547349	LOC547349	4	10.8433	10.08	20.74	27.42
23962	Oasl2	4	1.97	1.53	5.25333	7.36667
16854	Lgals3	4	33.03	29.66	51.8667	64.5867
68837	Foxk2	4	6.66667	6.36	8.23333	9.32667
216869	Arrb2	4	8.71333	8.28	10.8633	12.96
107094	Rrp12	4	1.56667	1.37667	2.3	2.79667
11974	Atp6v0e	4	175.573	176.167	217.02	245.38
243085	Ugt2b35	4	0.0266667	0.0633333	0.34	0.496667
433182	Eno1b	4	96.3567	102.95	187.76	246.36
14972	H2-K1	4	106.097	109.757	298.137	412.337
27060	Tcirg1	4	4.33333	4.02333	6.68	8.27333
74136	Sec14l1	4	20.2867	22.2767	36.1233	45.7067
207565	Camkk2	4	4.68	3.45333	6.56333	7.79
14869	Gstp2	4	5.37	4.81333	8.33	10.3433
18516	Pbx3	4	4.84	4.79	6.34333	7.34
231821	Adap1	4	8.43	6.39	12.36	15.02
226122	Ubtd1	4	8.11	7.45333	10.1567	11.5067
17069	Ly6e	4	117.363	97.5667	208.103	264.207
11927	Atox1	4	135.1	139.123	180.7	211.73
70911	Phyhipl	4	14.86	12.35	18.7233	20.9733
21418	Tfap2a	4	2.15333	1.51333	3.35333	4.17
30060	Mfi2	4	0.0633333	0.0666667	0.253333	0.363333
11910	Atf3	4	0.533333	0.636667	1.76667	2.43667
12509	Cd59a	4	76.49	73.1767	89.0933	96.76
12260	C1qb	4	20.8233	22.8433	42.1067	55.17
20648	Snta1	4	17.9567	17.7567	24.3167	28.4833
13112	Cyp3a11	4	0.193333	0.376667	2.19333	3.12
73644	2210039B01Rik	4	3.91667	3.47	6.12667	7.50667
213539	Bag2	4	6.82	6.20667	11.05	13.6967
227541	Camk1d	4	0.826667	0.766667	1.35	1.64
634650	Gbp11	4	0.23	0.59	4.18667	6.04667
14421	B4galnt1	4	3.71667	3.08333	7.83	10.3767
11854	Rhod	4	8.14667	7.62333	11.9567	14.34
13836	Epha2	4	2.21333	1.65333	3.76	4.64
17171	Mas1	4	0.203333	0.173333	0.54	0.733333
59003	Maea	4	32.0133	29.2767	39.3033	43.7533
634731	Susd1	4	3.06	3.22	4.1	4.72
74253	Klrg2	4	1.6	0.736667	3.69333	4.75333
12189	Brca1	4	0.126667	0.13	0.4	0.553333
16818	Lck	4	0.676667	0.74	1.31	1.67
242125	Mab21l3	4	0.573333	0.71	1.87333	2.54667
67921	Ube2f	4	21.0033	21.8067	26.5933	30.0333
234388	Ccdc124	4	36.7867	33.58	45.3833	50.58
19384	Ran	4	36.37	36.64	43.84	48.37
74309	Osbp2	4	4.67	4.92667	7.07333	8.53
19039	Lgals3bp	4	25.7567	24.1433	83.1133	112.113
18510	Pax8	4	37.0867	29.6067	53.2333	61.78
74486	Osbpl10	4	2.20667	2.03333	3.95	4.89333
66071	Ethe1	4	40.93	39.0233	59.46	69.94
403178	Plcxd1	4	0.746667	0.666667	1.41667	1.82333
16913	Psmb8	4	6.74667	8.99333	25.0767	33.6567
13033	Ctsd	4	373.91	378.493	556.36	656.177
23834	Cdc6	4	0.0833333	0.0866667	0.27	0.363333
14912	Nkx6-2	4	0.0533333	0.0166667	1.16	1.73333
16905	Lmna	4	19.2333	18.5567	23.5833	26.6967
11465	Actg1	4	399.17	363.407	479.267	523.507
64380	Ms4a4c	4	0.0933333	0.133333	0.523333	0.71
14688	Gnb1	4	61.91	58.6033	73.0333	79.1
18452	P4ha2	4	5.86667	5.40333	8.48667	9.87667
110310	Krt7	4	76.5767	66.2067	107.07	123.307
213603	Slc44a3	4	6.63333	6.97333	10.04	11.8667
76843	Dtl	4	0.116667	0.196667	0.673333	0.93
22272	Uqcrq	4	132.167	129.687	184.267	212.977
68048	Aen	4	14.2333	15.2633	31.5333	39.9967
12045	Bcl2a1b	4	0.993333	1.05	2.57667	3.32333
108115	Slco4a1	4	4.90333	2.62333	10.8967	13.5367
12000	Avpr2	4	9.43	5.98667	18.04	21.54
71586	Ifih1	4	1.59667	1.61333	2.61	3.14333
225363	Etf1	4	33.02	34.4633	43.6933	48.6967
22409	Wnt10a	4	0.266667	0.166667	1.00333	1.32333
243771	Parp12	4	5.23	4.67	8.42333	10
12977	Csf1	4	2.81667	2.63667	5.25667	6.34
11717	Ampd3	4	8.81	6.97	13.23	15.2033
353172	Gars	4	29.5233	26.1167	35.95	39.15
20135	Rrm2	4	2.08667	2.36333	5.63	7.19
27979	Eif3b	4	36.0467	34.1267	42.7933	46.0333
67220	Plekho1	4	11.1867	10.01	14.6967	16.37
69156	Comtd1	4	3.29333	2.50333	4.91667	5.68667
67701	Wfdc2	4	188.377	158.587	273.823	313.06
52389	Adgra1	4	0.0833333	0.0433333	0.383333	0.486667
11821	Aprt	4	32.7633	34.9833	52.3333	61.48
51799	Rundc3a	4	8.75667	7.48667	13.3467	15.6667
327959	Xaf1	4	1.14333	1.08667	2.32667	2.87333
80794	Cblc	4	12.28	8.89	17.27	19.66
58203	Zbp1	4	0.89	0.956667	3.53667	5.24333
69550	Bst2	4	8.71333	7.29	36.06	46.5567
68420	Ankrd13a	4	22.5567	22.5267	29.0367	31.87
50528	Tmprss2	4	61.1567	55.6633	76.07	82.6333
12631	Cfl1	4	337.1	313.813	396.153	423.897
110749	Chaf1b	4	0.94	0.94	2.71667	3.44667
76509	Plet1	4	73.51	46.5967	128.04	148.18
234734	Aars	4	23.71	23.0233	31.2833	34.67
624219	Angptl8	4	2.89	2.96	5.57667	6.76
264895	Acsf2	4	17.6267	14.2433	41.7133	51.54
65972	Ifi30	4	53.84	53.3933	72.7667	81.15
18710	Pik3r3	4	5.66	5.73333	9.17	10.6133
20259	Scin	4	18.16	14.78	25.4167	28.0933
330485	Tmem145	4	0.04	0.04	0.283333	0.376667
70110	Ifi35	4	7.21667	6.87333	12.5867	14.77
15251	Hif1a	4	28.1533	25.7967	35.42	37.8267
232023	Vopp1	4	5.24667	4.79	8.64333	9.94667
100038882	Isg15	4	2.69667	2.28	9.62	12.1433
15959	Ifit3	4	6.77667	4.6	20.66	25.6433
11461	Actb	4	255.793	227.22	338.397	371.183
12369	Casp7	4	4.75	4.05333	7.18333	8.14
14319	Fth1	4	3527.3	3459.95	4434.53	4809.83
17768	Mthfd2	4	1.67333	1.29667	3.02667	3.54667
107976	Bre	4	30.4667	30.1033	40.2367	44.09
17216	Mcm2	4	3.66333	3.18	6.38	7.45333
74337	Palm3	4	3.09667	2.31667	4.44333	4.95333
66174	Nudt14	4	144.613	143.463	200.277	221.357
106931	Kctd1	4	15.6033	13.1233	21.1933	23.1533
12336	Capns1	4	227.667	195.737	265.603	280.037
78070	Cpt1c	4	0.433333	0.38	0.98	1.16667
20775	Sqle	4	20.1433	18.09	26.7633	29.0933
70335	Reep6	4	43.8067	34.5333	93.7733	111.287
11486	Ada	4	2.01667	1.41667	3.20667	3.6
78781	Zc3hav1	4	2.88333	2.79667	4.17333	4.64
68479	Phf5a	4	9.37667	9.11	12.7733	13.9967
66102	Cxcl16	4	14.6067	12.6567	23.7833	26.6767
216150	Cdc34	4	37.3167	30.8767	47.4567	50.8033
16792	Laptm5	4	8.77333	8.47	12.0467	13.1867
20515	Slc20a1	4	10.4267	9.09667	14.0267	15.04
15937	Ier3	4	24.6033	14.5367	47.6567	53.9733
16418	Eif6	4	39.6567	35.59	51.1667	54.2633
103140	Gstt3	4	38.77	34.91	48.3367	50.7433
70294	Rnf126	4	23.8	19.15	32.1233	33.9167
99010	Lpcat4	4	5.89333	4.05	8.22	8.46333
20364	Sepw1	4	130.687	103.517	167.62	171.033

## Sheet: Sheet2
Genes identified in cluster 2
Gene ID	Symbol	Cluster	Con (FPKM)	Nic (FPKM)	DM (FPKM)	Nic_DM (FPKM)
15122	Hba-a1	2	721.603	616.81	458.487	2406.01
15129	Hbb-b1	2	562.017	527.473	259.59	1825.12
100568459	Bc1	2	851.147	1158.96	1013.73	1362.16
100039636	Atp6v0c-ps2	2	468.18	389.397	226.033	594
70257	2010107E04Rik	2	296.86	350.787	334.7	456.237
100042314	Gm10639	2	117.723	155.887	174.417	360.72
21807	Tsc22d1	2	138.993	159.117	177.017	316.83
52538	Acaa2	2	176.853	220.75	217.603	307.903
20194	S100a10	2	189.527	218.52	215.823	301.31
18412	Sqstm1	2	191.223	192.507	220.47	277.747
13063	Cycs	2	176.367	190.15	211.59	262.687
93692	Glrx	2	80.0767	92.3567	124.22	218.73
15130	Hbb-b2	2	64.7933	64.9967	30.2333	212.267
17067	Ly6c1	2	101.693	101.83	114.133	160.35
13177	Eci1	2	94.3967	112.643	94.6867	150.31
20393	Sgk1	2	40.1633	41.5833	68.8	144.463
18606	Enpp2	2	103.05	120.703	113.06	141.79
20394	Scg5	2	32.0767	31.91	71.88	133.423
19299	Abcd3	2	95.0233	113.22	105.55	133.337
17105	Lyz2	2	32.6733	39.71	66.9	115.16
216350	Tspan8	2	69.59	82.94	77.92	101.927
16819	Lcn2	2	2.31667	2.63667	20.8333	98.9367
12258	Serping1	2	49.37	42.46	53.13	93.1533
20409	Ostf1	2	63.51	65.5067	72.45	89.5433
26897	Acot1	2	36.5567	39.38	56.3	88.75
70873	Cnbd2	2	49.9533	37.67	53.4733	86.1467
72479	Hsdl2	2	45.8267	53.7167	56.7167	83.1433
57875	Angptl4	2	17.9267	19.4733	29.5133	72.8567
15368	Hmox1	2	13.1967	18.9833	26.5767	72.2167
19073	Srgn	2	35.5	43.0767	46.84	69.5433
75475	Oplah	2	45.0267	44.69	51.6467	67.5633
22151	Tubb2a	2	21.7133	22.6833	37.05	67.3233
13601	Ecm1	2	26.5567	19.82	36.0133	66.1267
15360	Hmgcs2	2	19.28	24.6433	32.7167	60.91
27279	Tnfrsf12a	2	17.7567	13.4133	26.9733	59.3367
22361	Vnn1	2	36.1	47.8367	37.1033	58.21
326618	Tpm4	2	42.37	44.1567	47.34	56.9133
14229	Fkbp5	2	15.55	14.9633	17.8433	54.5333
399101	Snhg3	2	28.32	34.1433	36.75	50.8067
19012	Plpp1	2	35.9533	40.6467	38.0633	50.3967
24108	Ubd	2	0.57	1.00667	19.1467	49.2167
71514	Sfpq	2	31.6333	30.4567	34.7533	48.3867
23886	Gdf15	2	2.32667	2.56	19.66	48.38
235542	Ppp2r3a	2	25.7633	29.44	33.3	46.3033
15483	Hsd11b1	2	19.26	20.5233	25.38	44.1867
18952	44443	2	20.03	16.92	26.8133	42.6933
56360	Acot9	2	24.0633	28.31	30.7467	41.37
70266	Kyat1	2	20.58	17.9567	26.3433	39.3833
57279	Slc25a20	2	25.9567	27.2867	30.3767	38.6633
27273	Pdk4	2	14.1267	9.83667	17.5833	38.53
103784	Wdr92	2	20.16	20.5867	26.7733	38.25
100042807	Eif3j2	2	27.05	28.1967	29.6567	36.95
16007	Cyr61	2	10.6767	8.81333	19.21	36.9033
74137	Nuak2	2	23.44	19.4233	22.4833	35.5933
12183	Bpgm	2	26.0667	26.48	29.7367	35.5567
15979	Ifngr1	2	18.69	20.9067	22.1	34.8767
18641	Pfkl	2	21.1167	18.18	24.7533	34.7167
107272	Psat1	2	15.5167	19.3	21.6	34.03
105171	Arrdc3	2	19.9867	23.6933	20.9033	33.8733
20887	Sult1a1	2	13.5533	13.3067	16.37	33.7567
67528	Nudt7	2	22.07	25.66	23.7233	31.7833
69428	1700016C15Rik	2	8.14667	11.9	16.29	30.6267
67759	Plgrkt	2	19.0267	22.5167	21.76	30.62
22763	Zfr	2	22.78	23.4633	25.5133	30.0233
71660	Rarres2	2	12.4367	16.0367	14.9867	29.66
30056	Timm9	2	21.0867	24.89	24.38	29.6367
19885	Rorc	2	19.74	22.5267	20.3533	29.2367
27407	Abcf2	2	22.01	23.1033	24.36	29.1167
67760	Slc38a2	2	11.6733	10.9633	16.12	26.11
13664	Eif1a	2	18.77	20.8333	21.4133	26.0967
56332	Amotl2	2	16.1133	13.0133	16.96	25.2733
110956	D17H6S56E-5	2	13.2033	8.81333	14.1767	25.1533
11656	Alas2	2	4.98	6.21667	3.46	24.78
67035	Dnajb4	2	12.6433	13.51	14.65	24.2733
50527	Ero1l	2	16.33	16.3167	17.04	24.1067
74200	2810403A07Rik	2	16.46	18.2467	18.1	22.5767
212980	Slc45a3	2	9.41	8.68	13.8567	22.5667
27226	Pla2g7	2	12.8733	13.51	14.5633	22.0533
68050	Akirin1	2	14.1167	15.8467	16.8367	22.0233
12660	Chka	2	9.34	9.29	14.03	21.5833
224530	Acat3	2	9.86333	13.5	12.7767	21.1467
19291	Purb	2	16.1133	16.5367	17.7833	20.7633
22213	Ube2g2	2	14.6167	13.3233	15.88	20.32
68713	Ifitm1	2	10.1567	7.67667	8.55	19.9933
72722	Fam98a	2	15.2567	16.2533	17.0167	19.8167
75985	Rab30	2	7.20333	9.39	10.3933	19.44
51797	Ctps	2	10.58	10.7267	12.3933	18.51
230766	Fam167b	2	9.02333	9.50333	10.7033	18.2133
78703	Zfp972	2	9.48667	8.32	11.6133	17.6367
12651	Chkb	2	12.1933	11.2833	12.55	17.3167
56222	Cited4	2	5.33	5.08333	8.58333	16.9133
229363	Gmps	2	12.24	13.99	13.95	16.6567
68267	Slc25a22	2	9.05333	6.87667	10.5467	16.5233
105083	Pelo	2	9.88333	8.95	11.4933	16.2867
56089	Ramp3	2	9.23	8.85667	10.0767	15.05
319880	Tmcc3	2	8.26	8.43333	9.94333	14.6933
83397	Akap12	2	4.29667	3.51	7.41667	14.3667
22271	Upp1	2	6.92667	5.95333	8.70333	14.2933
68152	Fam133b	2	8.90333	10.03	9.27667	13.8633
195040	Tmem199	2	9.66333	10.23	11.1533	13.85
17190	Mbd1	2	9.43333	8.08333	9.29333	13.77
18858	Pmp22	2	9.18333	9.71333	8.59	13.59
11841	Arf2	2	8.85667	10.4867	10.6333	13.5433
109857	Cbr3	2	1.78	2.45	5.69333	13.53
67973	Mphosph10	2	9.36	11.3733	10.2467	13.4433
80888	Hspb8	2	7.05	6.57	8.65	13.2967
19128	Pros1	2	8.78	11.97	10.0133	13.28
11907	Ate1	2	9.76333	10.6333	10.9633	13.1633
100038659	Mirt2	2	6.20333	8.79333	8.69	13.0767
226844	Mfsd7b	2	5.27	6.4	7.92333	13
57444	Isg20	2	3.73	2.42667	3.69667	12.7367
23892	Grem1	2	0.24	0.383333	1.76	12.73
67367	Paxbp1	2	9.35333	10.3133	10.31	12.72
60363	Cldn15	2	7.39	5.97	8.28	12.4967
12475	Cd14	2	5.47333	5.39	7.56	11.9133
67647	4930523C07Rik	2	7.35667	6.22667	7.58333	11.3767
171166	Mcoln3	2	5.24333	5.60667	6.97	10.9933
171283	Havcr1	2	5.29333	6.83667	5.88	10.8667
12223	Btc	2	4.46	3.90667	5.91	10.6533
20350	Sema3f	2	6.89667	5.81667	7.36667	10.52
17064	Cd93	2	5.27333	5.17	6.24333	10.1033
433004	B830017H08Rik	2	5.91	6.14	7.51	10.09
104252	Cdc42ep2	2	6.11	6.22	7.02	9.73333
73674	Wdr75	2	6.41333	7.88	6.97333	9.13667
78749	Filip1l	2	5.16667	5.37	6.26	9.08
14314	Fstl1	2	5.99333	6.44333	6.25333	9.05333
70683	Utp20	2	5.19333	5.64667	6.08333	8.88333
11536	Gpr182	2	5.32667	5.07	5.61333	8.65
107684	Coro2a	2	3.52667	4.11	4.77667	8.53
73656	Ms4a6c	2	2.51	2.69	4.89	8.20667
231999	Plekha8	2	6.12667	6.10333	6.7	8.17333
170442	Bbox1	2	4.16667	6.57333	5.51667	8.16667
77864	Ypel2	2	3.37667	3.62333	5.00667	8.07333
236573	Gbp9	2	2.66667	3.49	4.52	7.94333
228026	Pdk1	2	5.25	5.43	6.22	7.92333
108058	Camk2d	2	5.07333	4.83667	5.67667	7.71667
17869	Myc	2	2.35	2.45333	3.94667	7.69
74096	Hvcn1	2	2.21	3.02667	2.75	7.58333
76448	Ppp1r18	2	4.63	3.83667	5.17	7.45
76074	Gbp8	2	0.183333	0.48	2.75667	7.4
219026	Eddm3b	2	4.39667	2.22667	3.78	7.32333
14200	Fhl2	2	3.37667	3.24333	3.42333	7.32333
20305	Ccl6	2	2.64333	2.8	4.26	7.15333
654824	Ankrd37	2	1.3	2.2	2.70667	7.02
226594	Rcsd1	2	3.96667	3.84667	4.92667	6.8
18030	Nfil3	2	2.66667	2.26667	2.20333	6.74333
12952	Cry1	2	1.83	3.10667	2.36667	6.65
74202	Fblim1	2	2.98	2.09333	3.12667	6.45333
67689	Aldh3b1	2	2.69	3.15	3.97	6.09333
70807	Arrdc2	2	2.19667	2.3	3.05667	5.92333
12833	Col6a1	2	3.28	2.86333	3.06	5.70333
11690	Alox5ap	2	3.02333	3.17667	4.03667	5.65
12495	Entpd1	2	2.94	3.95667	3.03	5.60667
12767	Cxcr4	2	2.42	2.73	3.34	5.54333
107765	Ankrd1	2	1.41	0.98	2.35667	5.52667
192187	Stab1	2	2.84333	2.87	3.15667	5.31
14728	Lilrb4a	2	2.83667	3.89667	3.69333	5.26
233038	Nccrp1	2	0.573333	0.256667	2.15667	5.12667
17912	Myo1b	2	2.79	2.45333	3.20333	4.99
100040843	Cyp4a32	2	2.44667	3.06667	3.11667	4.90333
12549	Arhgap31	2	3.32667	3.52	3.62	4.88
67187	Zmynd19	2	2.99667	3.26	3.54667	4.82
20202	S100a9	2	1.89333	2.88	1.22	4.71667
242594	1700024P16Rik	2	0.916667	1.05667	2.21333	4.48667
14594	Ggta1	2	2.33667	3.22667	3.06	4.41
11810	Apobec1	2	2.14	2.85333	2.91	4.37
214253	Etnk2	2	2.73667	2.65333	3.05667	4.36667
67897	Rnmt	2	2.92	3.77	3.28667	4.36667
26388	Ifi202b	2	1.18	1.29	1.07	4.35
20128	Trim30a	2	2.03333	2.67333	2.87333	4.16333
239743	Klhl6	2	1.96333	2.45333	1.97	4.14333
20454	St3gal5	2	2.38	2.07333	2.18333	4.12667
20617	Snca	2	0.98	1.22667	1.51333	4.11667
100041546	Ly6c2	2	1.87	2.89667	2.36333	4.10667
66895	Pxdc1	2	1.57333	1.87	2.24	4.05
101488143	Hbb-bt	2	1.39333	0.766667	0.52	3.96
100038464	Gm15441	2	0.916667	0.703333	1.08	3.89667
14166	Fgf11	2	1.32667	1.44333	2.26	3.89
241113	Prkag3	2	1.20667	1.37333	2.03	3.79333
20308	Ccl9	2	1.86667	1.98333	1.94333	3.69
100859931	Gm20604	2	2.05333	1.72	2.45667	3.64667
328967	Arhgef37	2	1.00333	0.686667	1.83333	3.60667
80879	Slc16a3	2	0.463333	0.41	1.30667	3.6
13807	Eno2	2	0.753333	0.496667	1.64667	3.57667
57429	Sult5a1	2	1.02333	1.59	1.49667	3.43667
230904	Fbxo2	2	1.59	1.08333	1.81667	3.39667
109828	C7	2	0.66	0.873333	0.793333	3.35
68774	Ms4a6d	2	0.503333	0.753333	1.44	3.28
18127	Nos3	2	1.7	1.52333	2.03667	3.25
11865	Arntl	2	0.606667	0.846667	1.25333	3.13333
229003	Helz2	2	2.02333	2.01333	2.24	3.12
236915	Arhgef9	2	1.96	1.94333	2.28	3.1
68190	Dubr	2	1.55667	1.41333	1.87667	3.03667
18164	Nptx1	2	0.406667	0.11	0.613333	2.89667
16331	Inpp5d	2	1.65	1.72	1.85333	2.84
76117	Arhgap15	2	0.746667	1.08	1.35333	2.78667
100042295	Gm3776	2	0.48	0.43	0.87	2.71333
12523	Cd84	2	1.53667	1.69	1.62667	2.68333
11813	Apoc2	2	0.323333	0.67	0.933333	2.67333
104383	Rcor2	2	1.06	0.853333	1.27333	2.60333
18190	Nrxn2	2	0.793333	0.876667	1	2.59667
13614	Edn1	2	0.913333	1.22	1.46667	2.53333
69121	Chrdl2	2	0.626667	0.523333	1.03667	2.52667
71693	Colec11	2	0.763333	0.46	0.886667	2.47
20491	Sla	2	1.03	1.53667	1.46333	2.45
19223	Ptgis	2	1.01333	1.21667	0.793333	2.42
12273	C5ar1	2	0.806667	0.87	1.44333	2.38667
13074	Cyp17a1	2	0.476667	0.52	0.733333	2.38
170743	Tlr7	2	0.576667	0.533333	0.736667	2.17
18787	Serpine1	2	0.933333	0.656667	1.03	2.08333
594844	Tceal3	2	0.563333	1.05	1.06667	2.07333
279572	Tlr13	2	0.573333	0.76	1.01	2.02667
67749	Mgarp	2	0.343333	0.133333	0.47	2.02333
18218	Dusp8	2	0.946667	0.816667	1.19333	2.00667
66995	Zcchc18	2	0.69	1.09333	1.01667	1.98
270152	Amica1	2	0.186667	0.29	0.31	1.95667
381823	Apold1	2	0.736667	0.55	0.973333	1.86333
73914	Irak3	2	0.84	0.913333	0.983333	1.85333
60425	Doc2g	2	0.74	0.743333	0.95	1.78333
16797	Lat	2	0.503333	0.72	0.833333	1.78333
11720	Mat1a	2	0.0533333	0.306667	0.706667	1.75333
666907	Ms4a4a	2	0.236667	0.383333	0.566667	1.67667
20208	Saa1	2	0	0.16	0.676667	1.65667
215798	Adgrg6	2	0.84	1.17333	1.00333	1.59667
12768	Ccr1	2	0.806667	0.91	0.796667	1.57667
20288	Msr1	2	0.566667	0.7	0.74	1.55333
79201	Tnfrsf23	2	0.756667	0.703333	1.02667	1.53667
74145	F13a1	2	0.403333	0.643333	0.716667	1.44667
12655	Chil3	2	0.0466667	0.17	0.243333	1.43
56620	Clec4n	2	0.1	0.216667	0.563333	1.40667
14167	Fgf12	2	0.423333	0.586667	0.67	1.40333
16409	Itgam	2	0.603333	0.636667	0.8	1.36
11488	Adam11	2	0.586667	0.576667	0.836667	1.35667
64214	Rgs18	2	0.246667	0.63	0.323333	1.33667
320825	Samd5	2	0.536667	0.69	0.676667	1.32667
16416	Itgb3	2	0.433333	0.253333	0.55	1.31
20527	Slc2a3	2	0.25	0.47	0.316667	1.14667
319446	Dpep2	2	0.263333	0.35	0.5	1.09667
50778	Rgs1	2	0.0833333	0.0866667	0.343333	1.09
58186	Rad18	2	0.393333	0.443333	0.673333	1.08
23984	Pde10a	2	0.336667	0.26	0.453333	0.98
619326	9130409I23Rik	2	0.05	0.0733333	0.163333	0.906667
22324	Vav1	2	0.44	0.456667	0.57	0.896667
628705	Phf11c	2	0.0533333	0.206667	0.193333	0.853333
17174	Masp1	2	0.283333	0.226667	0.416667	0.833333
226841	Vash2	2	0.18	0.19	0.316667	0.823333
105404	BB123696	2	0.09	0.04	0.176667	0.773333
16197	Il7r	2	0.156667	0.186667	0.213333	0.746667
70839	P2ry12	2	0.136667	0.26	0.35	0.713333
18973	Pole	2	0.236667	0.25	0.42	0.683333
320484	Rasal3	2	0.24	0.306667	0.416667	0.67
53417	Hif3a	2	0.14	0.0933333	0.113333	0.666667
17474	Clec4d	2	0.0333333	0.07	0.0533333	0.64
170744	Tlr8	2	0.0966667	0.19	0.22	0.58
19225	Ptgs2	2	0.19	0.153333	0.273333	0.493333
17393	Mmp7	2	0.0233333	0.1	0.156667	0.49
68794	Flnc	2	0.0666667	0.0566667	0.21	0.45
17063	Muc13	2	0.03	0.05	0.186667	0.42
223650	Eppk1	2	0.16	0.0966667	0.176667	0.363333
